# Supplementary material for: Network-based integrative multi-omics approach reveals biosignatures specific to COVID-19 disease phases
Source: Front Mol Biosci. 2024 Jul 8;11:1393240. doi: 10.3389/fmolb.2024.1393240 (PMC11260748; doi:10.3389/fmolb.2024.1393240)
Supplement: Supplementary file 1 [file DataSheet1.zip]

Archive with 5 entries (5 files):
- Supplementary Materials/Supplementary Data.docx
- Supplementary Materials/Supplementary File 1.XLSX
- Supplementary Materials/Supplementary File 2.XLSX
- Supplementary Materials/Supplementary File 3.XLSX
- Supplementary Materials/Supplementary File 4.XLSX
