# Supplementary material for: Network-based integrative multi-omics approach reveals biosignatures specific to COVID-19 disease phases
Source: Front Mol Biosci. 2024 Jul 8;11:1393240. doi: 10.3389/fmolb.2024.1393240 (PMC11260748; doi:10.3389/fmolb.2024.1393240)
Supplement: Supplementary file 1 [file DataSheet1.zip › Supplementary Materials/Supplementary File 1.XLSX]

## Sheet: Supplementary File 1X
		Mild disease state			Moderate disease state			Severe disease state			Type of interaction
feature_ID1	feature_ID2	PCC_mild	p.value_mild	pcc_direction_mild	PCC_moderate	p.value_moderate	pcc_direction_moderate	PCC_severe	p.value_severe	pcc_direction_severe	feature_type
F2	AMBP	-0.000627408137535924	0.996975483150671	0	0.282007893585837	0.228353570532596	1	0.114977852501093	0.457366302934723	1	protein-protein
AGT	F2	-0.0114966585133568	0.944621175302962	0	-0.103088604556853	0.665380569749073	0	0.121682188963368	0.431374212442146	1	protein-protein
ALB	F2	0.290074065930353	0.0732436245808626	1	0.0450517726434081	0.850406579796928	1	0.426842745112042	0.00385851388414375	1	protein-protein
ALB	AGT	-0.100108823064004	0.544272224447331	0	-0.486474193783137	0.0296271879587502	0	-0.116200606140433	0.452563607930392	0	protein-protein
F7	AGT	0.213098581465106	0.192737843814387	1	0.0677566465577516	0.776539224981634	1	0.108097213089652	0.484899391423185	1	protein-protein
F7	FCN2	-0.0133902520720919	0.935517547982509	0	-0.269233300126571	0.251021052085477	0	-0.230103470752667	0.132932255559349	0	protein-protein
F2	AMBP	-0.000627408137535924	0.996975483150671	0	0.282007893585837	0.228353570532596	1	0.114977852501093	0.457366302934723	1	protein-protein
F2	ANPEP	0.0427356286690872	0.796160981469443	1	0.233873818806834	0.320991342656097	1	-0.18142492243143	0.23855607549517	0	protein-protein
AGT	AMBP	-0.0124668371982563	0.939956012329968	0	-0.061879284581502	0.795510334301396	0	0.123325905679591	0.425130156972518	1	protein-protein
AGT	F2	-0.0114966585133568	0.944621175302962	0	-0.103088604556853	0.665380569749073	0	0.121682188963368	0.431374212442146	1	protein-protein
APOE	AMBP	0.0989105732725652	0.54912533773981	1	-0.52514177458618	0.0174252680391996	0	-0.0500609233655413	0.746915349227493	0	protein-protein
APOE	F2	0.0709691742005214	0.667687001518207	1	0.106063015280254	0.65628685990376	1	0.0704408526161547	0.649565784480133	1	protein-protein
ALB	AMBP	-0.259033120155365	0.111307619859429	0	-0.393719808578556	0.0858763118490969	0	-0.0215535149033962	0.889552872437692	0	protein-protein
ALB	F2	0.290074065930353	0.0732436245808626	1	0.0450517726434081	0.850406579796928	1	0.426842745112042	0.00385851388414375	1	protein-protein
ALB	AGT	-0.100108823064004	0.544272224447331	0	-0.486474193783137	0.0296271879587502	0	-0.116200606140433	0.452563607930392	0	protein-protein
APOC2	AMBP	0.134858816074446	0.413048345223526	1	-0.033819380193166	0.887438532921659	0	0.00391031895998423	0.979902234292337	1	protein-protein
APOC2	F2	-0.0968823156804278	0.557386463020286	0	-0.210813296523246	0.372303600490038	0	-0.0513582011631232	0.740581793933312	0	protein-protein
APOC2	APOE	0.0742853706057627	0.653114082966792	1	-0.0631539825305604	0.791386047615555	0	0.403343377770852	0.00663054212598209	1	protein-protein
APOC2	ALB	-0.367258038170172	0.021452127818208	0	-0.265284788610587	0.258307372217631	0	-0.0894357901182085	0.563716426848452	0	protein-protein
ALB	F2	0.290074065930353	0.0732436245808626	1	0.0450517726434081	0.850406579796928	1	0.426842745112042	0.00385851388414375	1	protein-protein
APOC2	F2	-0.0968823156804278	0.557386463020286	0	-0.210813296523246	0.372303600490038	0	-0.0513582011631232	0.740581793933312	0	protein-protein
APOC2	APOE	0.0742853706057627	0.653114082966792	1	-0.0631539825305604	0.791386047615555	0	0.403343377770852	0.00663054212598209	1	protein-protein
F2	AMBP	-0.000627408137535924	0.996975483150671	0	0.282007893585837	0.228353570532596	1	0.114977852501093	0.457366302934723	1	protein-protein
APOE	AGT	-0.0599157497060652	0.717108718653078	0	0.198715362867874	0.400973437675701	1	0.198680464235507	0.196048895758181	1	protein-protein
ALB	F2	0.290074065930353	0.0732436245808626	1	0.0450517726434081	0.850406579796928	1	0.426842745112042	0.00385851388414375	1	protein-protein
FCN2	F2	0.283474413358228	0.0803304360077625	1	-0.187776368287601	0.42790599576063	0	-0.0619194559906095	0.689682055358714	0	protein-protein
APOC2	F2	-0.0968823156804278	0.557386463020286	0	-0.210813296523246	0.372303600490038	0	-0.0513582011631232	0.740581793933312	0	protein-protein
F7	F2	0.383829281855049	0.015855279030731	1	0.181626264837367	0.443459531231025	1	0.494449819604502	0.000645960372276762	1	protein-protein
ELANE	AGT	0.165998307585915	0.312514533299734	1	0.382182394446837	0.0963236454346978	1	0.0251714048706592	0.871158547923431	1	protein-protein
F2	ANPEP	0.0427356286690872	0.796160981469443	1	0.233873818806834	0.320991342656097	1	-0.18142492243143	0.23855607549517	0	protein-protein
AGT	AMBP	-0.0124668371982563	0.939956012329968	0	-0.061879284581502	0.795510334301396	0	0.123325905679591	0.425130156972518	1	protein-protein
APOE	ANPEP	0.320796063453749	0.046462856298536	1	0.303751300694007	0.192926630012417	1	-0.1656266958084	0.282617694757618	0	protein-protein
APOE	F2	0.0709691742005214	0.667687001518207	1	0.106063015280254	0.65628685990376	1	0.0704408526161547	0.649565784480133	1	protein-protein
ALB	ANPEP	-0.110271730912388	0.503952389215574	0	-0.141602011906418	0.551508364272977	0	-0.170685501280602	0.267966123137765	0	protein-protein
ALB	AGT	-0.100108823064004	0.544272224447331	0	-0.486474193783137	0.0296271879587502	0	-0.116200606140433	0.452563607930392	0	protein-protein
APOC2	AGT	-0.0175114386447531	0.915734014190495	0	0.586867833919063	0.00652472999091947	1	0.365022043884693	0.0148384343771701	1	protein-protein
F2	AMBP	-0.000627408137535924	0.996975483150671	0	0.282007893585837	0.228353570532596	1	0.114977852501093	0.457366302934723	1	protein-protein
FCN2	F2	0.283474413358228	0.0803304360077625	1	-0.187776368287601	0.42790599576063	0	-0.0619194559906095	0.689682055358714	0	protein-protein
F7	ALB	0.0659113710812215	0.6901450354492	1	-0.0250992682982905	0.916347414730785	0	-0.0969099923969955	0.531447505067914	0	protein-protein
ICAM1	APOE	0.195374412601138	0.233283075057838	1	-0.164866791047627	0.487300772169073	0	-0.221864075778899	0.147778788306217	0	protein-protein
F2	AMBP	-0.000627408137535924	0.996975483150671	0	0.282007893585837	0.228353570532596	1	0.114977852501093	0.457366302934723	1	protein-protein
AGT	AMBP	-0.0124668371982563	0.939956012329968	0	-0.061879284581502	0.795510334301396	0	0.123325905679591	0.425130156972518	1	protein-protein
AGT	F2	-0.0114966585133568	0.944621175302962	0	-0.103088604556853	0.665380569749073	0	0.121682188963368	0.431374212442146	1	protein-protein
F7	F2	0.383829281855049	0.015855279030731	1	0.181626264837367	0.443459531231025	1	0.494449819604502	0.000645960372276762	1	protein-protein
F7	AGT	0.213098581465106	0.192737843814387	1	0.0677566465577516	0.776539224981634	1	0.108097213089652	0.484899391423185	1	protein-protein
AGT	AMBP	-0.0124668371982563	0.939956012329968	0	-0.061879284581502	0.795510334301396	0	0.123325905679591	0.425130156972518	1	protein-protein
APOE	AMBP	0.0989105732725652	0.54912533773981	1	-0.52514177458618	0.0174252680391996	0	-0.0500609233655413	0.746915349227493	0	protein-protein
APOE	AGT	-0.0599157497060652	0.717108718653078	0	0.198715362867874	0.400973437675701	1	0.198680464235507	0.196048895758181	1	protein-protein
ALB	AMBP	-0.259033120155365	0.111307619859429	0	-0.393719808578556	0.0858763118490969	0	-0.0215535149033962	0.889552872437692	0	protein-protein
APOC2	AMBP	0.134858816074446	0.413048345223526	1	-0.033819380193166	0.887438532921659	0	0.00391031895998423	0.979902234292337	1	protein-protein
APOC2	AGT	-0.0175114386447531	0.915734014190495	0	0.586867833919063	0.00652472999091947	1	0.365022043884693	0.0148384343771701	1	protein-protein
APOC2	APOE	0.0742853706057627	0.653114082966792	1	-0.0631539825305604	0.791386047615555	0	0.403343377770852	0.00663054212598209	1	protein-protein
APOC2	ALB	-0.367258038170172	0.021452127818208	0	-0.265284788610587	0.258307372217631	0	-0.0894357901182085	0.563716426848452	0	protein-protein
F7	AMBP	0.187827154897404	0.252191149482498	1	0.336448918888581	0.146934409149425	1	0.278463815586871	0.0671998628897099	1	protein-protein
F7	AGT	0.213098581465106	0.192737843814387	1	0.0677566465577516	0.776539224981634	1	0.108097213089652	0.484899391423185	1	protein-protein
F7	APOC2	-0.0114788243440471	0.944706949507398	0	-0.20429307065559	0.387608009363876	0	0.0258841837171059	0.867542183865914	1	protein-protein
AGT	AMBP	-0.0124668371982563	0.939956012329968	0	-0.061879284581502	0.795510334301396	0	0.123325905679591	0.425130156972518	1	protein-protein
APOE	AMBP	0.0989105732725652	0.54912533773981	1	-0.52514177458618	0.0174252680391996	0	-0.0500609233655413	0.746915349227493	0	protein-protein
ALB	AMBP	-0.259033120155365	0.111307619859429	0	-0.393719808578556	0.0858763118490969	0	-0.0215535149033962	0.889552872437692	0	protein-protein
ELANE	FCN2	-0.0869759874790072	0.598546231430642	0	-0.331863477645557	0.152871397447013	0	-0.12513274887083	0.418325511252381	0	protein-protein
APOC2	AMBP	0.134858816074446	0.413048345223526	1	-0.033819380193166	0.887438532921659	0	0.00391031895998423	0.979902234292337	1	protein-protein
APOC2	AGT	-0.0175114386447531	0.915734014190495	0	0.586867833919063	0.00652472999091947	1	0.365022043884693	0.0148384343771701	1	protein-protein
APOC2	APOE	0.0742853706057627	0.653114082966792	1	-0.0631539825305604	0.791386047615555	0	0.403343377770852	0.00663054212598209	1	protein-protein
APOC2	ALB	-0.367258038170172	0.021452127818208	0	-0.265284788610587	0.258307372217631	0	-0.0894357901182085	0.563716426848452	0	protein-protein
F7	AMBP	0.187827154897404	0.252191149482498	1	0.336448918888581	0.146934409149425	1	0.278463815586871	0.0671998628897099	1	protein-protein
ALB	AMBP	-0.259033120155365	0.111307619859429	0	-0.393719808578556	0.0858763118490969	0	-0.0215535149033962	0.889552872437692	0	protein-protein
ALB	F2	0.290074065930353	0.0732436245808626	1	0.0450517726434081	0.850406579796928	1	0.426842745112042	0.00385851388414375	1	protein-protein
ALB	APOE	0.084060720434035	0.610905534273704	1	0.267502695896613	0.254198285596188	1	0.0809637823756537	0.601356248545083	1	protein-protein
APOC2	ALB	-0.367258038170172	0.021452127818208	0	-0.265284788610587	0.258307372217631	0	-0.0894357901182085	0.563716426848452	0	protein-protein
F7	ALB	0.0659113710812215	0.6901450354492	1	-0.0250992682982905	0.916347414730785	0	-0.0969099923969955	0.531447505067914	0	protein-protein
AGT	ANPEP	0.0790667727315584	0.632324988882298	1	0.126039315838799	0.596465299177261	1	-0.0879722574698465	0.570139853987833	0	protein-protein
AGT	F2	-0.0114966585133568	0.944621175302962	0	-0.103088604556853	0.665380569749073	0	0.121682188963368	0.431374212442146	1	protein-protein
APOC2	APOE	0.0742853706057627	0.653114082966792	1	-0.0631539825305604	0.791386047615555	0	0.403343377770852	0.00663054212598209	1	protein-protein
F7	F2	0.383829281855049	0.015855279030731	1	0.181626264837367	0.443459531231025	1	0.494449819604502	0.000645960372276762	1	protein-protein
AGT	ANPEP	0.0790667727315584	0.632324988882298	1	0.126039315838799	0.596465299177261	1	-0.0879722574698465	0.570139853987833	0	protein-protein
AGT	F2	-0.0114966585133568	0.944621175302962	0	-0.103088604556853	0.665380569749073	0	0.121682188963368	0.431374212442146	1	protein-protein
APOC2	APOE	0.0742853706057627	0.653114082966792	1	-0.0631539825305604	0.791386047615555	0	0.403343377770852	0.00663054212598209	1	protein-protein
F7	F2	0.383829281855049	0.015855279030731	1	0.181626264837367	0.443459531231025	1	0.494449819604502	0.000645960372276762	1	protein-protein
APOC2	APOE	0.0742853706057627	0.653114082966792	1	-0.0631539825305604	0.791386047615555	0	0.403343377770852	0.00663054212598209	1	protein-protein
ALB	AMBP	-0.259033120155365	0.111307619859429	0	-0.393719808578556	0.0858763118490969	0	-0.0215535149033962	0.889552872437692	0	protein-protein
F2	AMBP	-0.000627408137535924	0.996975483150671	0	0.282007893585837	0.228353570532596	1	0.114977852501093	0.457366302934723	1	protein-protein
ALB	AMBP	-0.259033120155365	0.111307619859429	0	-0.393719808578556	0.0858763118490969	0	-0.0215535149033962	0.889552872437692	0	protein-protein
ELANE	F2	0.141903443137797	0.388837829551037	1	-0.0766598741267773	0.748034895003902	0	-0.203423427711227	0.185367044458203	0	protein-protein
F7	F2	0.383829281855049	0.015855279030731	1	0.181626264837367	0.443459531231025	1	0.494449819604502	0.000645960372276762	1	protein-protein
F7	ELANE	0.137580682772488	0.403594249811922	1	0.1560944841212	0.511068949366214	1	-0.0534727544925186	0.730294543776712	0	protein-protein
MB	LTF	-0.0632360015693943	0.702132563315405	0	0.17442765468865	0.462032880341666	1	-0.218949547157467	0.153312384224889	0	protein-protein
HLA-C	LTF	0.133469885304905	0.41792068354792	1	0.391824241166781	0.0875326276071205	1	-0.0411463059147426	0.79086412032527	0	protein-protein
HLA-C	MB	-0.151575595985859	0.356982975410316	0	0.0934591648364096	0.695125132240031	1	-0.0833575369698318	0.590610798833094	0	protein-protein
TTR	PLG	0.188302342605519	0.250971321853322	1	0.397807118738209	0.0823837446363967	1	0.418468202582226	0.00470007484590748	1	protein-protein
NCAM1	PROS1	0.258192690514739	0.112514071498137	1	0.354129664909536	0.125551780179915	1	0.379547245742561	0.0110527286063701	1	protein-protein
KNG1	PLG	0.329748939042059	0.0403629634094325	1	-0.246724833855666	0.294333198341576	0	0.20925947600779	0.172801089742671	1	protein-protein
KNG1	TTR	0.374762816687457	0.0187413446188712	1	0.218231450743891	0.355315192454417	1	0.495714313321113	0.000622484026993845	1	protein-protein
SERPINF2	PLG	0.39255151562421	0.0134417467433662	1	0.046736632353293	0.844875819874923	1	-0.1632839304402	0.289576890699128	0	protein-protein
SERPINF2	TTR	-0.128509481006022	0.435584306571718	0	-0.134412416876992	0.572087637217581	0	-0.345790169280375	0.0214986556749221	0	protein-protein
F10	PLG	0.147315279258754	0.370814825995447	1	0.308348665718047	0.185938460189411	1	0.0151985624813118	0.921996526809294	1	protein-protein
F10	TTR	0.159073019767668	0.333410479161111	1	-0.0626876332593186	0.792894308289898	0	-0.0368163959487818	0.812453356687424	0	protein-protein
F10	KNG1	0.298689556415713	0.0647408730875487	1	-0.131132467259492	0.58158533391247	0	-0.0547544018469285	0.724081916107847	0	protein-protein
HLA-A	LTF	-0.208285710893683	0.20321930511534	0	-0.350113089849854	0.130202105047489	0	0.0237025213445961	0.878619207731453	1	protein-protein
HLA-A	MB	-0.238802003769428	0.143173541682873	0	-0.32609407989017	0.160575463239602	0	-0.00117367076261988	0.993967155069328	0	protein-protein
HLA-A	HLA-C	0.394932209847818	0.0128398380058315	1	-0.108563298040189	0.648678485345553	0	0.091729883786441	0.553715863266177	1	protein-protein
SERPINA5	TTR	0.661171378540102	4.60818399156204e-06	1	0.676954388762506	0.00104441848396254	1	0.559403594830553	7.89665729077507e-05	1	protein-protein
C5	KNG1	-0.149943017759297	0.362246153534439	0	-0.00511480126543458	0.982925578255363	0	0.0659904858683737	0.670403531648155	1	protein-protein
B2M	LTF	0.216610687370785	0.185333593159345	1	0.317260448825136	0.172883723121782	1	0.254685474745542	0.0952370286092016	1	protein-protein
B2M	FCGR3A	0.224113482833048	0.170196774478125	1	-0.0427648746017119	0.857924332684489	0	0.302945083051108	0.0456184253832543	1	protein-protein
B2M	MB	-0.0779052022304157	0.637350608660674	0	0.318176156307779	0.171578770181162	1	0.0313788273830696	0.839759453954227	1	protein-protein
B2M	HLA-C	-0.0349004354897126	0.832944961488565	0	0.395646613543983	0.0842165199110434	1	0.2112935069225	0.1685692124478	1	protein-protein
B2M	HLA-A	0.0365310771311808	0.825257858290366	1	-0.123949219165593	0.602617104366877	0	-0.025243461542026	0.870792841017971	0	protein-protein
C4BPB	C5	0.479550857623018	0.00200813834025013	1	0.231550954774778	0.325958759165739	1	0.204229260742228	0.183594250859277	1	protein-protein
C4BPB	B2M	0.323301440058412	0.0446854110050661	1	-0.305118515137218	0.190830269567	0	0.42991476174554	0.00358467104061044	1	protein-protein
HLA-C	HLA-B	0.118672764243706	0.471803629189352	1	0.255883317220594	0.276189899038474	1	0.0779372193899521	0.615062606942749	1	protein-protein
HLA-A	HLA-B	-0.177392386018881	0.279978068365711	0	0.204979490682564	0.385980546254097	1	0.327968083638721	0.0297521164599116	1	protein-protein
HLA-A	HLA-C	0.394932209847818	0.0128398380058315	1	-0.108563298040189	0.648678485345553	0	0.091729883786441	0.553715863266177	1	protein-protein
CD14	VWF	-0.0084330108208932	0.959364147188095	0	0.0235051351598358	0.921644279032746	1	0.013183668675134	0.932311775472587	1	protein-protein
B2M	HLA-B	0.298851927264241	0.0645884733764838	1	0.470259382758624	0.0364028244731519	1	0.0808388660912394	0.601919318947566	1	protein-protein
B2M	HLA-C	-0.0349004354897126	0.832944961488565	0	0.395646613543983	0.0842165199110434	1	0.2112935069225	0.1685692124478	1	protein-protein
B2M	HLA-A	0.0365310771311808	0.825257858290366	1	-0.123949219165593	0.602617104366877	0	-0.025243461542026	0.870792841017971	0	protein-protein
LYZ	VWF	0.132343201726835	0.421896793504092	1	0.270611196512451	0.248509546635896	1	-0.000228671458993284	0.998824583789584	0	protein-protein
PLG	PROS1	-0.300445481402295	0.0631077935089916	0	0.033748965226535	0.887671473271078	1	-0.428113061187587	0.00374313261232552	0	protein-protein
PLG	C3	0.0944066144269643	0.567547949576529	1	0.222827664794755	0.345017745205228	1	0.17397969258827	0.258700730197356	1	protein-protein
HLA-C	HLA-B	0.118672764243706	0.471803629189352	1	0.255883317220594	0.276189899038474	1	0.0779372193899521	0.615062606942749	1	protein-protein
TTR	C3	-0.217707978380608	0.183062194350536	0	0.200706120258655	0.396174405572927	1	0.0732669345150401	0.636467974553557	1	protein-protein
TTR	PLG	0.188302342605519	0.250971321853322	1	0.397807118738209	0.0823837446363967	1	0.418468202582226	0.00470007484590748	1	protein-protein
KNG1	PLG	0.329748939042059	0.0403629634094325	1	-0.246724833855666	0.294333198341576	0	0.20925947600779	0.172801089742671	1	protein-protein
KNG1	TTR	0.374762816687457	0.0187413446188712	1	0.218231450743891	0.355315192454417	1	0.495714313321113	0.000622484026993845	1	protein-protein
SERPINF2	PLG	0.39255151562421	0.0134417467433662	1	0.046736632353293	0.844875819874923	1	-0.1632839304402	0.289576890699128	0	protein-protein
F10	SERPINF2	0.392638390326297	0.0134193695072654	1	0.409230305933443	0.0731806726321797	1	0.21326547045084	0.164538523300931	1	protein-protein
HLA-A	HLA-B	-0.177392386018881	0.279978068365711	0	0.204979490682564	0.385980546254097	1	0.327968083638721	0.0297521164599116	1	protein-protein
HLA-A	HLA-C	0.394932209847818	0.0128398380058315	1	-0.108563298040189	0.648678485345553	0	0.091729883786441	0.553715863266177	1	protein-protein
C5	PROS1	0.313639003159622	0.0518565494697617	1	0.0625565746893166	0.793318303928682	1	0.387978974644774	0.00926038647269464	1	protein-protein
C5	C3	-0.353056459570341	0.0274792463192771	0	0.146281596820218	0.538295162156957	1	-0.256949691293529	0.0922307882543892	0	protein-protein
C5	PLG	-0.244885713945199	0.132958258521751	0	0.26206127271961	0.264354106687153	1	0.000933861301854241	0.995199795732567	1	protein-protein
C5	TTR	-0.156731091136872	0.340667903567192	0	0.147341828076358	0.535321826437753	1	0.139946873981526	0.364910339347299	1	protein-protein
C5	SERPINF2	0.235126097748548	0.149619186210004	1	0.432577161708663	0.0567866589453735	1	0.310830045520619	0.0400109884990218	1	protein-protein
CD14	C3	0.165345328657672	0.31444867008883	1	0.0988566709216364	0.678396565172243	1	0.0357935093837579	0.817574307849304	1	protein-protein
CD14	PLG	0.0206045595485543	0.900917814167621	1	-0.0876433663836891	0.713302986885104	0	-0.253196570370734	0.0972547206079614	0	protein-protein
CD14	SERPINF2	0.23641132688321	0.147341868497268	1	0.231223102247419	0.326663524182559	1	0.364657663898649	0.0149460396680956	1	protein-protein
B2M	HLA-B	0.298851927264241	0.0645884733764838	1	0.470259382758624	0.0364028244731519	1	0.0808388660912394	0.601919318947566	1	protein-protein
B2M	HLA-C	-0.0349004354897126	0.832944961488565	0	0.395646613543983	0.0842165199110434	1	0.2112935069225	0.1685692124478	1	protein-protein
B2M	HLA-A	0.0365310771311808	0.825257858290366	1	-0.123949219165593	0.602617104366877	0	-0.025243461542026	0.870792841017971	0	protein-protein
B2M	CD14	0.15855117453643	0.335019287205933	1	0.51270711697493	0.0208014961291062	1	0.218821774033499	0.15355840453213	1	protein-protein
AGT	C3	0.0924184285062463	0.575769483455408	1	0.0613563443605844	0.797203826205006	1	-0.159507978789932	0.301025472802938	0	protein-protein
AGT	PLG	-0.130519535639519	0.428377427704318	0	0.0805462235419514	0.735688144263386	1	-0.268678196119771	0.0778180454262341	0	protein-protein
AGT	TTR	-0.256851299466966	0.114460101802172	0	0.0550383886424988	0.817730835825887	1	-0.0860016548030233	0.578841536108336	0	protein-protein
AGT	F10	0.211149070129184	0.196936600798011	1	0.0853511027885327	0.720509391742718	1	0.300069824723477	0.0478154952963872	1	protein-protein
AGT	C5	0.143652028600304	0.382959426941936	1	0.289335307855075	0.215973413510674	1	0.370837026195356	0.0132081895699613	1	protein-protein
C4BPB	TTR	-0.17275580946081	0.292941151080517	0	-0.0156911888786679	0.947649805774839	0	-0.158152865159268	0.305204011838347	0	protein-protein
C4BPB	C5	0.479550857623018	0.00200813834025013	1	0.231550954774778	0.325958759165739	1	0.204229260742228	0.183594250859277	1	protein-protein
C4BPB	AGT	0.0148039624968304	0.928726206873167	1	0.012531958300784	0.95817994321524	1	0.0378982320042232	0.80704568534424	1	protein-protein
F10	LTF	-0.22354374299224	0.171314030385978	0	0.0144460602852732	0.951799081619647	1	-0.0229368289953784	0.88251242841374	0	protein-protein
C5	F10	-0.0391833798644901	0.812789031904156	0	-0.038931043165732	0.87055349050882	0	0.339687416821844	0.0240762839134513	1	protein-protein
B2M	HLA-A	0.0365310771311808	0.825257858290366	1	-0.123949219165593	0.602617104366877	0	-0.025243461542026	0.870792841017971	0	protein-protein
LYZ	B2M	0.802323572223574	8.1782008602266e-10	1	0.689253722005616	0.000774909590407866	1	0.665178750192232	8.41119736727062e-07	1	protein-protein
HLA-C	HLA-B	0.118672764243706	0.471803629189352	1	0.255883317220594	0.276189899038474	1	0.0779372193899521	0.615062606942749	1	protein-protein
SERPINF2	PLG	0.39255151562421	0.0134417467433662	1	0.046736632353293	0.844875819874923	1	-0.1632839304402	0.289576890699128	0	protein-protein
HLA-A	HLA-B	-0.177392386018881	0.279978068365711	0	0.204979490682564	0.385980546254097	1	0.327968083638721	0.0297521164599116	1	protein-protein
HLA-A	C3	0.0847448788496502	0.607995304280627	1	-0.164614260200246	0.487977270513518	0	0.397746795882867	0.00750179485733109	1	protein-protein
HLA-A	HLA-C	0.394932209847818	0.0128398380058315	1	-0.108563298040189	0.648678485345553	0	0.091729883786441	0.553715863266177	1	protein-protein
B2M	HLA-A	0.0365310771311808	0.825257858290366	1	-0.123949219165593	0.602617104366877	0	-0.025243461542026	0.870792841017971	0	protein-protein
HLA-C	HLA-B	0.118672764243706	0.471803629189352	1	0.255883317220594	0.276189899038474	1	0.0779372193899521	0.615062606942749	1	protein-protein
NCAM1	MB	0.073286579840097	0.657490208368215	1	0.283278192392318	0.226174945284657	1	-0.101827721492038	0.510720273696727	0	protein-protein
KNG1	PLG	0.329748939042059	0.0403629634094325	1	-0.246724833855666	0.294333198341576	0	0.20925947600779	0.172801089742671	1	protein-protein
SERPINF2	PLG	0.39255151562421	0.0134417467433662	1	0.046736632353293	0.844875819874923	1	-0.1632839304402	0.289576890699128	0	protein-protein
F10	PROS1	0.0628813599418263	0.703727028444656	1	-0.188746071303503	0.425480436482563	0	0.0957989319289329	0.536186638296233	1	protein-protein
HLA-A	HLA-B	-0.177392386018881	0.279978068365711	0	0.204979490682564	0.385980546254097	1	0.327968083638721	0.0297521164599116	1	protein-protein
HLA-A	HLA-C	0.394932209847818	0.0128398380058315	1	-0.108563298040189	0.648678485345553	0	0.091729883786441	0.553715863266177	1	protein-protein
C5	PLG	-0.244885713945199	0.132958258521751	0	0.26206127271961	0.264354106687153	1	0.000933861301854241	0.995199795732567	1	protein-protein
C5	SERPINF2	0.235126097748548	0.149619186210004	1	0.432577161708663	0.0567866589453735	1	0.310830045520619	0.0400109884990218	1	protein-protein
CD14	C3	0.165345328657672	0.31444867008883	1	0.0988566709216364	0.678396565172243	1	0.0357935093837579	0.817574307849304	1	protein-protein
CD14	KNG1	-0.0577115502366264	0.727109183066056	0	0.0996140482653257	0.676060548919838	1	0.0282219120392761	0.855700572388017	1	protein-protein
B2M	HLA-B	0.298851927264241	0.0645884733764838	1	0.470259382758624	0.0364028244731519	1	0.0808388660912394	0.601919318947566	1	protein-protein
B2M	HLA-C	-0.0349004354897126	0.832944961488565	0	0.395646613543983	0.0842165199110434	1	0.2112935069225	0.1685692124478	1	protein-protein
B2M	HLA-A	0.0365310771311808	0.825257858290366	1	-0.123949219165593	0.602617104366877	0	-0.025243461542026	0.870792841017971	0	protein-protein
AGT	PROS1	-0.401518926424855	0.0112923109676329	0	-0.133676700299405	0.574212169222371	0	0.0812403025146259	0.600110627118256	1	protein-protein
AGT	PLG	-0.130519535639519	0.428377427704318	0	0.0805462235419514	0.735688144263386	1	-0.268678196119771	0.0778180454262341	0	protein-protein
AGT	SERPINF2	0.135779083262117	0.409837919853904	1	0.597935519885441	0.00535995158844258	1	0.373691802049088	0.0124653792952683	1	protein-protein
AGT	C5	0.143652028600304	0.382959426941936	1	0.289335307855075	0.215973413510674	1	0.370837026195356	0.0132081895699613	1	protein-protein
C4BPB	C3	0.0274050503280237	0.868466098517723	1	0.290550787850688	0.213963370975524	1	0.0746148287426067	0.63025905006945	1	protein-protein
C4BPB	SERPINF2	0.204230617184274	0.212354224594556	1	-0.0143819340350114	0.952012809640116	0	0.342592233401091	0.0228188864370966	1	protein-protein
C4BPB	C5	0.479550857623018	0.00200813834025013	1	0.231550954774778	0.325958759165739	1	0.204229260742228	0.183594250859277	1	protein-protein
C4BPB	AGT	0.0148039624968304	0.928726206873167	1	0.012531958300784	0.95817994321524	1	0.0378982320042232	0.80704568534424	1	protein-protein
LYZ	LTF	0.131225249648139	0.425863020932722	1	0.0960399527300878	0.687108972861476	1	0.218650091722076	0.153889424931657	1	protein-protein
HLA-A	HLA-B	-0.177392386018881	0.279978068365711	0	0.204979490682564	0.385980546254097	1	0.327968083638721	0.0297521164599116	1	protein-protein
HLA-A	HLA-C	0.394932209847818	0.0128398380058315	1	-0.108563298040189	0.648678485345553	0	0.091729883786441	0.553715863266177	1	protein-protein
CD14	NCAM1	-0.0434550615336016	0.792803847845163	0	0.0299037026722836	0.900404988127938	1	0.0682617080387334	0.659737323020886	1	protein-protein
B2M	HLA-B	0.298851927264241	0.0645884733764838	1	0.470259382758624	0.0364028244731519	1	0.0808388660912394	0.601919318947566	1	protein-protein
B2M	HLA-A	0.0365310771311808	0.825257858290366	1	-0.123949219165593	0.602617104366877	0	-0.025243461542026	0.870792841017971	0	protein-protein
F10	NCAM1	-0.0558826424272042	0.735441000236568	0	-0.0125521152915427	0.95811273433407	0	0.371811274529105	0.0129505624259562	1	protein-protein
F10	KNG1	0.298689556415713	0.0647408730875487	1	-0.131132467259492	0.58158533391247	0	-0.0547544018469285	0.724081916107847	0	protein-protein
F10	SERPINF2	0.392638390326297	0.0134193695072654	1	0.409230305933443	0.0731806726321797	1	0.21326547045084	0.164538523300931	1	protein-protein
B2M	HLA-A	0.0365310771311808	0.825257858290366	1	-0.123949219165593	0.602617104366877	0	-0.025243461542026	0.870792841017971	0	protein-protein
LYZ	FCGR3A	-0.0143750446962958	0.930786186477649	0	-0.337814842091544	0.145197467171631	0	0.0598908409567462	0.699362543767467	1	protein-protein
FCGR3A	PROS1	0.00694683280353318	0.966521078475726	1	-0.33281516081211	0.151625720841717	0	0.217970938683932	0.155204023269839	1	protein-protein
CD14	PROS1	-0.0645404416456322	0.696278667494979	0	-0.0656287054513465	0.783394388271077	0	-0.0935553739530486	0.545818393558206	0	protein-protein
CD14	FCGR3A	-0.148368423293538	0.367366296583483	0	-0.371737826168478	0.106556204904259	0	-0.0355741493701366	0.818673491335481	0	protein-protein
B2M	HLA-A	0.0365310771311808	0.825257858290366	1	-0.123949219165593	0.602617104366877	0	-0.025243461542026	0.870792841017971	0	protein-protein
LYZ	LTF	0.131225249648139	0.425863020932722	1	0.0960399527300878	0.687108972861476	1	0.218650091722076	0.153889424931657	1	protein-protein
LYZ	PROS1	0.37967653582895	0.0171269349874514	1	-0.23962587311289	0.308886506157114	0	0.205702731504044	0.180384048662257	1	protein-protein
LYZ	FCGR3A	-0.0143750446962958	0.930786186477649	0	-0.337814842091544	0.145197467171631	0	0.0598908409567462	0.699362543767467	1	protein-protein
VWF	PROS1	0.0295186464294287	0.858420706294401	1	-0.265139913026255	0.258577236186454	0	-0.113345887733113	0.46381902415087	0	protein-protein
SERPINA5	SERPINF2	-0.15211541872411	0.355252884265242	0	-0.0833008521316758	0.726974256468355	0	-0.174167752392723	0.258178323320752	0	protein-protein
CD14	FCGR3A	-0.148368423293538	0.367366296583483	0	-0.371737826168478	0.106556204904259	0	-0.0355741493701366	0.818673491335481	0	protein-protein
B2M	FCGR3A	0.224113482833048	0.170196774478125	1	-0.0427648746017119	0.857924332684489	0	0.302945083051108	0.0456184253832543	1	protein-protein
B2M	HLA-A	0.0365310771311808	0.825257858290366	1	-0.123949219165593	0.602617104366877	0	-0.025243461542026	0.870792841017971	0	protein-protein
LYZ	FCGR3A	-0.0143750446962958	0.930786186477649	0	-0.337814842091544	0.145197467171631	0	0.0598908409567462	0.699362543767467	1	protein-protein
LYZ	CD14	0.311553003993807	0.0535197079372551	1	0.470984634361559	0.0360761069997275	1	0.484418734271193	0.000862151326325803	1	protein-protein
LYZ	B2M	0.802323572223574	8.1782008602266e-10	1	0.689253722005616	0.000774909590407866	1	0.665178750192232	8.41119736727062e-07	1	protein-protein
C3	PROS1	-0.23884935725344	0.143091862849981	0	0.228383655827631	0.33280508846992	1	-0.201711650678954	0.189173284616789	0	protein-protein
PLG	PROS1	-0.300445481402295	0.0631077935089916	0	0.033748965226535	0.887671473271078	1	-0.428113061187587	0.00374313261232552	0	protein-protein
PLG	C3	0.0944066144269643	0.567547949576529	1	0.222827664794755	0.345017745205228	1	0.17397969258827	0.258700730197356	1	protein-protein
HLA-C	HLA-B	0.118672764243706	0.471803629189352	1	0.255883317220594	0.276189899038474	1	0.0779372193899521	0.615062606942749	1	protein-protein
HLA-C	FCGR3A	0.127383319599447	0.439651181909614	1	-0.0947208858317331	0.691202159753268	0	0.0994032892323577	0.520887623107045	1	protein-protein
KNG1	PROS1	0.00701717461648897	0.966182273399674	1	0.020350249426225	0.932136256610129	1	0.131445866290254	0.395040847934502	1	protein-protein
KNG1	C3	0.0605628250479828	0.714181655505719	1	0.014303704465735	0.952273547243455	1	-0.244795982669039	0.109261776019661	0	protein-protein
KNG1	PLG	0.329748939042059	0.0403629634094325	1	-0.246724833855666	0.294333198341576	0	0.20925947600779	0.172801089742671	1	protein-protein
F10	PLG	0.147315279258754	0.370814825995447	1	0.308348665718047	0.185938460189411	1	0.0151985624813118	0.921996526809294	1	protein-protein
F10	KNG1	0.298689556415713	0.0647408730875487	1	-0.131132467259492	0.58158533391247	0	-0.0547544018469285	0.724081916107847	0	protein-protein
HLA-A	HLA-B	-0.177392386018881	0.279978068365711	0	0.204979490682564	0.385980546254097	1	0.327968083638721	0.0297521164599116	1	protein-protein
HLA-A	HLA-C	0.394932209847818	0.0128398380058315	1	-0.108563298040189	0.648678485345553	0	0.091729883786441	0.553715863266177	1	protein-protein
C5	PROS1	0.313639003159622	0.0518565494697617	1	0.0625565746893166	0.793318303928682	1	0.387978974644774	0.00926038647269464	1	protein-protein
C5	C3	-0.353056459570341	0.0274792463192771	0	0.146281596820218	0.538295162156957	1	-0.256949691293529	0.0922307882543892	0	protein-protein
C5	PLG	-0.244885713945199	0.132958258521751	0	0.26206127271961	0.264354106687153	1	0.000933861301854241	0.995199795732567	1	protein-protein
C5	KNG1	-0.149943017759297	0.362246153534439	0	-0.00511480126543458	0.982925578255363	0	0.0659904858683737	0.670403531648155	1	protein-protein
CD14	SERPINF2	0.23641132688321	0.147341868497268	1	0.231223102247419	0.326663524182559	1	0.364657663898649	0.0149460396680956	1	protein-protein
B2M	HLA-B	0.298851927264241	0.0645884733764838	1	0.470259382758624	0.0364028244731519	1	0.0808388660912394	0.601919318947566	1	protein-protein
B2M	FCGR3A	0.224113482833048	0.170196774478125	1	-0.0427648746017119	0.857924332684489	0	0.302945083051108	0.0456184253832543	1	protein-protein
B2M	HLA-C	-0.0349004354897126	0.832944961488565	0	0.395646613543983	0.0842165199110434	1	0.2112935069225	0.1685692124478	1	protein-protein
B2M	HLA-A	0.0365310771311808	0.825257858290366	1	-0.123949219165593	0.602617104366877	0	-0.025243461542026	0.870792841017971	0	protein-protein
AGT	C3	0.0924184285062463	0.575769483455408	1	0.0613563443605844	0.797203826205006	1	-0.159507978789932	0.301025472802938	0	protein-protein
AGT	KNG1	-0.00762788197757925	0.963241021298312	0	-0.345623819968167	0.13554271857761	0	-0.207540932106922	0.176435813308021	0	protein-protein
C4BPB	C3	0.0274050503280237	0.868466098517723	1	0.290550787850688	0.213963370975524	1	0.0746148287426067	0.63025905006945	1	protein-protein
FCGR3A	HLA-B	-0.183528481780824	0.263406045258517	0	-0.0702522071425585	0.768520027256897	0	-0.281839623132947	0.0638158978087056	0	protein-protein
HLA-C	HLA-B	0.118672764243706	0.471803629189352	1	0.255883317220594	0.276189899038474	1	0.0779372193899521	0.615062606942749	1	protein-protein
KNG1	HLA-B	-0.0991685337080385	0.548078828016247	0	-0.22226958881626	0.346258699706432	0	-0.198412147375592	0.1966659067658	0	protein-protein
HLA-A	HLA-B	-0.177392386018881	0.279978068365711	0	0.204979490682564	0.385980546254097	1	0.327968083638721	0.0297521164599116	1	protein-protein
HLA-A	HLA-C	0.394932209847818	0.0128398380058315	1	-0.108563298040189	0.648678485345553	0	0.091729883786441	0.553715863266177	1	protein-protein
CD14	HLA-C	-0.0929768012724794	0.573455065562421	0	0.325838660449254	0.160922610786734	1	0.374032812025275	0.0123790797316156	1	protein-protein
CD14	VWF	-0.0084330108208932	0.959364147188095	0	0.0235051351598358	0.921644279032746	1	0.013183668675134	0.932311775472587	1	protein-protein
B2M	HLA-C	-0.0349004354897126	0.832944961488565	0	0.395646613543983	0.0842165199110434	1	0.2112935069225	0.1685692124478	1	protein-protein
B2M	HSPA5	0.185726940923273	0.257629902858296	1	0.154884247452728	0.514390846391617	1	-0.153477435015485	0.319904077893294	0	protein-protein
B2M	HLA-A	0.0365310771311808	0.825257858290366	1	-0.123949219165593	0.602617104366877	0	-0.025243461542026	0.870792841017971	0	protein-protein
LYZ	VWF	0.132343201726835	0.421896793504092	1	0.270611196512451	0.248509546635896	1	-0.000228671458993284	0.998824583789584	0	protein-protein
CD14	VWF	-0.0084330108208932	0.959364147188095	0	0.0235051351598358	0.921644279032746	1	0.013183668675134	0.932311775472587	1	protein-protein
SERPINF2	PROS1	0.146148481092476	0.374657928439207	1	0.0379829077284929	0.87368155355507	1	0.413731969143617	0.00524357136493206	1	protein-protein
SERPINF2	HLA-C	0.00866666035335346	0.958239241401172	1	0.186313357344513	0.431579364257204	1	0.052263560206266	0.736171650594721	1	protein-protein
VWF	PROS1	0.0295186464294287	0.858420706294401	1	-0.265139913026255	0.258577236186454	0	-0.113345887733113	0.46381902415087	0	protein-protein
VWF	C3	-0.0858828424750388	0.603167885850905	0	-0.195430224658615	0.408962092300591	0	0.0957015303234849	0.536603071665347	1	protein-protein
CD14	HLA-C	-0.0929768012724794	0.573455065562421	0	0.325838660449254	0.160922610786734	1	0.374032812025275	0.0123790797316156	1	protein-protein
B2M	HLA-A	0.0365310771311808	0.825257858290366	1	-0.123949219165593	0.602617104366877	0	-0.025243461542026	0.870792841017971	0	protein-protein
AGT	PROS1	-0.401518926424855	0.0112923109676329	0	-0.133676700299405	0.574212169222371	0	0.0812403025146259	0.600110627118256	1	protein-protein
AGT	VWF	0.0159302828819175	0.923318999460258	1	0.0863200743928296	0.717460335770168	1	0.292456052301914	0.0540495765627537	1	protein-protein
C3	HLA-B	0.166246085497744	0.311782581016521	1	-0.398203296356749	0.082050893724136	0	0.275413091281678	0.0703789555290024	1	protein-protein
HLA-C	HLA-B	0.118672764243706	0.471803629189352	1	0.255883317220594	0.276189899038474	1	0.0779372193899521	0.615062606942749	1	protein-protein
KNG1	TTR	0.374762816687457	0.0187413446188712	1	0.218231450743891	0.355315192454417	1	0.495714313321113	0.000622484026993845	1	protein-protein
SERPINF2	KNG1	0.363334986963258	0.0229946783177253	1	-0.191397564936313	0.418885743595869	0	0.0205019873377282	0.894910324359011	1	protein-protein
F10	SERPINF2	0.392638390326297	0.0134193695072654	1	0.409230305933443	0.0731806726321797	1	0.21326547045084	0.164538523300931	1	protein-protein
HLA-A	HLA-B	-0.177392386018881	0.279978068365711	0	0.204979490682564	0.385980546254097	1	0.327968083638721	0.0297521164599116	1	protein-protein
HLA-A	C3	0.0847448788496502	0.607995304280627	1	-0.164614260200246	0.487977270513518	0	0.397746795882867	0.00750179485733109	1	protein-protein
HLA-A	HLA-C	0.394932209847818	0.0128398380058315	1	-0.108563298040189	0.648678485345553	0	0.091729883786441	0.553715863266177	1	protein-protein
SERPINA5	TTR	0.661171378540102	4.60818399156204e-06	1	0.676954388762506	0.00104441848396254	1	0.559403594830553	7.89665729077507e-05	1	protein-protein
SERPINA5	SERPINF2	-0.15211541872411	0.355252884265242	0	-0.0833008521316758	0.726974256468355	0	-0.174167752392723	0.258178323320752	0	protein-protein
AGT	F10	0.211149070129184	0.196936600798011	1	0.0853511027885327	0.720509391742718	1	0.300069824723477	0.0478154952963872	1	protein-protein
AGT	SERPINA5	-0.271196790638496	0.0949229919653316	0	-0.0560734379999927	0.814359762039005	0	-0.0149644915298617	0.923194236308554	0	protein-protein
LYZ	HLA-B	0.222481767148494	0.173410590748077	1	0.253864381276131	0.28012820125168	1	0.390343706295413	0.00880500706261758	1	protein-protein
LYZ	C4BPB	0.335761204249876	0.0366446288953037	1	-0.228420222445878	0.332725566834636	0	0.255242948957428	0.0944899357941912	1	protein-protein
MB	LTF	-0.0632360015693943	0.702132563315405	0	0.17442765468865	0.462032880341666	1	-0.218949547157467	0.153312384224889	0	protein-protein
HLA-C	MB	-0.151575595985859	0.356982975410316	0	0.0934591648364096	0.695125132240031	1	-0.0833575369698318	0.590610798833094	0	protein-protein
HLA-A	HLA-C	0.394932209847818	0.0128398380058315	1	-0.108563298040189	0.648678485345553	0	0.091729883786441	0.553715863266177	1	protein-protein
SERPINA5	LTF	0.00156040773811138	0.992477905499872	1	0.318776776027304	0.170726508214315	1	-0.166390405857291	0.280372908129513	0	protein-protein
CD14	FCGR3A	-0.148368423293538	0.367366296583483	0	-0.371737826168478	0.106556204904259	0	-0.0355741493701366	0.818673491335481	0	protein-protein
B2M	HLA-C	-0.0349004354897126	0.832944961488565	0	0.395646613543983	0.0842165199110434	1	0.2112935069225	0.1685692124478	1	protein-protein
B2M	HLA-A	0.0365310771311808	0.825257858290366	1	-0.123949219165593	0.602617104366877	0	-0.025243461542026	0.870792841017971	0	protein-protein
LYZ	LTF	0.131225249648139	0.425863020932722	1	0.0960399527300878	0.687108972861476	1	0.218650091722076	0.153889424931657	1	protein-protein
LYZ	FCGR3A	-0.0143750446962958	0.930786186477649	0	-0.337814842091544	0.145197467171631	0	0.0598908409567462	0.699362543767467	1	protein-protein
LYZ	MB	-0.0323247067790068	0.845118347190435	0	0.110398907138606	0.643113919131983	1	0.0262959482132619	0.865454262119787	1	protein-protein
LYZ	HLA-C	-0.0193032718582082	0.907147303562785	0	0.191559943001945	0.418483678094277	1	0.223631050098996	0.144496396584108	1	protein-protein
LYZ	CD14	0.311553003993807	0.0535197079372551	1	0.470984634361559	0.0360761069997275	1	0.484418734271193	0.000862151326325803	1	protein-protein
VWF	C3	-0.0858828424750388	0.603167885850905	0	-0.195430224658615	0.408962092300591	0	0.0957015303234849	0.536603071665347	1	protein-protein
CD14	VWF	-0.0084330108208932	0.959364147188095	0	0.0235051351598358	0.921644279032746	1	0.013183668675134	0.932311775472587	1	protein-protein
C4BPB	FCGR3A	0.0539677971882762	0.744196396317692	1	-0.16787515506395	0.479277481003955	0	0.174466663428905	0.257349436951868	1	protein-protein
C3	LTF	-0.271706293159637	0.0942795298718887	0	-0.083974702690757	0.724847481591226	0	0.247923606640243	0.104666038969476	1	protein-protein
HLA-C	HLA-B	0.118672764243706	0.471803629189352	1	0.255883317220594	0.276189899038474	1	0.0779372193899521	0.615062606942749	1	protein-protein
KNG1	MB	-0.0495954890938203	0.764305865072938	0	0.0792117801350798	0.739920747232675	1	-0.110383463900288	0.475656122459985	0	protein-protein
HLA-A	HLA-B	-0.177392386018881	0.279978068365711	0	0.204979490682564	0.385980546254097	1	0.327968083638721	0.0297521164599116	1	protein-protein
HLA-A	HLA-C	0.394932209847818	0.0128398380058315	1	-0.108563298040189	0.648678485345553	0	0.091729883786441	0.553715863266177	1	protein-protein
B2M	HLA-B	0.298851927264241	0.0645884733764838	1	0.470259382758624	0.0364028244731519	1	0.0808388660912394	0.601919318947566	1	protein-protein
B2M	HLA-C	-0.0349004354897126	0.832944961488565	0	0.395646613543983	0.0842165199110434	1	0.2112935069225	0.1685692124478	1	protein-protein
B2M	HLA-A	0.0365310771311808	0.825257858290366	1	-0.123949219165593	0.602617104366877	0	-0.025243461542026	0.870792841017971	0	protein-protein
C4BPB	HSPA5	0.208482432849775	0.202783240108081	1	-0.303808342106901	0.192838860294136	0	-0.101130916768421	0.513632192330719	0	protein-protein
VWF	F10	-0.152076422890762	0.355377692696942	0	-0.347216816424743	0.133630239462615	0	0.25137992519935	0.0997609697750824	1	protein-protein
HLA-A	HLA-C	0.394932209847818	0.0128398380058315	1	-0.108563298040189	0.648678485345553	0	0.091729883786441	0.553715863266177	1	protein-protein
B2M	HLA-C	-0.0349004354897126	0.832944961488565	0	0.395646613543983	0.0842165199110434	1	0.2112935069225	0.1685692124478	1	protein-protein
B2M	HLA-A	0.0365310771311808	0.825257858290366	1	-0.123949219165593	0.602617104366877	0	-0.025243461542026	0.870792841017971	0	protein-protein
LYZ	LTF	0.131225249648139	0.425863020932722	1	0.0960399527300878	0.687108972861476	1	0.218650091722076	0.153889424931657	1	protein-protein
HLA-C	HLA-B	0.118672764243706	0.471803629189352	1	0.255883317220594	0.276189899038474	1	0.0779372193899521	0.615062606942749	1	protein-protein
KNG1	PLG	0.329748939042059	0.0403629634094325	1	-0.246724833855666	0.294333198341576	0	0.20925947600779	0.172801089742671	1	protein-protein
SERPINF2	PLG	0.39255151562421	0.0134417467433662	1	0.046736632353293	0.844875819874923	1	-0.1632839304402	0.289576890699128	0	protein-protein
SERPINF2	KNG1	0.363334986963258	0.0229946783177253	1	-0.191397564936313	0.418885743595869	0	0.0205019873377282	0.894910324359011	1	protein-protein
HLA-A	HLA-B	-0.177392386018881	0.279978068365711	0	0.204979490682564	0.385980546254097	1	0.327968083638721	0.0297521164599116	1	protein-protein
HLA-A	HLA-C	0.394932209847818	0.0128398380058315	1	-0.108563298040189	0.648678485345553	0	0.091729883786441	0.553715863266177	1	protein-protein
C5	C3	-0.353056459570341	0.0274792463192771	0	0.146281596820218	0.538295162156957	1	-0.256949691293529	0.0922307882543892	0	protein-protein
C5	PLG	-0.244885713945199	0.132958258521751	0	0.26206127271961	0.264354106687153	1	0.000933861301854241	0.995199795732567	1	protein-protein
C5	TTR	-0.156731091136872	0.340667903567192	0	0.147341828076358	0.535321826437753	1	0.139946873981526	0.364910339347299	1	protein-protein
CD14	PROS1	-0.0645404416456322	0.696278667494979	0	-0.0656287054513465	0.783394388271077	0	-0.0935553739530486	0.545818393558206	0	protein-protein
CD14	C3	0.165345328657672	0.31444867008883	1	0.0988566709216364	0.678396565172243	1	0.0357935093837579	0.817574307849304	1	protein-protein
CD14	F10	-0.105480588177218	0.522770382579383	0	0.0148200008837731	0.950552828989295	1	-0.141497289360724	0.359568417623604	0	protein-protein
B2M	HLA-B	0.298851927264241	0.0645884733764838	1	0.470259382758624	0.0364028244731519	1	0.0808388660912394	0.601919318947566	1	protein-protein
B2M	HLA-C	-0.0349004354897126	0.832944961488565	0	0.395646613543983	0.0842165199110434	1	0.2112935069225	0.1685692124478	1	protein-protein
B2M	HLA-A	0.0365310771311808	0.825257858290366	1	-0.123949219165593	0.602617104366877	0	-0.025243461542026	0.870792841017971	0	protein-protein
C4BPB	C5	0.479550857623018	0.00200813834025013	1	0.231550954774778	0.325958759165739	1	0.204229260742228	0.183594250859277	1	protein-protein
LYZ	LTF	0.131225249648139	0.425863020932722	1	0.0960399527300878	0.687108972861476	1	0.218650091722076	0.153889424931657	1	protein-protein
SERPINF2	C3	0.0138995088075202	0.933070579771523	1	-0.169978098502037	0.473708351583873	0	-0.0719828887179429	0.642405773846798	0	protein-protein
SERPINF2	KNG1	0.363334986963258	0.0229946783177253	1	-0.191397564936313	0.418885743595869	0	0.0205019873377282	0.894910324359011	1	protein-protein
F10	C3	0.228223990173868	0.162290898374596	1	-0.152184320578995	0.521838460118301	0	0.0958913005465361	0.535791867985382	1	protein-protein
F10	SERPINF2	0.392638390326297	0.0134193695072654	1	0.409230305933443	0.0731806726321797	1	0.21326547045084	0.164538523300931	1	protein-protein
SERPINA5	KNG1	0.364555466623098	0.0225051902520014	1	0.13056799289438	0.583226639215151	1	0.508841757397958	0.000420242001889792	1	protein-protein
SERPINA5	SERPINF2	-0.15211541872411	0.355252884265242	0	-0.0833008521316758	0.726974256468355	0	-0.174167752392723	0.258178323320752	0	protein-protein
C5	C3	-0.353056459570341	0.0274792463192771	0	0.146281596820218	0.538295162156957	1	-0.256949691293529	0.0922307882543892	0	protein-protein
C5	SERPINF2	0.235126097748548	0.149619186210004	1	0.432577161708663	0.0567866589453735	1	0.310830045520619	0.0400109884990218	1	protein-protein
C5	F10	-0.0391833798644901	0.812789031904156	0	-0.038931043165732	0.87055349050882	0	0.339687416821844	0.0240762839134513	1	protein-protein
CD14	FCGR3A	-0.148368423293538	0.367366296583483	0	-0.371737826168478	0.106556204904259	0	-0.0355741493701366	0.818673491335481	0	protein-protein
CD14	C3	0.165345328657672	0.31444867008883	1	0.0988566709216364	0.678396565172243	1	0.0357935093837579	0.817574307849304	1	protein-protein
CD14	SERPINF2	0.23641132688321	0.147341868497268	1	0.231223102247419	0.326663524182559	1	0.364657663898649	0.0149460396680956	1	protein-protein
CD14	F10	-0.105480588177218	0.522770382579383	0	0.0148200008837731	0.950552828989295	1	-0.141497289360724	0.359568417623604	0	protein-protein
CD14	SERPINA5	-0.411724678058613	0.00920880121153279	0	-0.204694981539078	0.386654638113475	0	-0.202848342086689	0.186639643341795	0	protein-protein
AGT	TTR	-0.256851299466966	0.114460101802172	0	0.0550383886424988	0.817730835825887	1	-0.0860016548030233	0.578841536108336	0	protein-protein
AGT	SERPINF2	0.135779083262117	0.409837919853904	1	0.597935519885441	0.00535995158844258	1	0.373691802049088	0.0124653792952683	1	protein-protein
C4BPB	C3	0.0274050503280237	0.868466098517723	1	0.290550787850688	0.213963370975524	1	0.0746148287426067	0.63025905006945	1	protein-protein
C4BPB	KNG1	-0.112768468754847	0.494283786767342	0	-0.0299034525541199	0.900405817185199	0	0.0900931735793649	0.560842160819341	1	protein-protein
C4BPB	SERPINF2	0.204230617184274	0.212354224594556	1	-0.0143819340350114	0.952012809640116	0	0.342592233401091	0.0228188864370966	1	protein-protein
C4BPB	F10	0.132099574719819	0.422759349822795	1	-0.445235733253733	0.0491551680819828	0	0.0877660632307113	0.571047533367588	1	protein-protein
PLG	C3	0.0944066144269643	0.567547949576529	1	0.222827664794755	0.345017745205228	1	0.17397969258827	0.258700730197356	1	protein-protein
KNG1	PLG	0.329748939042059	0.0403629634094325	1	-0.246724833855666	0.294333198341576	0	0.20925947600779	0.172801089742671	1	protein-protein
KNG1	TTR	0.374762816687457	0.0187413446188712	1	0.218231450743891	0.355315192454417	1	0.495714313321113	0.000622484026993845	1	protein-protein
SERPINF2	PLG	0.39255151562421	0.0134417467433662	1	0.046736632353293	0.844875819874923	1	-0.1632839304402	0.289576890699128	0	protein-protein
F10	C3	0.228223990173868	0.162290898374596	1	-0.152184320578995	0.521838460118301	0	0.0958913005465361	0.535791867985382	1	protein-protein
F10	PLG	0.147315279258754	0.370814825995447	1	0.308348665718047	0.185938460189411	1	0.0151985624813118	0.921996526809294	1	protein-protein
C5	C3	-0.353056459570341	0.0274792463192771	0	0.146281596820218	0.538295162156957	1	-0.256949691293529	0.0922307882543892	0	protein-protein
AGT	C3	0.0924184285062463	0.575769483455408	1	0.0613563443605844	0.797203826205006	1	-0.159507978789932	0.301025472802938	0	protein-protein
AGT	C5	0.143652028600304	0.382959426941936	1	0.289335307855075	0.215973413510674	1	0.370837026195356	0.0132081895699613	1	protein-protein
C4BPB	KNG1	-0.112768468754847	0.494283786767342	0	-0.0299034525541199	0.900405817185199	0	0.0900931735793649	0.560842160819341	1	protein-protein
LYZ	LTF	0.131225249648139	0.425863020932722	1	0.0960399527300878	0.687108972861476	1	0.218650091722076	0.153889424931657	1	protein-protein
HLA-C	C3	-0.0243098424802153	0.883213228872082	0	0.104632493586682	0.660654702686778	1	0.0544325810716898	0.725640274575917	1	protein-protein
HLA-A	LTF	-0.208285710893683	0.20321930511534	0	-0.350113089849854	0.130202105047489	0	0.0237025213445961	0.878619207731453	1	protein-protein
C5	PLG	-0.244885713945199	0.132958258521751	0	0.26206127271961	0.264354106687153	1	0.000933861301854241	0.995199795732567	1	protein-protein
C5	MB	-0.019751425572367	0.90500127691869	0	-0.126702651488164	0.594518376027153	0	0.0125560445949276	0.935527215310361	1	protein-protein
C5	F10	-0.0391833798644901	0.812789031904156	0	-0.038931043165732	0.87055349050882	0	0.339687416821844	0.0240762839134513	1	protein-protein
CD14	HLA-C	-0.0929768012724794	0.573455065562421	0	0.325838660449254	0.160922610786734	1	0.374032812025275	0.0123790797316156	1	protein-protein
C4BPB	TTR	-0.17275580946081	0.292941151080517	0	-0.0156911888786679	0.947649805774839	0	-0.158152865159268	0.305204011838347	0	protein-protein
PLG	C3	0.0944066144269643	0.567547949576529	1	0.222827664794755	0.345017745205228	1	0.17397969258827	0.258700730197356	1	protein-protein
SERPINF2	PLG	0.39255151562421	0.0134417467433662	1	0.046736632353293	0.844875819874923	1	-0.1632839304402	0.289576890699128	0	protein-protein
SERPINA5	PROS1	0.0999365835488507	0.544968563388908	1	-0.398153141318892	0.0820929766157528	0	-0.18120421087499	0.2391374518929	0	protein-protein
C5	C3	-0.353056459570341	0.0274792463192771	0	0.146281596820218	0.538295162156957	1	-0.256949691293529	0.0922307882543892	0	protein-protein
B2M	HLA-B	0.298851927264241	0.0645884733764838	1	0.470259382758624	0.0364028244731519	1	0.0808388660912394	0.601919318947566	1	protein-protein
B2M	HLA-C	-0.0349004354897126	0.832944961488565	0	0.395646613543983	0.0842165199110434	1	0.2112935069225	0.1685692124478	1	protein-protein
B2M	HLA-A	0.0365310771311808	0.825257858290366	1	-0.123949219165593	0.602617104366877	0	-0.025243461542026	0.870792841017971	0	protein-protein
SERPINF2	PLG	0.39255151562421	0.0134417467433662	1	0.046736632353293	0.844875819874923	1	-0.1632839304402	0.289576890699128	0	protein-protein
B2M	HLA-B	0.298851927264241	0.0645884733764838	1	0.470259382758624	0.0364028244731519	1	0.0808388660912394	0.601919318947566	1	protein-protein
B2M	HLA-C	-0.0349004354897126	0.832944961488565	0	0.395646613543983	0.0842165199110434	1	0.2112935069225	0.1685692124478	1	protein-protein
B2M	HLA-A	0.0365310771311808	0.825257858290366	1	-0.123949219165593	0.602617104366877	0	-0.025243461542026	0.870792841017971	0	protein-protein
HLA-C	HLA-B	0.118672764243706	0.471803629189352	1	0.255883317220594	0.276189899038474	1	0.0779372193899521	0.615062606942749	1	protein-protein
HLA-A	HLA-B	-0.177392386018881	0.279978068365711	0	0.204979490682564	0.385980546254097	1	0.327968083638721	0.0297521164599116	1	protein-protein
HLA-A	HLA-C	0.394932209847818	0.0128398380058315	1	-0.108563298040189	0.648678485345553	0	0.091729883786441	0.553715863266177	1	protein-protein
B2M	HLA-B	0.298851927264241	0.0645884733764838	1	0.470259382758624	0.0364028244731519	1	0.0808388660912394	0.601919318947566	1	protein-protein
B2M	HLA-C	-0.0349004354897126	0.832944961488565	0	0.395646613543983	0.0842165199110434	1	0.2112935069225	0.1685692124478	1	protein-protein
C4BPB	PROS1	0.690548978065311	1.14467086213508e-06	1	0.872360553264153	5.32542037220518e-07	1	0.763434251075226	1.67757636393025e-09	1	protein-protein
KNG1	C3	0.0605628250479828	0.714181655505719	1	0.014303704465735	0.952273547243455	1	-0.244795982669039	0.109261776019661	0	protein-protein
SERPINF2	PLG	0.39255151562421	0.0134417467433662	1	0.046736632353293	0.844875819874923	1	-0.1632839304402	0.289576890699128	0	protein-protein
VWF	F10	-0.152076422890762	0.355377692696942	0	-0.347216816424743	0.133630239462615	0	0.25137992519935	0.0997609697750824	1	protein-protein
C5	C3	-0.353056459570341	0.0274792463192771	0	0.146281596820218	0.538295162156957	1	-0.256949691293529	0.0922307882543892	0	protein-protein
C5	KNG1	-0.149943017759297	0.362246153534439	0	-0.00511480126543458	0.982925578255363	0	0.0659904858683737	0.670403531648155	1	protein-protein
B2M	HLA-B	0.298851927264241	0.0645884733764838	1	0.470259382758624	0.0364028244731519	1	0.0808388660912394	0.601919318947566	1	protein-protein
B2M	HLA-C	-0.0349004354897126	0.832944961488565	0	0.395646613543983	0.0842165199110434	1	0.2112935069225	0.1685692124478	1	protein-protein
B2M	HLA-A	0.0365310771311808	0.825257858290366	1	-0.123949219165593	0.602617104366877	0	-0.025243461542026	0.870792841017971	0	protein-protein
AGT	C3	0.0924184285062463	0.575769483455408	1	0.0613563443605844	0.797203826205006	1	-0.159507978789932	0.301025472802938	0	protein-protein
AGT	KNG1	-0.00762788197757925	0.963241021298312	0	-0.345623819968167	0.13554271857761	0	-0.207540932106922	0.176435813308021	0	protein-protein
AGT	C5	0.143652028600304	0.382959426941936	1	0.289335307855075	0.215973413510674	1	0.370837026195356	0.0132081895699613	1	protein-protein
C4BPB	PROS1	0.690548978065311	1.14467086213508e-06	1	0.872360553264153	5.32542037220518e-07	1	0.763434251075226	1.67757636393025e-09	1	protein-protein
KNG1	C3	0.0605628250479828	0.714181655505719	1	0.014303704465735	0.952273547243455	1	-0.244795982669039	0.109261776019661	0	protein-protein
SERPINF2	PLG	0.39255151562421	0.0134417467433662	1	0.046736632353293	0.844875819874923	1	-0.1632839304402	0.289576890699128	0	protein-protein
VWF	F10	-0.152076422890762	0.355377692696942	0	-0.347216816424743	0.133630239462615	0	0.25137992519935	0.0997609697750824	1	protein-protein
C5	C3	-0.353056459570341	0.0274792463192771	0	0.146281596820218	0.538295162156957	1	-0.256949691293529	0.0922307882543892	0	protein-protein
C5	KNG1	-0.149943017759297	0.362246153534439	0	-0.00511480126543458	0.982925578255363	0	0.0659904858683737	0.670403531648155	1	protein-protein
B2M	HLA-B	0.298851927264241	0.0645884733764838	1	0.470259382758624	0.0364028244731519	1	0.0808388660912394	0.601919318947566	1	protein-protein
B2M	HLA-C	-0.0349004354897126	0.832944961488565	0	0.395646613543983	0.0842165199110434	1	0.2112935069225	0.1685692124478	1	protein-protein
B2M	HLA-A	0.0365310771311808	0.825257858290366	1	-0.123949219165593	0.602617104366877	0	-0.025243461542026	0.870792841017971	0	protein-protein
AGT	C3	0.0924184285062463	0.575769483455408	1	0.0613563443605844	0.797203826205006	1	-0.159507978789932	0.301025472802938	0	protein-protein
AGT	KNG1	-0.00762788197757925	0.963241021298312	0	-0.345623819968167	0.13554271857761	0	-0.207540932106922	0.176435813308021	0	protein-protein
AGT	C5	0.143652028600304	0.382959426941936	1	0.289335307855075	0.215973413510674	1	0.370837026195356	0.0132081895699613	1	protein-protein
C4BPB	PROS1	0.690548978065311	1.14467086213508e-06	1	0.872360553264153	5.32542037220518e-07	1	0.763434251075226	1.67757636393025e-09	1	protein-protein
CD14	LTF	-0.142498365063686	0.386831934410504	0	-0.0145214364310599	0.951547862586604	0	-0.0134732732863894	0.930828430692286	0	protein-protein
B2M	HLA-B	0.298851927264241	0.0645884733764838	1	0.470259382758624	0.0364028244731519	1	0.0808388660912394	0.601919318947566	1	protein-protein
HLA-B	HBA1	-0.0721467457316954	0.662498086694589	0	-0.126943800533039	0.593811250048712	0	-0.301591535741975	0.0466422742214423	0	protein-protein
HLA-C	HLA-B	0.118672764243706	0.471803629189352	1	0.255883317220594	0.276189899038474	1	0.0779372193899521	0.615062606942749	1	protein-protein
HLA-A	HLA-B	-0.177392386018881	0.279978068365711	0	0.204979490682564	0.385980546254097	1	0.327968083638721	0.0297521164599116	1	protein-protein
HLA-A	HLA-C	0.394932209847818	0.0128398380058315	1	-0.108563298040189	0.648678485345553	0	0.091729883786441	0.553715863266177	1	protein-protein
HLA-C	HLA-B	0.118672764243706	0.471803629189352	1	0.255883317220594	0.276189899038474	1	0.0779372193899521	0.615062606942749	1	protein-protein
HLA-A	HLA-B	-0.177392386018881	0.279978068365711	0	0.204979490682564	0.385980546254097	1	0.327968083638721	0.0297521164599116	1	protein-protein
HLA-A	HLA-C	0.394932209847818	0.0128398380058315	1	-0.108563298040189	0.648678485345553	0	0.091729883786441	0.553715863266177	1	protein-protein
B2M	HLA-B	0.298851927264241	0.0645884733764838	1	0.470259382758624	0.0364028244731519	1	0.0808388660912394	0.601919318947566	1	protein-protein
B2M	HLA-C	-0.0349004354897126	0.832944961488565	0	0.395646613543983	0.0842165199110434	1	0.2112935069225	0.1685692124478	1	protein-protein
AGT	HSPA5	0.103782307127309	0.529522685928155	1	0.586201212245999	0.00660103243524204	1	0.276219373448195	0.0695274132967746	1	protein-protein
C4BPB	PROS1	0.690548978065311	1.14467086213508e-06	1	0.872360553264153	5.32542037220518e-07	1	0.763434251075226	1.67757636393025e-09	1	protein-protein
B2M	HLA-B	0.298851927264241	0.0645884733764838	1	0.470259382758624	0.0364028244731519	1	0.0808388660912394	0.601919318947566	1	protein-protein
CD14	LTF	-0.142498365063686	0.386831934410504	0	-0.0145214364310599	0.951547862586604	0	-0.0134732732863894	0.930828430692286	0	protein-protein
B2M	HLA-B	0.298851927264241	0.0645884733764838	1	0.470259382758624	0.0364028244731519	1	0.0808388660912394	0.601919318947566	1	protein-protein
HLA-C	HLA-B	0.118672764243706	0.471803629189352	1	0.255883317220594	0.276189899038474	1	0.0779372193899521	0.615062606942749	1	protein-protein
KNG1	PLG	0.329748939042059	0.0403629634094325	1	-0.246724833855666	0.294333198341576	0	0.20925947600779	0.172801089742671	1	protein-protein
F10	PLG	0.147315279258754	0.370814825995447	1	0.308348665718047	0.185938460189411	1	0.0151985624813118	0.921996526809294	1	protein-protein
HSPA5	HLA-B	0.168960507949544	0.30383503234551	1	0.0799922648641321	0.737444314433988	1	0.244093579866107	0.110314715588861	1	protein-protein
HSPA5	HLA-C	0.175287750948948	0.285815184725291	1	0.0776142515520929	0.744997279170889	1	0.25780630239972	0.0911127982746371	1	protein-protein
VWF	HSPA5	0.147239730628506	0.37106294893712	1	0.214543073911014	0.363705315637415	1	0.413902690888121	0.00522306945181168	1	protein-protein
CD14	LTF	-0.142498365063686	0.386831934410504	0	-0.0145214364310599	0.951547862586604	0	-0.0134732732863894	0.930828430692286	0	protein-protein
B2M	HLA-B	0.298851927264241	0.0645884733764838	1	0.470259382758624	0.0364028244731519	1	0.0808388660912394	0.601919318947566	1	protein-protein
B2M	HLA-C	-0.0349004354897126	0.832944961488565	0	0.395646613543983	0.0842165199110434	1	0.2112935069225	0.1685692124478	1	protein-protein
AGT	HSPA5	0.103782307127309	0.529522685928155	1	0.586201212245999	0.00660103243524204	1	0.276219373448195	0.0695274132967746	1	protein-protein
C4BPB	PROS1	0.690548978065311	1.14467086213508e-06	1	0.872360553264153	5.32542037220518e-07	1	0.763434251075226	1.67757636393025e-09	1	protein-protein
LYZ	LTF	0.131225249648139	0.425863020932722	1	0.0960399527300878	0.687108972861476	1	0.218650091722076	0.153889424931657	1	protein-protein
SERPINF2	PLG	0.39255151562421	0.0134417467433662	1	0.046736632353293	0.844875819874923	1	-0.1632839304402	0.289576890699128	0	protein-protein
SERPINA5	F10	0.0820470226083029	0.619505407944201	1	0.0503918754081869	0.832901354055735	1	-0.0318845195343529	0.837211622053807	0	protein-protein
KNG1	PLG	0.329748939042059	0.0403629634094325	1	-0.246724833855666	0.294333198341576	0	0.20925947600779	0.172801089742671	1	protein-protein
F10	PROS1	0.0628813599418263	0.703727028444656	1	-0.188746071303503	0.425480436482563	0	0.0957989319289329	0.536186638296233	1	protein-protein
F10	PLG	0.147315279258754	0.370814825995447	1	0.308348665718047	0.185938460189411	1	0.0151985624813118	0.921996526809294	1	protein-protein
SERPINA5	F10	0.0820470226083029	0.619505407944201	1	0.0503918754081869	0.832901354055735	1	-0.0318845195343529	0.837211622053807	0	protein-protein
AGT	PLG	-0.130519535639519	0.428377427704318	0	0.0805462235419514	0.735688144263386	1	-0.268678196119771	0.0778180454262341	0	protein-protein
AGT	KNG1	-0.00762788197757925	0.963241021298312	0	-0.345623819968167	0.13554271857761	0	-0.207540932106922	0.176435813308021	0	protein-protein
C4BPB	PROS1	0.690548978065311	1.14467086213508e-06	1	0.872360553264153	5.32542037220518e-07	1	0.763434251075226	1.67757636393025e-09	1	protein-protein
LYZ	LTF	0.131225249648139	0.425863020932722	1	0.0960399527300878	0.687108972861476	1	0.218650091722076	0.153889424931657	1	protein-protein
HSPA5	NCAM1	-0.124970188071087	0.44843561571095	0	-0.285842941417485	0.221817694345726	0	0.080412049348341	0.603844956650803	1	protein-protein
MB	HBA1	-0.143690430116172	0.382830917355044	0	-0.110867654151787	0.641695846569908	0	-0.111171789632892	0.472490672708339	0	protein-protein
HLA-C	HLA-B	0.118672764243706	0.471803629189352	1	0.255883317220594	0.276189899038474	1	0.0779372193899521	0.615062606942749	1	protein-protein
F10	PROS1	0.0628813599418263	0.703727028444656	1	-0.188746071303503	0.425480436482563	0	0.0957989319289329	0.536186638296233	1	protein-protein
HLA-A	HLA-B	-0.177392386018881	0.279978068365711	0	0.204979490682564	0.385980546254097	1	0.327968083638721	0.0297521164599116	1	protein-protein
HLA-A	HLA-C	0.394932209847818	0.0128398380058315	1	-0.108563298040189	0.648678485345553	0	0.091729883786441	0.553715863266177	1	protein-protein
SERPINA5	SERPINF2	-0.15211541872411	0.355252884265242	0	-0.0833008521316758	0.726974256468355	0	-0.174167752392723	0.258178323320752	0	protein-protein
C5	C3	-0.353056459570341	0.0274792463192771	0	0.146281596820218	0.538295162156957	1	-0.256949691293529	0.0922307882543892	0	protein-protein
B2M	HLA-B	0.298851927264241	0.0645884733764838	1	0.470259382758624	0.0364028244731519	1	0.0808388660912394	0.601919318947566	1	protein-protein
B2M	HLA-C	-0.0349004354897126	0.832944961488565	0	0.395646613543983	0.0842165199110434	1	0.2112935069225	0.1685692124478	1	protein-protein
B2M	HLA-A	0.0365310771311808	0.825257858290366	1	-0.123949219165593	0.602617104366877	0	-0.025243461542026	0.870792841017971	0	protein-protein
AGT	SERPINF2	0.135779083262117	0.409837919853904	1	0.597935519885441	0.00535995158844258	1	0.373691802049088	0.0124653792952683	1	protein-protein
AGT	SERPINA5	-0.271196790638496	0.0949229919653316	0	-0.0560734379999927	0.814359762039005	0	-0.0149644915298617	0.923194236308554	0	protein-protein
SERPINA3	A1BG	0.4381537477561	0.00527339628307482	1	0.336822215102899	0.14645828224119	1	0.259677377691262	0.0887073339198215	1	protein-protein
MBL2	SERPINA3	-0.0961604971654918	0.560340370060387	0	0.0651609963174734	0.784903194374608	1	0.245758475327513	0.10783140627571	1	protein-protein
ELANE	HBB	0.222342361684843	0.173687164929073	1	0.0413642252571075	0.862534570651934	1	0.0785140769839016	0.612439996077218	1	protein-protein
ANG	A1BG	-0.349206546748611	0.0293351146095269	0	-0.260855584681999	0.266638472300047	0	-0.120505472212228	0.435875542628036	0	protein-protein
ANG	SERPINA3	-0.205573532220204	0.209298090232953	0	0.0789791129761079	0.740659464843545	1	-0.155485484863447	0.313536766351643	0	protein-protein
PROC	A1BG	0.045674801521133	0.782469171566965	1	0.142236165969961	0.549709282838603	1	-0.173325395910514	0.260523783700855	0	protein-protein
PROC	TF	0.164754906326549	0.316203994510549	1	-0.0231098717246019	0.922958130325102	0	0.171828867001358	0.264725667619652	1	protein-protein
CFI	PROC	-0.212808756976987	0.193358028321155	0	0.0646032489635544	0.786703424970691	1	0.127732704775873	0.408643262204284	1	protein-protein
ICAM1	SERPINE1	0.100368044508104	0.543225030488784	1	0.222573926502497	0.345581643639554	1	0.131929307854275	0.393289489528175	1	protein-protein
SERPINA3	A1BG	0.4381537477561	0.00527339628307482	1	0.336822215102899	0.14645828224119	1	0.259677377691262	0.0887073339198215	1	protein-protein
SERPINA3	SAA1	0.62545527632787	2.06837554488304e-05	1	0.379586769005394	0.0987966487607738	1	0.320061491100269	0.0341753981895819	1	protein-protein
ELANE	HBB	0.222342361684843	0.173687164929073	1	0.0413642252571075	0.862534570651934	1	0.0785140769839016	0.612439996077218	1	protein-protein
PROC	TF	0.164754906326549	0.316203994510549	1	-0.0231098717246019	0.922958130325102	0	0.171828867001358	0.264725667619652	1	protein-protein
PROC	ANG	0.275558128027909	0.089522869038713	1	0.192309560901408	0.416630237362609	1	0.188248078554677	0.221055989803138	1	protein-protein
ICAM1	NRP1	0.167180851922409	0.309030983110532	1	0.155673950874051	0.512222080437196	1	0.276461413537858	0.0692733837805056	1	protein-protein
CFI	TF	0.158567095574271	0.334970133096236	1	0.203559670859591	0.389351074349584	1	0.122963904008899	0.426500921390413	1	protein-protein
PROC	SERPINA3	-0.270813956354272	0.0954086972560855	0	0.263477211356506	0.261687177263069	1	-0.0190369788404544	0.902382087327235	0	protein-protein
CFI	APOL1	-0.138490315149932	0.400462670648171	0	0.268193471210727	0.25292703334509	1	0.267316248426838	0.0793947986389767	1	protein-protein
MBL2	HBB	0.0804830140511502	0.626219493369802	1	-0.131811154268569	0.579614553538478	0	0.253645207029894	0.096643314003766	1	protein-protein
ELANE	HBB	0.222342361684843	0.173687164929073	1	0.0413642252571075	0.862534570651934	1	0.0785140769839016	0.612439996077218	1	protein-protein
SERPINE1	PROC	-0.253381097992513	0.119612272719629	0	-0.320077461706211	0.168890812960209	0	-0.289490074881402	0.0566483206021325	0	protein-protein
ICAM1	APOL1	-0.0647253879750865	0.695450082486186	0	-0.653730854780209	0.00177075052833391	0	-0.0350532623074503	0.821284959176357	0	protein-protein
SERPINA3	A1BG	0.4381537477561	0.00527339628307482	1	0.336822215102899	0.14645828224119	1	0.259677377691262	0.0887073339198215	1	protein-protein
SERPINA3	SAA1	0.62545527632787	2.06837554488304e-05	1	0.379586769005394	0.0987966487607738	1	0.320061491100269	0.0341753981895819	1	protein-protein
ANG	A1BG	-0.349206546748611	0.0293351146095269	0	-0.260855584681999	0.266638472300047	0	-0.120505472212228	0.435875542628036	0	protein-protein
ANG	SERPINA3	-0.205573532220204	0.209298090232953	0	0.0789791129761079	0.740659464843545	1	-0.155485484863447	0.313536766351643	0	protein-protein
PROC	TF	0.164754906326549	0.316203994510549	1	-0.0231098717246019	0.922958130325102	0	0.171828867001358	0.264725667619652	1	protein-protein
PROC	ANG	0.275558128027909	0.089522869038713	1	0.192309560901408	0.416630237362609	1	0.188248078554677	0.221055989803138	1	protein-protein
ICAM1	APOL1	-0.0647253879750865	0.695450082486186	0	-0.653730854780209	0.00177075052833391	0	-0.0350532623074503	0.821284959176357	0	protein-protein
SERPINA3	SAA1	0.62545527632787	2.06837554488304e-05	1	0.379586769005394	0.0987966487607738	1	0.320061491100269	0.0341753981895819	1	protein-protein
ANG	TF	-0.210546639446851	0.198246972895639	0	-0.329486986577105	0.156013040208602	0	-0.0610079610344482	0.694025737477749	0	protein-protein
CFI	TF	0.158567095574271	0.334970133096236	1	0.203559670859591	0.389351074349584	1	0.122963904008899	0.426500921390413	1	protein-protein
CFI	SERPINA3	0.434723551065382	0.00568311245619279	1	0.0961438415350599	0.686786950329999	1	0.245126710159442	0.108768657464931	1	protein-protein
ICAM1	SERPINE1	0.100368044508104	0.543225030488784	1	0.222573926502497	0.345581643639554	1	0.131929307854275	0.393289489528175	1	protein-protein
MBL2	TF	-0.123152959239451	0.455113361068125	0	-0.351248917401958	0.128874870885106	0	-0.187868714153227	0.222005037726518	0	protein-protein
ANG	SERPINA3	-0.205573532220204	0.209298090232953	0	0.0789791129761079	0.740659464843545	1	-0.155485484863447	0.313536766351643	0	protein-protein
PROC	MBL2	0.449095271707864	0.0041325102250983	1	-0.354832841780142	0.124749978165634	0	-0.207115372467664	0.177344293847291	0	protein-protein
SERPINE1	SERPINA3	0.255048387779014	0.117115551655317	1	0.116556090405355	0.62458328865149	1	-0.0484550332154394	0.754778441949379	0	protein-protein
SERPINE1	PROC	-0.253381097992513	0.119612272719629	0	-0.320077461706211	0.168890812960209	0	-0.289490074881402	0.0566483206021325	0	protein-protein
SERPINA3	APOL1	-0.218492764128062	0.181449861604985	0	-0.376936308490132	0.10136933616302	0	0.105160862453448	0.496907154397316	1	protein-protein
ANG	MBL2	-0.0454055750965077	0.78372071552314	0	-0.242396948975694	0.303154801532905	0	-0.301470466007422	0.046734754372145	0	protein-protein
HBB	SAA1	-0.233075364493613	0.153306059701496	0	-0.222448239553908	0.345861164236165	0	-0.0561340708009479	0.717413672816794	0	protein-protein
ANG	SERPINA3	-0.205573532220204	0.209298090232953	0	0.0789791129761079	0.740659464843545	1	-0.155485484863447	0.313536766351643	0	protein-protein
PROC	SERPINA3	-0.270813956354272	0.0954086972560855	0	0.263477211356506	0.261687177263069	1	-0.0190369788404544	0.902382087327235	0	protein-protein
PROC	MBL2	0.449095271707864	0.0041325102250983	1	-0.354832841780142	0.124749978165634	0	-0.207115372467664	0.177344293847291	0	protein-protein
PROC	ANG	0.275558128027909	0.089522869038713	1	0.192309560901408	0.416630237362609	1	0.188248078554677	0.221055989803138	1	protein-protein
SERPINE1	PROC	-0.253381097992513	0.119612272719629	0	-0.320077461706211	0.168890812960209	0	-0.289490074881402	0.0566483206021325	0	protein-protein
SERPINE1	CFI	0.0903394138601363	0.584423821908628	1	-0.294438529457672	0.20761716370596	0	0.0348097822059317	0.82250630374656	1	protein-protein
MBL2	TF	-0.123152959239451	0.455113361068125	0	-0.351248917401958	0.128874870885106	0	-0.187868714153227	0.222005037726518	0	protein-protein
ELANE	HBB	0.222342361684843	0.173687164929073	1	0.0413642252571075	0.862534570651934	1	0.0785140769839016	0.612439996077218	1	protein-protein
PROC	MBL2	0.449095271707864	0.0041325102250983	1	-0.354832841780142	0.124749978165634	0	-0.207115372467664	0.177344293847291	0	protein-protein
SERPINE1	SAA1	0.205698712163883	0.209014776881619	1	0.0973815721964008	0.682954384870632	1	-0.251505462849846	0.0995861967941651	0	protein-protein
SERPINA3	TF	-0.176427219478686	0.282645202296033	0	-0.197472127455317	0.403986554185459	0	-0.0937063239581862	0.545167769165061	0	protein-protein
PROC	MBL2	0.449095271707864	0.0041325102250983	1	-0.354832841780142	0.124749978165634	0	-0.207115372467664	0.177344293847291	0	protein-protein
SERPINE1	ELANE	-0.188124603256513	0.251427123512733	0	0.261639405987379	0.265151992980466	1	0.119983521363355	0.437880502156357	1	protein-protein
HBB	APOL1	0.0255931117414642	0.877094087606261	1	0.1367573924783	0.56533893454309	1	-0.221561352059061	0.148346603450585	0	protein-protein
HBB	APOL1	0.0255931117414642	0.877094087606261	1	0.1367573924783	0.56533893454309	1	-0.221561352059061	0.148346603450585	0	protein-protein
ELANE	SERPINA3	-0.0688091679925794	0.677244527528544	0	-0.108154151966024	0.64992125303637	0	0.0796260485705022	0.607398057302659	1	protein-protein
ELANE	SERPINA3	-0.0688091679925794	0.677244527528544	0	-0.108154151966024	0.64992125303637	0	0.0796260485705022	0.607398057302659	1	protein-protein
SERPINE1	ELANE	-0.188124603256513	0.251427123512733	0	0.261639405987379	0.265151992980466	1	0.119983521363355	0.437880502156357	1	protein-protein
SERPINE1	ELANE	-0.188124603256513	0.251427123512733	0	0.261639405987379	0.265151992980466	1	0.119983521363355	0.437880502156357	1	protein-protein
PROC	ELANE	0.133825910161914	0.416668672946395	1	0.0867941882750101	0.715969939347388	1	-0.051110579632097	0.741789435672489	0	protein-protein
CFI	ELANE	0.0735518821734632	0.656326700471187	1	-0.101677603941218	0.669710319352135	0	0.0314002564720339	0.839651454610362	1	protein-protein
SERPINE1	SERPINA3	0.255048387779014	0.117115551655317	1	0.116556090405355	0.62458328865149	1	-0.0484550332154394	0.754778441949379	0	protein-protein
CAMP	ITGA2B	-0.197581662014132	0.227940473794799	0	-0.264560605634181	0.259658112484985	0	0.0707122349389196	0.648303409357654	1	protein-protein
BCHE	HP	-0.0274291841524615	0.868351278440089	0	0.0183340351062087	0.938847191070667	1	-0.0104934618879904	0.946101096753079	0	protein-protein
MRC1	CD163	0.0359126317238958	0.828171457922549	1	0.139292720299541	0.558082020054703	1	0.543953288099167	0.000135410004631964	1	protein-protein
MRC1	SELENOP	0.328113399480674	0.0414258595583325	1	-0.207930880167032	0.379026552588645	0	0.0149579024232543	0.923227954320021	1	protein-protein
F7	ITGA2B	0.00525833748553462	0.974655410002503	1	0.0242247744263095	0.919252710082349	1	0.0205902588211883	0.894460406926069	1	protein-protein
S100A8	CD163	-0.0648965849254703	0.694683407208431	0	-0.0388183108997023	0.870925317756668	0	0.282329955720767	0.0633358670043985	1	protein-protein
S100A8	SERPINA1	0.511491896952147	0.00087481022906947	1	0.518934800279039	0.0190509741982807	1	0.30841750156106	0.0416633945397953	1	protein-protein
APOA1	F7	-0.048197893422288	0.770766785650608	0	-0.0115392959133662	0.961490076646807	0	-0.0716857715117963	0.643782891036759	0	protein-protein
S100A9	CD163	-0.0138125908539305	0.933488176465465	0	0.159552034908053	0.50163533917939	1	0.266501996033038	0.0803493635599649	1	protein-protein
S100A9	SERPINA1	0.613224292757627	3.31686523750904e-05	1	0.507825653679056	0.0222611234131517	1	0.228841932173313	0.135130217427901	1	protein-protein
S100A9	S100A8	0.708595127815671	4.47792046385185e-07	1	0.808677174703192	1.59138010357713e-05	1	0.898704897835259	1.24955897796515e-16	1	protein-protein
ITGB3	ITGA2B	0.920595291120542	1.0954007737404e-16	1	0.969926557728933	1.71347114394972e-12	1	0.91750219913189	2.02315976334662e-18	1	protein-protein
CAMP	ITGA2B	-0.197581662014132	0.227940473794799	0	-0.264560605634181	0.259658112484985	0	0.0707122349389196	0.648303409357654	1	protein-protein
CAMP	HP	0.046794121730763	0.777271644088343	1	-0.400000847798878	0.0805531705348723	0	-0.179996008198605	0.242337042255159	0	protein-protein
SELENOP	CD163	-0.152698306544203	0.353390479928336	0	-0.0251779175381092	0.916086171072952	0	-0.198474968984191	0.196521321911895	0	protein-protein
MRC1	CD163	0.0359126317238958	0.828171457922549	1	0.139292720299541	0.558082020054703	1	0.543953288099167	0.000135410004631964	1	protein-protein
MRC1	SELENOP	0.328113399480674	0.0414258595583325	1	-0.207930880167032	0.379026552588645	0	0.0149579024232543	0.923227954320021	1	protein-protein
F7	ITGB3	-0.0664938967427245	0.687544644417351	0	0.0360207136796072	0.880160856391722	1	0.0868095871952182	0.575266643487072	1	protein-protein
F7	PON1	-0.047647525868864	0.773315287908969	0	0.436721246012859	0.0541954656133583	1	0.00409142710729261	0.978971600554661	1	protein-protein
S100A8	ITGA2B	-0.0157921707109537	0.923981866648907	0	0.421385799667752	0.0642549374801457	1	-0.0887155853143165	0.566873195421917	0	protein-protein
S100A8	HP	0.00151074332725027	0.992717311055094	1	0.238011686666755	0.312255249105036	1	-0.178934657396362	0.245171574098026	0	protein-protein
S100A8	CAMP	-0.141941107728289	0.38871065634166	0	-0.0808529148250086	0.734716407841307	0	0.293300991828325	0.0533270697782756	1	protein-protein
S100A9	HP	0.19292337772832	0.239314779119086	1	0.121861752813075	0.608787070801173	1	-0.222085085595737	0.147365254871174	0	protein-protein
S100A9	CAMP	0.00400217561827727	0.980708658761074	1	-0.0866654229073212	0.716374620993301	0	0.400091019790776	0.00712550684408422	1	protein-protein
S100A9	S100A8	0.708595127815671	4.47792046385185e-07	1	0.808677174703192	1.59138010357713e-05	1	0.898704897835259	1.24955897796515e-16	1	protein-protein
MRC1	CD163	0.0359126317238958	0.828171457922549	1	0.139292720299541	0.558082020054703	1	0.543953288099167	0.000135410004631964	1	protein-protein
PRG4	PON1	0.44729591611374	0.00430388990504374	1	0.248452988726456	0.290855085517121	1	0.222342001979135	0.146885608590656	1	protein-protein
S100A8	HP	0.00151074332725027	0.992717311055094	1	0.238011686666755	0.312255249105036	1	-0.178934657396362	0.245171574098026	0	protein-protein
CA2	SERPINA1	0.263611264557575	0.104906799969783	1	0.245787556657862	0.296230184882664	1	0.0939722175117553	0.544022618567944	1	protein-protein
S100A9	S100A8	0.708595127815671	4.47792046385185e-07	1	0.808677174703192	1.59138010357713e-05	1	0.898704897835259	1.24955897796515e-16	1	protein-protein
MRC1	BCHE	0.133947385526683	0.416241973941404	1	0.0685980823516183	0.773832891309619	1	-0.246189702030471	0.107195209683833	0	protein-protein
GC	PON1	0.214836738472789	0.189047822771828	1	0.3229452387342	0.164891343127406	1	0.363675000049068	0.0152395380196678	1	protein-protein
S100A8	SERPINA1	0.511491896952147	0.00087481022906947	1	0.518934800279039	0.0190509741982807	1	0.30841750156106	0.0416633945397953	1	protein-protein
S100A9	SERPINA1	0.613224292757627	3.31686523750904e-05	1	0.507825653679056	0.0222611234131517	1	0.228841932173313	0.135130217427901	1	protein-protein
S100A9	S100A8	0.708595127815671	4.47792046385185e-07	1	0.808677174703192	1.59138010357713e-05	1	0.898704897835259	1.24955897796515e-16	1	protein-protein
SERPINA1	CST3	0.108039647154615	0.512676397268504	1	0.0224660321840096	0.925098655765193	1	0.0519545941228989	0.737675738603174	1	protein-protein
APOA1	SELENOP	-0.0672833576714156	0.684026148045995	0	-0.0281879183945812	0.906094525696815	0	0.254916092797145	0.0949274174213875	1	protein-protein
CA2	S100A8	0.242286795574562	0.137253846393274	1	0.59317328472702	0.00583814140547094	1	-0.146359633464848	0.343124677377468	0	protein-protein
FN1	CAMP	-0.189310194796231	0.248397205842601	0	0.295066360818852	0.20660414557962	1	0.388108436096358	0.00923494212246273	1	protein-protein
S100A9	HP	0.19292337772832	0.239314779119086	1	0.121861752813075	0.608787070801173	1	-0.222085085595737	0.147365254871174	0	protein-protein
S100A9	S100A8	0.708595127815671	4.47792046385185e-07	1	0.808677174703192	1.59138010357713e-05	1	0.898704897835259	1.24955897796515e-16	1	protein-protein
PON1	SELENOP	-0.0584309381869111	0.723840320605704	0	0.37437819088339	0.103898269771839	1	0.0910505938734875	0.556668323575569	1	protein-protein
S100A8	CD163	-0.0648965849254703	0.694683407208431	0	-0.0388183108997023	0.870925317756668	0	0.282329955720767	0.0633358670043985	1	protein-protein
APOA1	BCHE	0.0573666267864796	0.728678192607373	1	0.198601340377036	0.401249268695907	1	0.471934992485318	0.00122009808217462	1	protein-protein
APOA1	PRG4	-0.0227222104317314	0.890792912404532	0	-0.48503652393134	0.0301845609840611	0	0.234617251602937	0.125286140701265	1	protein-protein
APOA1	SERPINA1	0.144060853535289	0.381592607250355	1	-0.169247675898626	0.475639001861287	0	-0.0754433418706383	0.626455013441956	0	protein-protein
CA2	MRC1	-0.274962181203588	0.0902464398643224	0	0.190012191040366	0.422324510276305	1	-0.122797577241485	0.427131570237007	0	protein-protein
FN1	SERPINA1	-0.405269147904952	0.0104843364650783	0	-0.539206951884077	0.0141504109970908	0	-0.180800408740944	0.240203598644777	0	protein-protein
MRC1	CD163	0.0359126317238958	0.828171457922549	1	0.139292720299541	0.558082020054703	1	0.543953288099167	0.000135410004631964	1	protein-protein
PRG4	BCHE	0.484742503302847	0.00176389313461013	1	0.41665370329024	0.0676263754201137	1	0.244958332934713	0.109019497442349	1	protein-protein
GC	HP	0.210651865507638	0.198017651787148	1	0.167837871493338	0.479376510981071	1	0.137675430746257	0.372822278891663	1	protein-protein
GC	PON1	0.214836738472789	0.189047822771828	1	0.3229452387342	0.164891343127406	1	0.363675000049068	0.0152395380196678	1	protein-protein
F7	KLKB1	0.238835272793612	0.143116153198036	1	0.0535880102980874	0.822459778262102	1	0.26964449393155	0.0767143246604744	1	protein-protein
F7	GC	0.1350585099585	0.412350486589673	1	0.217654950881195	0.356619167759652	1	-0.03502259158984	0.821438786669701	0	protein-protein
SERPINA1	HP	0.356807136451555	0.0257656500261785	1	0.205707318399907	0.384259080562933	1	0.197639243719068	0.198450902594883	1	protein-protein
SERPINA1	F7	-0.21527934978265	0.188116212249034	0	-0.429143600927491	0.0590039876608398	0	-0.163224152096532	0.289755904952744	0	protein-protein
APOA1	HP	0.0378183974387979	0.819200516285979	1	-0.376869482877986	0.101434824333138	0	-0.0812627547817649	0.600009537316594	0	protein-protein
APOA1	GC	0.193242074445115	0.238524597450914	1	-0.297120800858261	0.203312206770452	0	0.186384879596237	0.225744113608499	1	protein-protein
SOD1	BCHE	-0.292954370962089	0.0703087605595587	0	0.00314193348080268	0.989511024010476	1	-0.325945314897229	0.0308358761857757	0	protein-protein
SOD1	GC	-0.136095569815026	0.408737127613411	0	0.242740970246682	0.302447765374636	1	-0.324940309688405	0.0313863623555637	0	protein-protein
SOD1	APOA1	-0.327022808281199	0.0421471511414258	0	-0.459463814954856	0.0415434713030251	0	-0.141759391087981	0.358670054386811	0	protein-protein
S100A9	S100A8	0.708595127815671	4.47792046385185e-07	1	0.808677174703192	1.59138010357713e-05	1	0.898704897835259	1.24955897796515e-16	1	protein-protein
SERPINA1	CST3	0.108039647154615	0.512676397268504	1	0.0224660321840096	0.925098655765193	1	0.0519545941228989	0.737675738603174	1	protein-protein
S100A9	S100A8	0.708595127815671	4.47792046385185e-07	1	0.808677174703192	1.59138010357713e-05	1	0.898704897835259	1.24955897796515e-16	1	protein-protein
SELENOP	BCHE	0.380411297963789	0.0168958894808504	1	0.307348938356217	0.18744332461466	1	0.146159281852751	0.343792943513068	1	protein-protein
KLKB1	BCHE	0.399426602603451	0.0117656976104456	1	0.464869139030247	0.0389037568680205	1	0.229390132103944	0.134171794844613	1	protein-protein
KLKB1	SELENOP	0.309493236476791	0.0552035814651916	1	0.681997631296408	0.000925655061327799	1	0.443978841404641	0.00253681521666168	1	protein-protein
KLKB1	PON1	0.224743663090697	0.168967103742188	1	0.450307432168699	0.0463285002044249	1	0.226280579665066	0.139675899316116	1	protein-protein
PRG4	HP	-0.171493352044569	0.296536590148614	0	0.222901657724107	0.344853407135431	1	-0.178795137819568	0.245545846756378	0	protein-protein
GC	HP	0.210651865507638	0.198017651787148	1	0.167837871493338	0.479376510981071	1	0.137675430746257	0.372822278891663	1	protein-protein
GC	PRG4	-0.113335207080804	0.492102424308322	0	0.197035388132634	0.405047970428693	1	0.188507069492651	0.220409689773481	1	protein-protein
S100A8	CAMP	-0.141941107728289	0.38871065634166	0	-0.0808529148250086	0.734716407841307	0	0.293300991828325	0.0533270697782756	1	protein-protein
APOA1	PRG4	-0.0227222104317314	0.890792912404532	0	-0.48503652393134	0.0301845609840611	0	0.234617251602937	0.125286140701265	1	protein-protein
CA2	PON1	0.161579302222268	0.325750568438233	1	0.0952853335111667	0.689449608757693	1	-0.103310185273435	0.504552904024332	0	protein-protein
CA2	PRG4	-0.00339563579642511	0.983631881844594	0	0.334991183392721	0.148804055724159	1	-0.0669425259652318	0.665924572997327	0	protein-protein
FN1	APOA1	-0.177858192242295	0.278696749020483	0	0.0378994293536911	0.873957050299038	1	0.0844358020039502	0.585798510456118	1	protein-protein
S100A9	S100A8	0.708595127815671	4.47792046385185e-07	1	0.808677174703192	1.59138010357713e-05	1	0.898704897835259	1.24955897796515e-16	1	protein-protein
PON1	BCHE	0.338962418778227	0.0347819436172892	1	0.479025068587992	0.0326048132039805	1	0.405263910332922	0.00635248030074208	1	protein-protein
S100A8	GC	-0.278845366421089	0.085611836091509	0	0.0688276338896454	0.773095012801182	1	-0.158062956846588	0.305482552658069	0	protein-protein
SOD1	CAMP	-0.0466876394294347	0.7777656839434	0	-0.149806453127444	0.528439359550013	0	0.0515275725459612	0.739756129974525	1	protein-protein
S100A9	CST3	0.247131532078233	0.129327350544093	1	0.21218613935561	0.369125486101279	1	0.137758008309466	0.372532861890113	1	protein-protein
S100A9	CA2	0.158110982837092	0.33638008528582	1	0.489688103998611	0.0284103956959071	1	-0.193343774303904	0.208579286075358	0	protein-protein
BCHE	HP	-0.0274291841524615	0.868351278440089	0	0.0183340351062087	0.938847191070667	1	-0.0104934618879904	0.946101096753079	0	protein-protein
PON1	HP	-0.185656412136305	0.257813888767386	0	-0.145756590195661	0.539770299227604	0	0.146631371960876	0.342219581869458	1	protein-protein
MRC1	CD163	0.0359126317238958	0.828171457922549	1	0.139292720299541	0.558082020054703	1	0.543953288099167	0.000135410004631964	1	protein-protein
KLKB1	HP	0.0086240995580472	0.958444144494814	1	-0.296770290313638	0.203871364442033	0	-0.148415729286057	0.336312931371173	0	protein-protein
KLKB1	PON1	0.224743663090697	0.168967103742188	1	0.450307432168699	0.0463285002044249	1	0.226280579665066	0.139675899316116	1	protein-protein
GC	HP	0.210651865507638	0.198017651787148	1	0.167837871493338	0.479376510981071	1	0.137675430746257	0.372822278891663	1	protein-protein
GC	BCHE	-0.0846868644611511	0.608241852168186	0	0.0147234690035628	0.950874535684006	1	0.294914702897105	0.0519687954383412	1	protein-protein
GC	SELENOP	-0.337697355387695	0.0355085597660317	0	-0.129485573058904	0.586379465003787	0	-0.0509683482799332	0.742483370510105	0	protein-protein
GC	PON1	0.214836738472789	0.189047822771828	1	0.3229452387342	0.164891343127406	1	0.363675000049068	0.0152395380196678	1	protein-protein
GC	KLKB1	0.278927587757976	0.0855157379444055	1	-0.263645829666232	0.261370719914515	0	0.179540568792758	0.243550643448465	1	protein-protein
F7	PON1	-0.047647525868864	0.773315287908969	0	0.436721246012859	0.0541954656133583	1	0.00409142710729261	0.978971600554661	1	protein-protein
F7	KLKB1	0.238835272793612	0.143116153198036	1	0.0535880102980874	0.822459778262102	1	0.26964449393155	0.0767143246604744	1	protein-protein
SERPINA1	HP	0.356807136451555	0.0257656500261785	1	0.205707318399907	0.384259080562933	1	0.197639243719068	0.198450902594883	1	protein-protein
APOA1	HP	0.0378183974387979	0.819200516285979	1	-0.376869482877986	0.101434824333138	0	-0.0812627547817649	0.600009537316594	0	protein-protein
APOA1	PON1	0.201233682521142	0.219285562877763	1	0.227549963062075	0.334621165733309	1	0.418759284424048	0.00466833725280466	1	protein-protein
APOA1	KLKB1	0.167229400912532	0.30888849501746	1	0.216585034003301	0.359046483431358	1	0.296751767990389	0.0504566128087788	1	protein-protein
S100A9	S100A8	0.708595127815671	4.47792046385185e-07	1	0.808677174703192	1.59138010357713e-05	1	0.898704897835259	1.24955897796515e-16	1	protein-protein
PRG4	BCHE	0.484742503302847	0.00176389313461013	1	0.41665370329024	0.0676263754201137	1	0.244958332934713	0.109019497442349	1	protein-protein
SOD1	CST3	0.237300192435277	0.145781802543346	1	0.768096428421875	7.65804466524937e-05	1	0.270672704894344	0.0755534302982697	1	protein-protein
S100A9	S100A8	0.708595127815671	4.47792046385185e-07	1	0.808677174703192	1.59138010357713e-05	1	0.898704897835259	1.24955897796515e-16	1	protein-protein
CA2	SERPINA1	0.263611264557575	0.104906799969783	1	0.245787556657862	0.296230184882664	1	0.0939722175117553	0.544022618567944	1	protein-protein
FN1	ITGB3	0.120081128673381	0.466522419693909	1	0.168338143072811	0.478048575650467	1	0.205627826155709	0.180546266536596	1	protein-protein
MRC1	CD163	0.0359126317238958	0.828171457922549	1	0.139292720299541	0.558082020054703	1	0.543953288099167	0.000135410004631964	1	protein-protein
PRG4	HP	-0.171493352044569	0.296536590148614	0	0.222901657724107	0.344853407135431	1	-0.178795137819568	0.245545846756378	0	protein-protein
GC	HP	0.210651865507638	0.198017651787148	1	0.167837871493338	0.479376510981071	1	0.137675430746257	0.372822278891663	1	protein-protein
GC	PON1	0.214836738472789	0.189047822771828	1	0.3229452387342	0.164891343127406	1	0.363675000049068	0.0152395380196678	1	protein-protein
GC	PRG4	-0.113335207080804	0.492102424308322	0	0.197035388132634	0.405047970428693	1	0.188507069492651	0.220409689773481	1	protein-protein
SERPINA1	HP	0.356807136451555	0.0257656500261785	1	0.205707318399907	0.384259080562933	1	0.197639243719068	0.198450902594883	1	protein-protein
SERPINA1	F7	-0.21527934978265	0.188116212249034	0	-0.429143600927491	0.0590039876608398	0	-0.163224152096532	0.289755904952744	0	protein-protein
APOA1	SELENOP	-0.0672833576714156	0.684026148045995	0	-0.0281879183945812	0.906094525696815	0	0.254916092797145	0.0949274174213875	1	protein-protein
APOA1	F7	-0.048197893422288	0.770766785650608	0	-0.0115392959133662	0.961490076646807	0	-0.0716857715117963	0.643782891036759	0	protein-protein
S100A9	S100A8	0.708595127815671	4.47792046385185e-07	1	0.808677174703192	1.59138010357713e-05	1	0.898704897835259	1.24955897796515e-16	1	protein-protein
MRC1	CAMP	0.167809644486382	0.307188741911906	1	-0.0414922119457039	0.862113122469576	0	0.204175016194817	0.18371320489853	1	protein-protein
PRG4	ITGB3	-0.0368946990222275	0.823545848956922	0	0.488636150552275	0.0288042594847806	1	-0.043331964672941	0.780023646380835	0	protein-protein
CST3	CD163	0.0144262685217825	0.93054014824945	1	-0.435904555593336	0.0546988535447785	0	0.11829531448291	0.444400267347791	1	protein-protein
BCHE	HP	-0.0274291841524615	0.868351278440089	0	0.0183340351062087	0.938847191070667	1	-0.0104934618879904	0.946101096753079	0	protein-protein
PON1	HP	-0.185656412136305	0.257813888767386	0	-0.145756590195661	0.539770299227604	0	0.146631371960876	0.342219581869458	1	protein-protein
PON1	BCHE	0.338962418778227	0.0347819436172892	1	0.479025068587992	0.0326048132039805	1	0.405263910332922	0.00635248030074208	1	protein-protein
KLKB1	HP	0.0086240995580472	0.958444144494814	1	-0.296770290313638	0.203871364442033	0	-0.148415729286057	0.336312931371173	0	protein-protein
KLKB1	BCHE	0.399426602603451	0.0117656976104456	1	0.464869139030247	0.0389037568680205	1	0.229390132103944	0.134171794844613	1	protein-protein
KLKB1	PON1	0.224743663090697	0.168967103742188	1	0.450307432168699	0.0463285002044249	1	0.226280579665066	0.139675899316116	1	protein-protein
PRG4	HP	-0.171493352044569	0.296536590148614	0	0.222901657724107	0.344853407135431	1	-0.178795137819568	0.245545846756378	0	protein-protein
PRG4	KLKB1	0.060356328475098	0.715115312775827	1	0.334232927384892	0.149783102212045	1	0.428229785294974	0.00373268386089837	1	protein-protein
GC	HP	0.210651865507638	0.198017651787148	1	0.167837871493338	0.479376510981071	1	0.137675430746257	0.372822278891663	1	protein-protein
GC	SELENOP	-0.337697355387695	0.0355085597660317	0	-0.129485573058904	0.586379465003787	0	-0.0509683482799332	0.742483370510105	0	protein-protein
GC	PON1	0.214836738472789	0.189047822771828	1	0.3229452387342	0.164891343127406	1	0.363675000049068	0.0152395380196678	1	protein-protein
GC	KLKB1	0.278927587757976	0.0855157379444055	1	-0.263645829666232	0.261370719914515	0	0.179540568792758	0.243550643448465	1	protein-protein
GC	PRG4	-0.113335207080804	0.492102424308322	0	0.197035388132634	0.405047970428693	1	0.188507069492651	0.220409689773481	1	protein-protein
F7	HP	-0.095374866201753	0.563563658305156	0	-0.133139571481656	0.575765390721435	0	-0.00935686268548079	0.951931929722581	0	protein-protein
F7	PON1	-0.047647525868864	0.773315287908969	0	0.436721246012859	0.0541954656133583	1	0.00409142710729261	0.978971600554661	1	protein-protein
F7	KLKB1	0.238835272793612	0.143116153198036	1	0.0535880102980874	0.822459778262102	1	0.26964449393155	0.0767143246604744	1	protein-protein
SERPINA1	HP	0.356807136451555	0.0257656500261785	1	0.205707318399907	0.384259080562933	1	0.197639243719068	0.198450902594883	1	protein-protein
SERPINA1	SELENOP	-0.334713657170918	0.0372715622540556	0	-0.343083576237656	0.138632232066013	0	-0.154776620949268	0.315775254759805	0	protein-protein
SERPINA1	PRG4	-0.0410369616189299	0.804101840883312	0	0.050666413324693	0.832003371706242	1	-0.0992767047216755	0.521421226450102	0	protein-protein
SERPINA1	GC	0.19429795179217	0.235919261311701	1	0.172751824765876	0.466412869550819	1	0.0925487931144438	0.550166419295906	1	protein-protein
APOA1	HP	0.0378183974387979	0.819200516285979	1	-0.376869482877986	0.101434824333138	0	-0.0812627547817649	0.600009537316594	0	protein-protein
APOA1	BCHE	0.0573666267864796	0.728678192607373	1	0.198601340377036	0.401249268695907	1	0.471934992485318	0.00122009808217462	1	protein-protein
APOA1	PON1	0.201233682521142	0.219285562877763	1	0.227549963062075	0.334621165733309	1	0.418759284424048	0.00466833725280466	1	protein-protein
APOA1	KLKB1	0.167229400912532	0.30888849501746	1	0.216585034003301	0.359046483431358	1	0.296751767990389	0.0504566128087788	1	protein-protein
APOA1	PRG4	-0.0227222104317314	0.890792912404532	0	-0.48503652393134	0.0301845609840611	0	0.234617251602937	0.125286140701265	1	protein-protein
APOA1	GC	0.193242074445115	0.238524597450914	1	-0.297120800858261	0.203312206770452	0	0.186384879596237	0.225744113608499	1	protein-protein
APOA1	F7	-0.048197893422288	0.770766785650608	0	-0.0115392959133662	0.961490076646807	0	-0.0716857715117963	0.643782891036759	0	protein-protein
APOA1	SERPINA1	0.144060853535289	0.381592607250355	1	-0.169247675898626	0.475639001861287	0	-0.0754433418706383	0.626455013441956	0	protein-protein
SOD1	PON1	-0.143939478523033	0.381998099054782	0	0.103497126576156	0.664128886483966	1	-0.459430655664589	0.00170560754803712	0	protein-protein
SOD1	KLKB1	-0.225064276969149	0.168343948238658	0	-0.0710888862371773	0.765836470877332	0	-0.203378523738266	0.185466188637334	0	protein-protein
S100A9	S100A8	0.708595127815671	4.47792046385185e-07	1	0.808677174703192	1.59138010357713e-05	1	0.898704897835259	1.24955897796515e-16	1	protein-protein
F7	PON1	-0.047647525868864	0.773315287908969	0	0.436721246012859	0.0541954656133583	1	0.00409142710729261	0.978971600554661	1	protein-protein
F7	GC	0.1350585099585	0.412350486589673	1	0.217654950881195	0.356619167759652	1	-0.03502259158984	0.821438786669701	0	protein-protein
SERPINA1	KLKB1	-0.547141310569856	0.000312833193337622	0	-0.613433412926957	0.00402140542384314	0	-0.525419054864969	0.000250012743993956	0	protein-protein
SERPINA1	GC	0.19429795179217	0.235919261311701	1	0.172751824765876	0.466412869550819	1	0.0925487931144438	0.550166419295906	1	protein-protein
APOA1	PON1	0.201233682521142	0.219285562877763	1	0.227549963062075	0.334621165733309	1	0.418759284424048	0.00466833725280466	1	protein-protein
APOA1	GC	0.193242074445115	0.238524597450914	1	-0.297120800858261	0.203312206770452	0	0.186384879596237	0.225744113608499	1	protein-protein
APOA1	F7	-0.048197893422288	0.770766785650608	0	-0.0115392959133662	0.961490076646807	0	-0.0716857715117963	0.643782891036759	0	protein-protein
APOA1	SERPINA1	0.144060853535289	0.381592607250355	1	-0.169247675898626	0.475639001861287	0	-0.0754433418706383	0.626455013441956	0	protein-protein
CA2	KLKB1	-0.196313072967979	0.231000758186944	0	-0.010956292622079	0.963434446448616	0	-0.176830797814103	0.250856357672878	0	protein-protein
CA2	SERPINA1	0.263611264557575	0.104906799969783	1	0.245787556657862	0.296230184882664	1	0.0939722175117553	0.544022618567944	1	protein-protein
SOD1	PON1	-0.143939478523033	0.381998099054782	0	0.103497126576156	0.664128886483966	1	-0.459430655664589	0.00170560754803712	0	protein-protein
PON1	HP	-0.185656412136305	0.257813888767386	0	-0.145756590195661	0.539770299227604	0	0.146631371960876	0.342219581869458	1	protein-protein
MRC1	ITGB3	-0.0129044668201623	0.93785228093032	0	0.317283022960715	0.172851472008231	1	0.271243832544296	0.0749145975751512	1	protein-protein
PRG4	BCHE	0.484742503302847	0.00176389313461013	1	0.41665370329024	0.0676263754201137	1	0.244958332934713	0.109019497442349	1	protein-protein
SERPINA1	SELENOP	-0.334713657170918	0.0372715622540556	0	-0.343083576237656	0.138632232066013	0	-0.154776620949268	0.315775254759805	0	protein-protein
CA2	ITGB3	0.0339055085911131	0.837642786421473	1	0.500470885681687	0.0246125722946567	1	-0.0451796681732637	0.770891324988049	0	protein-protein
SOD1	BCHE	-0.292954370962089	0.0703087605595587	0	0.00314193348080268	0.989511024010476	1	-0.325945314897229	0.0308358761857757	0	protein-protein
SOD1	S100A8	0.0553458725984016	0.737892046459046	1	0.639935915671463	0.00237492217528158	1	0.331245527934873	0.0280632186127629	1	protein-protein
FN1	ITGB3	0.120081128673381	0.466522419693909	1	0.168338143072811	0.478048575650467	1	0.205627826155709	0.180546266536596	1	protein-protein
FN1	BCHE	0.0999112033024308	0.545071207823161	1	0.0195473090052518	0.934808326203587	1	-0.0545337739430851	0.725150148177581	0	protein-protein
FN1	CST3	0.163217337633704	0.320804057847981	1	0.214431661040904	0.363960498968945	1	0.0398907448242209	0.797109298825645	1	protein-protein
FN1	SOD1	0.145883737313596	0.375533193562927	1	-0.0695019018835479	0.770928707933701	0	0.208424973091527	0.174559266565139	1	protein-protein
ITGB3	ITGA2B	0.920595291120542	1.0954007737404e-16	1	0.969926557728933	1.71347114394972e-12	1	0.91750219913189	2.02315976334662e-18	1	protein-protein
FN1	ITGA2B	0.122160618345511	0.458782436601344	1	0.107877364520732	0.650762490989272	1	0.130274406816041	0.399303482338927	1	protein-protein
FN1	ITGB3	0.120081128673381	0.466522419693909	1	0.168338143072811	0.478048575650467	1	0.205627826155709	0.180546266536596	1	protein-protein
ITGB3	ITGA2B	0.920595291120542	1.0954007737404e-16	1	0.969926557728933	1.71347114394972e-12	1	0.91750219913189	2.02315976334662e-18	1	protein-protein
FN1	ITGA2B	0.122160618345511	0.458782436601344	1	0.107877364520732	0.650762490989272	1	0.130274406816041	0.399303482338927	1	protein-protein
FN1	ITGB3	0.120081128673381	0.466522419693909	1	0.168338143072811	0.478048575650467	1	0.205627826155709	0.180546266536596	1	protein-protein
S100A9	S100A8	0.708595127815671	4.47792046385185e-07	1	0.808677174703192	1.59138010357713e-05	1	0.898704897835259	1.24955897796515e-16	1	protein-protein
ITGB3	ITGA2B	0.920595291120542	1.0954007737404e-16	1	0.969926557728933	1.71347114394972e-12	1	0.91750219913189	2.02315976334662e-18	1	protein-protein
ITGB3	ITGA2B	0.920595291120542	1.0954007737404e-16	1	0.969926557728933	1.71347114394972e-12	1	0.91750219913189	2.02315976334662e-18	1	protein-protein
S100A9	S100A8	0.708595127815671	4.47792046385185e-07	1	0.808677174703192	1.59138010357713e-05	1	0.898704897835259	1.24955897796515e-16	1	protein-protein
ITGB3	ITGA2B	0.920595291120542	1.0954007737404e-16	1	0.969926557728933	1.71347114394972e-12	1	0.91750219913189	2.02315976334662e-18	1	protein-protein
S100A9	S100A8	0.708595127815671	4.47792046385185e-07	1	0.808677174703192	1.59138010357713e-05	1	0.898704897835259	1.24955897796515e-16	1	protein-protein
CD163	HP	0.278718086230156	0.0857607628406744	1	-0.0916973198098778	0.70061558720913	0	-0.0325465980512575	0.833878357442789	0	protein-protein
ITGB3	ITGA2B	0.920595291120542	1.0954007737404e-16	1	0.969926557728933	1.71347114394972e-12	1	0.91750219913189	2.02315976334662e-18	1	protein-protein
FN1	ITGA2B	0.122160618345511	0.458782436601344	1	0.107877364520732	0.650762490989272	1	0.130274406816041	0.399303482338927	1	protein-protein
FN1	ITGB3	0.120081128673381	0.466522419693909	1	0.168338143072811	0.478048575650467	1	0.205627826155709	0.180546266536596	1	protein-protein
CD163	HP	0.278718086230156	0.0857607628406744	1	-0.0916973198098778	0.70061558720913	0	-0.0325465980512575	0.833878357442789	0	protein-protein
ITGB3	ITGA2B	0.920595291120542	1.0954007737404e-16	1	0.969926557728933	1.71347114394972e-12	1	0.91750219913189	2.02315976334662e-18	1	protein-protein
FN1	ITGA2B	0.122160618345511	0.458782436601344	1	0.107877364520732	0.650762490989272	1	0.130274406816041	0.399303482338927	1	protein-protein
FN1	ITGB3	0.120081128673381	0.466522419693909	1	0.168338143072811	0.478048575650467	1	0.205627826155709	0.180546266536596	1	protein-protein
ITGB3	ITGA2B	0.920595291120542	1.0954007737404e-16	1	0.969926557728933	1.71347114394972e-12	1	0.91750219913189	2.02315976334662e-18	1	protein-protein
S100A9	S100A8	0.708595127815671	4.47792046385185e-07	1	0.808677174703192	1.59138010357713e-05	1	0.898704897835259	1.24955897796515e-16	1	protein-protein
ITGB3	ITGA2B	0.920595291120542	1.0954007737404e-16	1	0.969926557728933	1.71347114394972e-12	1	0.91750219913189	2.02315976334662e-18	1	protein-protein
APOA1	HP	0.0378183974387979	0.819200516285979	1	-0.376869482877986	0.101434824333138	0	-0.0812627547817649	0.600009537316594	0	protein-protein
S100A9	S100A8	0.708595127815671	4.47792046385185e-07	1	0.808677174703192	1.59138010357713e-05	1	0.898704897835259	1.24955897796515e-16	1	protein-protein
APOA1	HP	0.0378183974387979	0.819200516285979	1	-0.376869482877986	0.101434824333138	0	-0.0812627547817649	0.600009537316594	0	protein-protein
ITGB3	ITGA2B	0.920595291120542	1.0954007737404e-16	1	0.969926557728933	1.71347114394972e-12	1	0.91750219913189	2.02315976334662e-18	1	protein-protein
APOA1	HP	0.0378183974387979	0.819200516285979	1	-0.376869482877986	0.101434824333138	0	-0.0812627547817649	0.600009537316594	0	protein-protein
FN1	ITGA2B	0.122160618345511	0.458782436601344	1	0.107877364520732	0.650762490989272	1	0.130274406816041	0.399303482338927	1	protein-protein
FN1	ITGB3	0.120081128673381	0.466522419693909	1	0.168338143072811	0.478048575650467	1	0.205627826155709	0.180546266536596	1	protein-protein
FN1	SERPINA1	-0.405269147904952	0.0104843364650783	0	-0.539206951884077	0.0141504109970908	0	-0.180800408740944	0.240203598644777	0	protein-protein
S100A9	S100A8	0.708595127815671	4.47792046385185e-07	1	0.808677174703192	1.59138010357713e-05	1	0.898704897835259	1.24955897796515e-16	1	protein-protein
ITGB3	ITGA2B	0.920595291120542	1.0954007737404e-16	1	0.969926557728933	1.71347114394972e-12	1	0.91750219913189	2.02315976334662e-18	1	protein-protein
FN1	ITGB3	0.120081128673381	0.466522419693909	1	0.168338143072811	0.478048575650467	1	0.205627826155709	0.180546266536596	1	protein-protein
APOA1	PON1	0.201233682521142	0.219285562877763	1	0.227549963062075	0.334621165733309	1	0.418759284424048	0.00466833725280466	1	protein-protein
S100A9	S100A8	0.708595127815671	4.47792046385185e-07	1	0.808677174703192	1.59138010357713e-05	1	0.898704897835259	1.24955897796515e-16	1	protein-protein
S100A9	S100A8	0.708595127815671	4.47792046385185e-07	1	0.808677174703192	1.59138010357713e-05	1	0.898704897835259	1.24955897796515e-16	1	protein-protein
ITGB3	ITGA2B	0.920595291120542	1.0954007737404e-16	1	0.969926557728933	1.71347114394972e-12	1	0.91750219913189	2.02315976334662e-18	1	protein-protein
FN1	MRC1	0.00379552224239698	0.981704600204051	1	0.056570251817879	0.812742790263134	1	0.396681152651371	0.00767844727715142	1	protein-protein
S100A9	S100A8	0.708595127815671	4.47792046385185e-07	1	0.808677174703192	1.59138010357713e-05	1	0.898704897835259	1.24955897796515e-16	1	protein-protein
FN1	MRC1	0.00379552224239698	0.981704600204051	1	0.056570251817879	0.812742790263134	1	0.396681152651371	0.00767844727715142	1	protein-protein
S100A9	S100A8	0.708595127815671	4.47792046385185e-07	1	0.808677174703192	1.59138010357713e-05	1	0.898704897835259	1.24955897796515e-16	1	protein-protein
B2M	IGFBP7	0.460982899169271	0.00314222255344071	1	0.0883020415184499	0.711236534598098	1	0.271604673580137	0.0745131766323367	1	protein-protein
PPIB	TPI1	0.299385500793378	0.0640896642602958	1	0.303264996075437	0.193675996531712	1	0.291335100886612	0.0550202285555118	1	protein-protein
CDH5	IGFBP7	0.237388946620995	0.145626696535282	1	0.499822765029023	0.0248288510041706	1	-0.017323121068858	0.911133562359936	0	protein-protein
YWHAE	TFRC	-0.222391196937064	0.173590242048541	0	-0.391179445789505	0.0881013680266818	0	-0.0431682451412555	0.780834266814201	0	protein-protein
SERPINC1	F11	0.255543028460761	0.116382439924366	1	0.301886364372912	0.195810989608798	1	0.260360399417797	0.0878416311370856	1	protein-protein
SERPING1	B2M	-0.0676508600564695	0.682390486236907	0	-0.175585599325095	0.459018754935626	0	0.316227160432709	0.036507871706816	1	protein-protein
CDH5	IGFBP7	0.237388946620995	0.145626696535282	1	0.499822765029023	0.0248288510041706	1	-0.017323121068858	0.911133562359936	0	protein-protein
YWHAE	TPI1	0.461339107508885	0.00311606718431984	1	0.0830792170032931	0.727674191884893	1	0.358659820794287	0.0168147421364202	1	protein-protein
PPIB	TPI1	0.299385500793378	0.0640896642602958	1	0.303264996075437	0.193675996531712	1	0.291335100886612	0.0550202285555118	1	protein-protein
CDH5	IGFBP7	0.237388946620995	0.145626696535282	1	0.499822765029023	0.0248288510041706	1	-0.017323121068858	0.911133562359936	0	protein-protein
SERPINC1	CA1	0.191416151573522	0.243075787492337	1	0.226800698541492	0.336258296645746	1	-0.0568635787529678	0.713896134552951	0	protein-protein
TFRC	ANXA2	-0.101064404688747	0.540416670420239	0	-0.0897814775054566	0.706602202365845	0	0.0299127921563389	0.847154850169409	1	protein-protein
APOH	F11	0.180432529048346	0.271684445635562	1	0.0190746205553666	0.936381680710064	1	0.473483678795643	0.00116947973320377	1	protein-protein
CPB2	F11	0.221277465591413	0.175810302083321	1	0.23441521090692	0.319840112410134	1	0.33344164773946	0.0269767036934314	1	protein-protein
CPB2	APOH	0.329755820782749	0.0403585384310129	1	0.0820537366783787	0.730915408306175	1	0.500073882261748	0.00054729353852268	1	protein-protein
AFM	SERPINA4	0.671110162890589	2.92707263548811e-06	1	0.414307215476712	0.0693466304762587	1	0.435994852219809	0.0030924627397254	1	protein-protein
SERPINC1	SERPINA4	0.313868792605046	0.0516759026059441	1	0.143610801610719	0.545818573765577	1	0.615072768569014	8.88809210535945e-06	1	protein-protein
SERPINC1	AFM	-0.0486334876960879	0.768751425646927	0	0.272061135611242	0.245884129578701	1	0.283259539027259	0.0624337093527932	1	protein-protein
SERPINC1	F11	0.255543028460761	0.116382439924366	1	0.301886364372912	0.195810989608798	1	0.260360399417797	0.0878416311370856	1	protein-protein
SERPINC1	APOH	0.0243560692811595	0.882992682779228	1	-0.269920441660863	0.249766577400499	0	0.287753575706972	0.0582157236095468	1	protein-protein
CPB2	SERPINA4	0.315352637391211	0.0505215120423313	1	0.448440909085916	0.0473538708853777	1	0.406465565383781	0.00618369091189849	1	protein-protein
CPB2	AFM	0.245808885087881	0.131456680301767	1	-0.0318509375962837	0.893953636081798	0	0.0770734962577853	0.618998287245097	1	protein-protein
CPB2	APOH	0.329755820782749	0.0403585384310129	1	0.0820537366783787	0.730915408306175	1	0.500073882261748	0.00054729353852268	1	protein-protein
CPB2	SERPINC1	0.315295035399732	0.0505659350128987	1	0.0583456870359858	0.806970313183778	1	0.160219131389057	0.298847375855535	1	protein-protein
SERPING1	SERPINC1	0.327102995497038	0.0420937726064137	1	0.615478146982282	0.00386758934185835	1	0.458963902367311	0.00172665146949231	1	protein-protein
SERPING1	CPB2	0.0386350433863687	0.815363212553819	1	0.230046439602576	0.329200365516401	1	0.226713280502512	0.138900120538329	1	protein-protein
CDH5	IGFBP7	0.237388946620995	0.145626696535282	1	0.499822765029023	0.0248288510041706	1	-0.017323121068858	0.911133562359936	0	protein-protein
YWHAE	TPI1	0.461339107508885	0.00311606718431984	1	0.0830792170032931	0.727674191884893	1	0.358659820794287	0.0168147421364202	1	protein-protein
SERPINC1	APOH	0.0243560692811595	0.882992682779228	1	-0.269920441660863	0.249766577400499	0	0.287753575706972	0.0582157236095468	1	protein-protein
CPB2	APOH	0.329755820782749	0.0403585384310129	1	0.0820537366783787	0.730915408306175	1	0.500073882261748	0.00054729353852268	1	protein-protein
CPB2	SERPINC1	0.315295035399732	0.0505659350128987	1	0.0583456870359858	0.806970313183778	1	0.160219131389057	0.298847375855535	1	protein-protein
SERPING1	APOH	0.0420091875194135	0.799554492312423	1	-0.257771042100565	0.272538920487472	0	-0.054735516614133	0.724173334045015	0	protein-protein
SERPING1	SERPINC1	0.327102995497038	0.0420937726064137	1	0.615478146982282	0.00386758934185835	1	0.458963902367311	0.00172665146949231	1	protein-protein
SERPING1	CPB2	0.0386350433863687	0.815363212553819	1	0.230046439602576	0.329200365516401	1	0.226713280502512	0.138900120538329	1	protein-protein
CDH5	IGFBP7	0.237388946620995	0.145626696535282	1	0.499822765029023	0.0248288510041706	1	-0.017323121068858	0.911133562359936	0	protein-protein
CDH5	CPB2	0.198681276343066	0.22531031895425	1	-0.138876744572812	0.559269830157103	0	0.201722449447176	0.189149100200186	1	protein-protein
CDH5	SERPING1	-0.0627825492497203	0.704171503212147	0	-0.587771628510989	0.00642243731662058	0	0.389489201770333	0.00896728445557335	1	protein-protein
CAT	AFM	-0.132033003286206	0.422995216738712	0	-0.388879347253147	0.0901523405051446	0	-0.0840528700850771	0.587505523604978	0	protein-protein
SERPINC1	F11	0.255543028460761	0.116382439924366	1	0.301886364372912	0.195810989608798	1	0.260360399417797	0.0878416311370856	1	protein-protein
SERPINC1	APOH	0.0243560692811595	0.882992682779228	1	-0.269920441660863	0.249766577400499	0	0.287753575706972	0.0582157236095468	1	protein-protein
CPB2	SERPINA4	0.315352637391211	0.0505215120423313	1	0.448440909085916	0.0473538708853777	1	0.406465565383781	0.00618369091189849	1	protein-protein
CPB2	F11	0.221277465591413	0.175810302083321	1	0.23441521090692	0.319840112410134	1	0.33344164773946	0.0269767036934314	1	protein-protein
CPB2	APOH	0.329755820782749	0.0403585384310129	1	0.0820537366783787	0.730915408306175	1	0.500073882261748	0.00054729353852268	1	protein-protein
CPB2	SERPINC1	0.315295035399732	0.0505659350128987	1	0.0583456870359858	0.806970313183778	1	0.160219131389057	0.298847375855535	1	protein-protein
CDH5	AFM	0.3131684240371	0.0522280714328586	1	0.179971488590093	0.447694187343744	1	0.118575146523465	0.443315894657415	1	protein-protein
AFM	SERPINA4	0.671110162890589	2.92707263548811e-06	1	0.414307215476712	0.0693466304762587	1	0.435994852219809	0.0030924627397254	1	protein-protein
F11	SERPINA4	0.16409191459999	0.318182402257912	1	0.0153150982638789	0.948902960914782	1	0.367332461687026	0.0141713364227074	1	protein-protein
APOH	SERPINA4	0.314415646038058	0.0512480284914606	1	0.294716323003258	0.207168533242043	1	0.376606442580966	0.0117440628243242	1	protein-protein
APOH	F11	0.180432529048346	0.271684445635562	1	0.0190746205553666	0.936381680710064	1	0.473483678795643	0.00116947973320377	1	protein-protein
SERPINC1	SERPINA4	0.313868792605046	0.0516759026059441	1	0.143610801610719	0.545818573765577	1	0.615072768569014	8.88809210535945e-06	1	protein-protein
SERPINC1	AFM	-0.0486334876960879	0.768751425646927	0	0.272061135611242	0.245884129578701	1	0.283259539027259	0.0624337093527932	1	protein-protein
CPB2	SERPINA4	0.315352637391211	0.0505215120423313	1	0.448440909085916	0.0473538708853777	1	0.406465565383781	0.00618369091189849	1	protein-protein
CPB2	F11	0.221277465591413	0.175810302083321	1	0.23441521090692	0.319840112410134	1	0.33344164773946	0.0269767036934314	1	protein-protein
CPB2	APOH	0.329755820782749	0.0403585384310129	1	0.0820537366783787	0.730915408306175	1	0.500073882261748	0.00054729353852268	1	protein-protein
PPIB	ANXA2	-0.271516315654801	0.0945190636017284	0	0.0841821072051931	0.724193270854852	1	0.0793533776336177	0.608632758190023	1	protein-protein
AFM	SERPINA4	0.671110162890589	2.92707263548811e-06	1	0.414307215476712	0.0693466304762587	1	0.435994852219809	0.0030924627397254	1	protein-protein
CAT	AFM	-0.132033003286206	0.422995216738712	0	-0.388879347253147	0.0901523405051446	0	-0.0840528700850771	0.587505523604978	0	protein-protein
SERPINC1	APOH	0.0243560692811595	0.882992682779228	1	-0.269920441660863	0.249766577400499	0	0.287753575706972	0.0582157236095468	1	protein-protein
CPB2	APOH	0.329755820782749	0.0403585384310129	1	0.0820537366783787	0.730915408306175	1	0.500073882261748	0.00054729353852268	1	protein-protein
CPB2	SERPINC1	0.315295035399732	0.0505659350128987	1	0.0583456870359858	0.806970313183778	1	0.160219131389057	0.298847375855535	1	protein-protein
SERPING1	CPB2	0.0386350433863687	0.815363212553819	1	0.230046439602576	0.329200365516401	1	0.226713280502512	0.138900120538329	1	protein-protein
PPIB	SERPING1	0.254995854656089	0.117193615213579	1	0.0683622795343093	0.774591058654134	1	0.0680054757221927	0.660937370224694	1	protein-protein
F11	CA1	-0.143598586130064	0.383138312823854	0	0.307684340362891	0.186937539847902	1	-0.151043800644379	0.327729293622709	0	protein-protein
F11	AFM	-0.115367470177081	0.484321190474225	0	-0.159263626167872	0.502419000647468	0	-0.152799812968923	0.322071004777101	0	protein-protein
APOH	SERPINA4	0.314415646038058	0.0512480284914606	1	0.294716323003258	0.207168533242043	1	0.376606442580966	0.0117440628243242	1	protein-protein
SERPING1	CAT	0.0551746667595225	0.738674360880773	1	0.274056632776598	0.242300025484836	1	-0.0495542072007386	0.749393740000421	0	protein-protein
SERPINC1	AFM	-0.0486334876960879	0.768751425646927	0	0.272061135611242	0.245884129578701	1	0.283259539027259	0.0624337093527932	1	protein-protein
CPB2	SERPINA4	0.315352637391211	0.0505215120423313	1	0.448440909085916	0.0473538708853777	1	0.406465565383781	0.00618369091189849	1	protein-protein
PPIB	B2M	0.291038291410343	0.0722506275154994	1	0.37210133250717	0.106187387967406	1	0.023756448932801	0.878345114343807	1	protein-protein
CDH5	IGFBP7	0.237388946620995	0.145626696535282	1	0.499822765029023	0.0248288510041706	1	-0.017323121068858	0.911133562359936	0	protein-protein
APOH	SERPINA4	0.314415646038058	0.0512480284914606	1	0.294716323003258	0.207168533242043	1	0.376606442580966	0.0117440628243242	1	protein-protein
SERPINC1	SERPINA4	0.313868792605046	0.0516759026059441	1	0.143610801610719	0.545818573765577	1	0.615072768569014	8.88809210535945e-06	1	protein-protein
SERPINC1	APOH	0.0243560692811595	0.882992682779228	1	-0.269920441660863	0.249766577400499	0	0.287753575706972	0.0582157236095468	1	protein-protein
B2M	SOD2	0.538841175039433	0.000401553516916574	1	0.488867917387405	0.0287171168702953	1	-0.0611959682194169	0.693129000108896	0	protein-protein
AFM	TPI1	0.0426748573280072	0.796444729159645	1	-0.02731173932191	0.909001650823217	0	-0.00895258836320154	0.954006498885651	0	protein-protein
F11	SOD2	-0.280652741822951	0.0835186361013197	0	-0.242086640194918	0.303793411769405	0	0.0635552799124014	0.681911360693462	1	protein-protein
F11	TPI1	-0.296878452669438	0.0664601074724248	0	0.0206996866710693	0.930973596614394	1	0.0129713835107077	0.933399236931947	1	protein-protein
APOH	F11	0.180432529048346	0.271684445635562	1	0.0190746205553666	0.936381680710064	1	0.473483678795643	0.00116947973320377	1	protein-protein
CAT	TPI1	0.0588335411122953	0.72201301438517	1	0.321600373396911	0.166758730979092	1	0.397376566685947	0.00756276577049779	1	protein-protein
CAT	F11	-0.0261279951874593	0.87454560662617	0	0.131420511540774	0.580748557421712	1	0.137862080884306	0.372168300552113	1	protein-protein
SERPINC1	F11	0.255543028460761	0.116382439924366	1	0.301886364372912	0.195810989608798	1	0.260360399417797	0.0878416311370856	1	protein-protein
SERPINC1	APOH	0.0243560692811595	0.882992682779228	1	-0.269920441660863	0.249766577400499	0	0.287753575706972	0.0582157236095468	1	protein-protein
CPB2	F11	0.221277465591413	0.175810302083321	1	0.23441521090692	0.319840112410134	1	0.33344164773946	0.0269767036934314	1	protein-protein
CPB2	APOH	0.329755820782749	0.0403585384310129	1	0.0820537366783787	0.730915408306175	1	0.500073882261748	0.00054729353852268	1	protein-protein
CPB2	SERPINC1	0.315295035399732	0.0505659350128987	1	0.0583456870359858	0.806970313183778	1	0.160219131389057	0.298847375855535	1	protein-protein
SERPING1	CAT	0.0551746667595225	0.738674360880773	1	0.274056632776598	0.242300025484836	1	-0.0495542072007386	0.749393740000421	0	protein-protein
PPIB	CAT	0.0674510405172868	0.683279656495114	1	0.410405410335943	0.0722794803960708	1	-0.218568907802593	0.154046137421633	0	protein-protein
CDH5	SOD2	-0.29635770760639	0.0669610521009668	0	-0.207461003308198	0.380128922799093	0	-0.101087674542634	0.513813173866782	0	protein-protein
CDH5	SERPING1	-0.0627825492497203	0.704171503212147	0	-0.587771628510989	0.00642243731662058	0	0.389489201770333	0.00896728445557335	1	protein-protein
F11	AFM	-0.115367470177081	0.484321190474225	0	-0.159263626167872	0.502419000647468	0	-0.152799812968923	0.322071004777101	0	protein-protein
APOH	SERPINA4	0.314415646038058	0.0512480284914606	1	0.294716323003258	0.207168533242043	1	0.376606442580966	0.0117440628243242	1	protein-protein
APOH	AFM	0.316346624043216	0.0497598693865797	1	0.413880991236906	0.0696625927599126	1	-0.0186820482601828	0.904193566044829	0	protein-protein
APOH	F11	0.180432529048346	0.271684445635562	1	0.0190746205553666	0.936381680710064	1	0.473483678795643	0.00116947973320377	1	protein-protein
CAT	APOH	0.0077149869308676	0.962821549839327	1	-0.22985872358668	0.329606150119494	0	-0.0879770695931751	0.57011867865153	0	protein-protein
SERPINC1	SERPINA4	0.313868792605046	0.0516759026059441	1	0.143610801610719	0.545818573765577	1	0.615072768569014	8.88809210535945e-06	1	protein-protein
SERPINC1	AFM	-0.0486334876960879	0.768751425646927	0	0.272061135611242	0.245884129578701	1	0.283259539027259	0.0624337093527932	1	protein-protein
SERPINC1	F11	0.255543028460761	0.116382439924366	1	0.301886364372912	0.195810989608798	1	0.260360399417797	0.0878416311370856	1	protein-protein
SERPINC1	APOH	0.0243560692811595	0.882992682779228	1	-0.269920441660863	0.249766577400499	0	0.287753575706972	0.0582157236095468	1	protein-protein
SERPINC1	CAT	0.235984546801397	0.148095251546077	1	0.0837970516872926	0.725407987610662	1	-0.143163864080193	0.353879380138272	0	protein-protein
CPB2	SERPINA4	0.315352637391211	0.0505215120423313	1	0.448440909085916	0.0473538708853777	1	0.406465565383781	0.00618369091189849	1	protein-protein
CPB2	AFM	0.245808885087881	0.131456680301767	1	-0.0318509375962837	0.893953636081798	0	0.0770734962577853	0.618998287245097	1	protein-protein
CPB2	F11	0.221277465591413	0.175810302083321	1	0.23441521090692	0.319840112410134	1	0.33344164773946	0.0269767036934314	1	protein-protein
CPB2	APOH	0.329755820782749	0.0403585384310129	1	0.0820537366783787	0.730915408306175	1	0.500073882261748	0.00054729353852268	1	protein-protein
CPB2	CAT	0.264938207957871	0.103104982532824	1	-0.076652272068388	0.748059105443257	0	0.00622813369486369	0.967994435314077	1	protein-protein
CPB2	SERPINC1	0.315295035399732	0.0505659350128987	1	0.0583456870359858	0.806970313183778	1	0.160219131389057	0.298847375855535	1	protein-protein
ANXA2	CA1	-0.105813171080669	0.52145302862505	0	-0.0650991968892714	0.785102611601888	0	0.193181802400106	0.208968137150642	1	protein-protein
AFM	SOD2	-0.221529408995281	0.175306322167474	0	-0.484370299999588	0.0304456232530795	0	0.0195665878836964	0.89968000579875	1	protein-protein
SERPINC1	ANXA2	0.123324292580994	0.454481482097148	1	-0.0127973078881961	0.957295217547615	0	0.224107800588534	0.143620064446211	1	protein-protein
B2M	TFRC	-0.217958702243229	0.182545982649378	0	-0.392908878071688	0.0865820347507613	0	0.248819116788404	0.103377808318755	1	protein-protein
CPB2	AFM	0.245808885087881	0.131456680301767	1	-0.0318509375962837	0.893953636081798	0	0.0770734962577853	0.618998287245097	1	protein-protein
SERPING1	F11	0.222203376912064	0.173963218876177	1	0.131668574264978	0.580028341601913	1	0.0511054515404609	0.741814451689386	1	protein-protein
CDH5	F11	0.384514346804353	0.0156533458836658	1	-0.151859586952298	0.522737621596285	0	-0.209244223487221	0.172833109673186	0	protein-protein
CAT	SOD2	0.0576118777148727	0.727562467337401	1	0.436950616451785	0.0540547241799018	1	0.30757126461325	0.0422560243964816	1	protein-protein
B2M	TFRC	-0.217958702243229	0.182545982649378	0	-0.392908878071688	0.0865820347507613	0	0.248819116788404	0.103377808318755	1	protein-protein
APOH	ANXA2	0.174253420038074	0.28871254332866	1	-0.0148712187614713	0.950382140863172	0	0.0318422419273502	0.837424566939548	1	protein-protein
APOH	ANXA2	0.174253420038074	0.28871254332866	1	-0.0148712187614713	0.950382140863172	0	0.0318422419273502	0.837424566939548	1	protein-protein
B2M	TFRC	-0.217958702243229	0.182545982649378	0	-0.392908878071688	0.0865820347507613	0	0.248819116788404	0.103377808318755	1	protein-protein
APOH	ANXA2	0.174253420038074	0.28871254332866	1	-0.0148712187614713	0.950382140863172	0	0.0318422419273502	0.837424566939548	1	protein-protein
SERPINC1	SERPINA4	0.313868792605046	0.0516759026059441	1	0.143610801610719	0.545818573765577	1	0.615072768569014	8.88809210535945e-06	1	protein-protein
SERPING1	SERPINA4	-0.439688687743028	0.00509850182240176	0	0.0425754726917181	0.85854749359651	1	0.177495139254184	0.249051762925485	1	protein-protein
SERPING1	SERPINC1	0.327102995497038	0.0420937726064137	1	0.615478146982282	0.00386758934185835	1	0.458963902367311	0.00172665146949231	1	protein-protein
AHSG	FCGR2A	-0.0800588812344587	0.628045402559387	0	-0.123263354663139	0.604641489165026	0	-0.189685324978919	0.217485898891353	0	protein-protein
C2	C1S	0.14137660064819	0.390619239547073	1	0.196758947994275	0.405720594806455	1	0.214516720735766	0.162017517432241	1	protein-protein
ALDOB	F9	-0.0736892584351914	0.655724537893256	0	0.496474032457398	0.0259703744308809	1	0.0990208451705621	0.522500601914603	1	protein-protein
APOC3	FCGR2A	-0.0340965748181641	0.836740178033097	0	-0.265495796080035	0.257914641691299	0	-0.116601457976831	0.450995152181122	0	protein-protein
SERPINA1	C1S	0.102775917645658	0.53354401363767	1	0.508579508067059	0.0220305531667177	1	-0.203279538254807	0.185684873689373	0	protein-protein
SERPINA1	C2	-0.0251029205632048	0.879430703711401	0	0.179689869929763	0.448416948149484	1	0.0114772474559794	0.941056443092938	1	protein-protein
CFH	CFD	0.105362320930898	0.523239231339386	1	0.224424404499131	0.341481528791834	1	-0.0268611652896885	0.862589709119175	0	protein-protein
CFH	C1S	0.0105228584073006	0.949305583915154	1	0.123018983075129	0.605363444699776	1	-0.0867301326684839	0.575617762981073	0	protein-protein
CD14	SERPINB1	-0.00648440488425923	0.968748528653678	0	0.0329284801385184	0.890386375827545	1	0.0478843117683092	0.757578882797783	1	protein-protein
ALDOB	C8G	-0.112009316891322	0.497213494628502	0	-0.291611359612284	0.212219604240011	0	0.122651660020214	0.427685264681662	1	protein-protein
SERPINA1	SERPINB1	0.367592801899237	0.0213245970926761	1	0.487687474670979	0.0291631229772423	1	-0.00327035337899538	0.983190933995236	0	protein-protein
SERPINA1	CD14	0.220120812787388	0.178137331575308	1	0.0991507381025898	0.67748922243425	1	0.136352934121047	0.377475620031531	1	protein-protein
CD14	FCGR2A	0.0809499562937823	0.624211826000434	1	-0.0502673226700506	0.833308817700705	0	0.293943054807225	0.05278325706136	1	protein-protein
CD14	FCGR2A	0.0809499562937823	0.624211826000434	1	-0.0502673226700506	0.833308817700705	0	0.293943054807225	0.05278325706136	1	protein-protein
APOA1	ALDOB	-0.030252605506537	0.854937435345682	0	-0.309702266510588	0.183913952107483	0	-0.167236571644528	0.277899425857593	0	protein-protein
SERPINB1	FCGR2A	-0.0610361861105051	0.712042941887123	0	0.141783357026909	0.550993622203506	1	0.188255071873777	0.221038521115689	1	protein-protein
COMP	FCGR2A	0.28191455504784	0.0820809863038091	1	-0.283130905447363	0.22642685263604	0	0.105242424956011	0.496571567960212	1	protein-protein
CFB	FCGR2A	0.125537391488286	0.446362300700282	1	-0.234077668188883	0.320557582064546	0	-0.0422962002825206	0.785155849946989	0	protein-protein
CSF1R	FCGR2A	-0.00879231119357686	0.957634328200752	0	0.0700677170814548	0.769112101314727	1	0.264310640525707	0.0829629897710751	1	protein-protein
CSF1R	COMP	0.0842268355188362	0.610198380114064	1	0.0888033434256276	0.709665104703737	1	0.260500574660135	0.0876647794554899	1	protein-protein
CSF1R	CFB	-0.107218318211759	0.515905409259993	0	-0.0232006875150585	0.922656242521132	0	0.143985968522146	0.351093343966571	1	protein-protein
CPN1	HRG	-0.268975656406026	0.0977675870124618	0	-0.194964286555845	0.410102100625736	0	-0.247178116921164	0.105747797555972	0	protein-protein
C1S	FCGR2A	0.26321791344285	0.105445497399836	1	0.072553789820119	0.76114414861395	1	0.249626746481719	0.102226446441929	1	protein-protein
C1S	COMP	0.310249972116263	0.0545800936344953	1	-0.0697989742871065	0.769974783285677	0	0.090083560190736	0.560884143949298	1	protein-protein
C1S	CFB	0.192823624034885	0.239562473294365	1	0.481621502800112	0.0315415235189993	1	-0.0415390429805742	0.788913274802668	0	protein-protein
C1S	CSF1R	-0.00412185983125884	0.980131867975133	0	0.0568670955188923	0.811777005601903	1	-0.229017406315474	0.134822881412426	0	protein-protein
CFH	C1S	0.0105228584073006	0.949305583915154	1	0.123018983075129	0.605363444699776	1	-0.0867301326684839	0.575617762981073	0	protein-protein
C2	FCGR2A	0.42211672036103	0.00743428499072735	1	-0.123120906613264	0.605062285519694	0	-0.18204112898355	0.236938017135621	0	protein-protein
C2	COMP	-0.129220805668384	0.43302628007575	0	0.437708258798336	0.0535918143836204	1	0.307270399341107	0.0424683726233687	1	protein-protein
C2	CFB	0.630945298434461	1.66228505390932e-05	1	0.648558732729403	0.00198005781610504	1	0.586121596356881	2.91015886543523e-05	1	protein-protein
C2	CSF1R	-0.0111851684390324	0.946119387894827	0	-0.236839431913332	0.314715503906048	0	0.17163911150345	0.265261651329907	1	protein-protein
C2	C1S	0.14137660064819	0.390619239547073	1	0.196758947994275	0.405720594806455	1	0.214516720735766	0.162017517432241	1	protein-protein
CD14	CSF1R	-0.153394304529662	0.351174442737941	0	0.144416745303057	0.543543285946294	1	0.184903717045458	0.229519438617503	1	protein-protein
CD14	C1S	0.322477805815249	0.0452635689589434	1	0.290307954655209	0.214363955858998	1	0.0963054980386726	0.534023383603965	1	protein-protein
SERPINA1	CFB	0.327422102806378	0.0418818942379212	1	0.34657709155716	0.134395958657924	1	0.28641492792473	0.0594475607522169	1	protein-protein
SERPINA1	C2	-0.0251029205632048	0.879430703711401	0	0.179689869929763	0.448416948149484	1	0.0114772474559794	0.941056443092938	1	protein-protein
SERPINA1	CD14	0.220120812787388	0.178137331575308	1	0.0991507381025898	0.67748922243425	1	0.136352934121047	0.377475620031531	1	protein-protein
APOH	CPN1	-0.0119875558488224	0.942260428436404	0	-0.696386997017653	0.000647500445323733	0	-0.168778204781796	0.273429891526608	0	protein-protein
APOA1	CFH	0.059363871197658	0.719608309577422	1	-0.155689386869657	0.512179731966798	0	-0.101665449305061	0.511397658956605	0	protein-protein
CSF1R	FCGR2A	-0.00879231119357686	0.957634328200752	0	0.0700677170814548	0.769112101314727	1	0.264310640525707	0.0829629897710751	1	protein-protein
C1S	CFB	0.192823624034885	0.239562473294365	1	0.481621502800112	0.0315415235189993	1	-0.0415390429805742	0.788913274802668	0	protein-protein
CFH	HRG	0.434488950070761	0.00571211273169904	1	-0.368930635282115	0.109435694067889	0	0.0878377006285334	0.570732106110867	1	protein-protein
CFH	CFB	-0.21602889363515	0.186545983478967	0	0.207912416637306	0.379069835606647	1	-0.00633103063041364	0.967465941657321	0	protein-protein
CFH	C1S	0.0105228584073006	0.949305583915154	1	0.123018983075129	0.605363444699776	1	-0.0867301326684839	0.575617762981073	0	protein-protein
C2	CFB	0.630945298434461	1.66228505390932e-05	1	0.648558732729403	0.00198005781610504	1	0.586121596356881	2.91015886543523e-05	1	protein-protein
C2	CPN1	0.249993699764396	0.124807614186652	1	0.325092132768569	0.161940204924091	1	0.0976973692744252	0.528101455386702	1	protein-protein
ALDOB	HRG	-0.0762592765811927	0.64449924789058	0	-0.49426900826184	0.0267443627786744	0	-0.207396516880545	0.176743733995138	0	protein-protein
APOC3	HRG	0.00377497498149967	0.981803626810585	1	-0.223444755891034	0.343648584561713	0	-0.0157389504330111	0.919232089897513	0	protein-protein
APOC3	CFB	-0.2952506687237	0.0680358971823239	0	-0.335800968707131	0.147763413185281	0	-0.080432448764758	0.603752861431087	0	protein-protein
APOC3	C2	-0.276465272334935	0.0884300637588425	0	-0.491941872372131	0.0275808154875279	0	-0.0596631935589416	0.700451849324715	0	protein-protein
APOC3	ALDOB	0.0424536131512179	0.797477958866873	1	0.387495096803582	0.0914034515715185	1	-0.0522981259341894	0.736003440505623	0	protein-protein
SERPINA1	CFB	0.327422102806378	0.0418818942379212	1	0.34657709155716	0.134395958657924	1	0.28641492792473	0.0594475607522169	1	protein-protein
SERPINA1	CPN1	0.446107744485285	0.00442041346294971	1	0.247121222881631	0.293533177574174	1	0.482324008571468	0.000914718923569485	1	protein-protein
SERPINA1	CFH	0.170037596044422	0.300717520000596	1	0.118450028777956	0.618926004822465	1	-0.213907976495554	0.163240476331682	0	protein-protein
SERPINA1	C2	-0.0251029205632048	0.879430703711401	0	0.179689869929763	0.448416948149484	1	0.0114772474559794	0.941056443092938	1	protein-protein
SERPINA1	ALDOB	-0.0518608709710208	0.75386678450218	0	0.0228962054883328	0.923668434746545	1	0.0719088755286868	0.642748709175023	1	protein-protein
SERPINA1	APOC3	-0.177921323572366	0.278523384939046	0	-0.19229457614152	0.416667243986854	0	-0.157447411081551	0.307393909701324	0	protein-protein
APOH	HRG	0.399023411172002	0.0118588316392213	1	0.25826004223032	0.271598108090251	1	0.278909831004019	0.0667447792822325	1	protein-protein
APOH	CFB	-0.375690927300643	0.0184270032771337	0	-0.309385632700509	0.184386182336328	0	-0.228516700577584	0.13570122672743	0	protein-protein
APOH	CPN1	-0.0119875558488224	0.942260428436404	0	-0.696386997017653	0.000647500445323733	0	-0.168778204781796	0.273429891526608	0	protein-protein
APOH	C1S	-0.0665743098232848	0.687185958268168	0	-0.2826491653322	0.22725205768928	0	0.284541720614571	0.0612061952482744	1	protein-protein
APOH	CFH	0.355028474023253	0.0265668954813868	1	0.0326348653691893	0.8913582045442	1	-0.0426849413549615	0.783228573162303	0	protein-protein
APOH	C2	-0.324247452712818	0.0440287320186815	0	-0.462614223526142	0.0399886600572315	0	-0.284075026235269	0.0616507424082749	0	protein-protein
APOH	ALDOB	0.0689595648161879	0.676577418951321	1	0.0532909508201955	0.82342907051723	1	-0.00904574133117871	0.953528449130632	0	protein-protein
APOH	APOC3	-0.0305232761183199	0.853653549269484	0	0.304865502865763	0.191217055200693	1	0.233943221068464	0.126406435934276	1	protein-protein
APOH	SERPINA1	0.00754354001297334	0.96364719632572	1	-0.281070889243603	0.229969299724354	0	-0.290111868252802	0.056095375286667	0	protein-protein
APOA1	HRG	0.0739372591964036	0.654638017283437	1	0.617451728549016	0.00372377993287102	1	0.227462322615731	0.137564747618991	1	protein-protein
APOA1	CPN1	-0.127620520693719	0.438792851488101	0	-0.245505496382631	0.296802515772861	0	0.0600783359164218	0.698465817406888	1	protein-protein
APOA1	C2	-0.350020444959133	0.0289343909330995	0	0.0178619196472319	0.940419209122657	1	0.0384276642193989	0.804402481885905	1	protein-protein
APOA1	ALDOB	-0.030252605506537	0.854937435345682	0	-0.309702266510588	0.183913952107483	0	-0.167236571644528	0.277899425857593	0	protein-protein
APOA1	APOC3	0.280938745997982	0.0831910756104262	1	-0.09604414886571	0.687095965158461	0	0.42818463518924	0.00373672251415724	1	protein-protein
APOA1	SERPINA1	0.144060853535289	0.381592607250355	1	-0.169247675898626	0.475639001861287	0	-0.0754433418706383	0.626455013441956	0	protein-protein
APOA1	APOH	0.167927151866774	0.30684524278017	1	0.215205601396536	0.362189956249094	1	0.256227659350013	0.0931813563517107	1	protein-protein
C4BPB	CFB	0.146323100926868	0.374081283022278	1	0.354005479930773	0.125693763070629	1	0.346369330958869	0.0212665464622146	1	protein-protein
C4BPB	CPN1	0.185106269220393	0.259252025313468	1	0.123470177906962	0.604030739983582	1	0.270548837806052	0.0756925451128178	1	protein-protein
C4BPB	CFH	0.184438572188777	0.261004605287673	1	0.386533474148966	0.0922800546397841	1	-0.0859072297575929	0.5792599981145	0	protein-protein
C4BPB	C2	0.130626238965299	0.427996721145141	1	0.498363083846619	0.0253214508894277	1	0.359172756308889	0.0166475589566637	1	protein-protein
C4BPB	ALDOB	0.112819936872278	0.494085482716719	1	0.315151163702512	0.17591536090141	1	0.140847357962168	0.361801951522516	1	protein-protein
C4BPB	APOC3	0.147461283336331	0.370335587473547	1	0.0344667234133362	0.885297469972715	1	0.251937805261196	0.0989860922940481	1	protein-protein
C4BPB	SERPINA1	0.301759303808346	0.0619073705671695	1	-0.399284976873942	0.0811471859102781	0	0.090888641035677	0.557373324217677	1	protein-protein
C4BPB	APOH	-0.0824172538063141	0.617920470711419	0	-0.0390812546056568	0.870058085545522	0	-0.0835474444164987	0.589761972357347	0	protein-protein
CSF1R	FCGR2A	-0.00879231119357686	0.957634328200752	0	0.0700677170814548	0.769112101314727	1	0.264310640525707	0.0829629897710751	1	protein-protein
C2	CFB	0.630945298434461	1.66228505390932e-05	1	0.648558732729403	0.00198005781610504	1	0.586121596356881	2.91015886543523e-05	1	protein-protein
CD14	FCGR2A	0.0809499562937823	0.624211826000434	1	-0.0502673226700506	0.833308817700705	0	0.293943054807225	0.05278325706136	1	protein-protein
CD14	CSF1R	-0.153394304529662	0.351174442737941	0	0.144416745303057	0.543543285946294	1	0.184903717045458	0.229519438617503	1	protein-protein
APOC3	DBH	-0.465791427091999	0.0028048390557215	0	0.042386364857681	0.85916976731954	1	0.103248081560388	0.504810507093644	1	protein-protein
APOC3	CPN1	-0.191917113166856	0.241821336123121	0	-0.0896602701823692	0.706981513180255	0	-0.111904925611447	0.469556896852021	0	protein-protein
SERPINA1	FCGR2A	-0.03056655283069	0.8534483069437	0	0.366343858875916	0.1121384492108	1	0.0858656635600893	0.579444249760124	1	protein-protein
SERPINA1	CSF1R	0.198269114147551	0.226293719280922	1	0.0094846385957408	0.968343408688579	1	0.195468071058323	0.203526150154138	1	protein-protein
C8G	HGFAC	0.0345903739987915	0.834408397894328	1	0.282977407273142	0.226689577676264	1	-0.00457114677189311	0.976506672372497	0	protein-protein
HRG	HGFAC	0.520035714053998	0.000690732017549582	1	0.0769933573872498	0.746973067432902	1	-0.0121973051011383	0.93736556589842	0	protein-protein
CFB	HGFAC	-0.484710271713734	0.00176532487525321	0	-0.18538509825306	0.43391869233836	0	0.103991132688022	0.501732756351994	1	protein-protein
F9	HGFAC	0.175366566343881	0.28559518302654	1	-0.0835002885595089	0.726344603645946	0	-0.0485149417680984	0.754484659454564	0	protein-protein
F9	C8G	0.240609481468878	0.140080130276967	1	-0.0950755653640467	0.690100739701447	0	0.412775365147553	0.00535975035795372	1	protein-protein
F9	CFB	-0.101837804879096	0.537305797385968	0	0.192045514652687	0.41728258997886	1	-0.19769299397889	0.198326400014627	0	protein-protein
AHSG	HGFAC	0.239927748467419	0.141241039807718	1	0.52167347521994	0.0183193768521721	1	0.420248334120207	0.00450888830944951	1	protein-protein
AHSG	C8G	0.0940486102831576	0.569024379795924	1	0.315035849498577	0.176082136950647	1	0.0184802723129231	0.905223595932268	1	protein-protein
AHSG	HRG	0.0517669251652592	0.75429885322631	1	0.552495054939372	0.0115304299914947	1	0.315809533852986	0.0367696275431747	1	protein-protein
AHSG	CFB	-0.147645329284966	0.369732007459472	0	0.0726159198452839	0.760945312246824	1	0.232161057392366	0.129404741941336	1	protein-protein
AHSG	F9	-0.165688322956955	0.313431775203762	0	-0.577563067480656	0.00765773346402299	0	0.0399189276902641	0.796968977841926	1	protein-protein
CPN1	HGFAC	-0.369362737701823	0.0206607993083242	0	-0.320429573992453	0.168396202659008	0	-0.137693434575049	0.372759167816539	0	protein-protein
CPN1	C8G	-0.0146631505481854	0.929402439859374	0	0.299228373235919	0.199971578924593	1	0.288403182012539	0.0576253589237259	1	protein-protein
CPN1	F9	-0.024554961624611	0.882043875303176	0	0.23047475317749	0.328275590620712	1	0.159994954274406	0.299532881755998	1	protein-protein
CPN1	AHSG	-0.501884584098532	0.00113277549224206	0	-0.406559057231296	0.0752604619888248	0	-0.225478216193817	0.141122934087419	0	protein-protein
CFH	C1S	0.0105228584073006	0.949305583915154	1	0.123018983075129	0.605363444699776	1	-0.0867301326684839	0.575617762981073	0	protein-protein
C2	HGFAC	-0.250492833851897	0.12403166188952	0	0.152017037195826	0.522301563653057	1	0.307239312787264	0.0424903627395985	1	protein-protein
C2	HRG	-0.496388781891997	0.00130885116814164	0	-0.158974839321791	0.50320428181054	0	-0.343600275253065	0.0223955951353934	0	protein-protein
C2	CFB	0.630945298434461	1.66228505390932e-05	1	0.648558732729403	0.00198005781610504	1	0.586121596356881	2.91015886543523e-05	1	protein-protein
C2	F9	0.0334151245818143	0.839960325293104	1	0.138255623794134	0.561045511737906	1	-0.207431354507929	0.176669418263545	0	protein-protein
C2	AHSG	-0.0678719486120356	0.681407164121042	0	0.0418187451792447	0.861038041854493	1	0.379378995542026	0.0110913199070603	1	protein-protein
CD14	CFH	-0.108533632809709	0.510739194409474	0	0.0888156554355035	0.709626524441931	1	-0.0281297777227522	0.856166698035662	0	protein-protein
CD14	C2	0.427994479954142	0.00656733253435428	1	0.365164811842221	0.113386177346468	1	0.402150986849478	0.00680843501200427	1	protein-protein
APOC3	HGFAC	-0.0803647755978581	0.626728294552119	0	-0.203233296318454	0.390128164594993	0	-0.0287364043759628	0.853098550582565	0	protein-protein
APOC3	C8G	-0.254599718910737	0.117783529521321	0	-0.167981157108594	0.47899598164104	0	-0.247326701517187	0.105531511664197	0	protein-protein
APOC3	CFB	-0.2952506687237	0.0680358971823239	0	-0.335800968707131	0.147763413185281	0	-0.080432448764758	0.603752861431087	0	protein-protein
APOC3	F9	0.0431754337876922	0.794108258059327	1	0.274605868416609	0.241319469722827	1	0.154270252155996	0.317380470176868	1	protein-protein
APOC3	AHSG	0.0572555765473848	0.729183577301214	1	-0.351962266888124	0.128046234539103	0	0.0298726158024818	0.847357705036008	1	protein-protein
APOC3	CPN1	-0.191917113166856	0.241821336123121	0	-0.0896602701823692	0.706981513180255	0	-0.111904925611447	0.469556896852021	0	protein-protein
SERPINA1	HGFAC	-0.23664067716795	0.14693816501627	0	-0.602363851540885	0.00494469822989929	0	-0.274366633308884	0.0714964267717389	0	protein-protein
SERPINA1	C8G	0.00265820826580905	0.98718619939749	1	-0.0913265873348043	0.701772737693717	0	0.223036178373465	0.145595381748469	1	protein-protein
SERPINA1	F9	0.331008545937481	0.0395595768198111	1	0.290830245428516	0.213502980300341	1	0.243550663615288	0.11113385518046	1	protein-protein
SERPINA1	AHSG	-0.43618825538269	0.00550491426240428	0	-0.437511118102884	0.0537119728632766	0	-0.245089933356776	0.108823408118458	0	protein-protein
APOH	HGFAC	0.289072083314208	0.0742868121856688	1	0.312840489007417	0.179277790553747	1	-0.0442274883815581	0.775593760862185	0	protein-protein
APOH	C8G	-0.0735653571931022	0.656267625820951	0	-0.207341059108002	0.380410610024517	0	0.0656946471690736	0.671797643082455	1	protein-protein
APOH	F9	0.201549224890864	0.218548527777003	1	-0.101242402877942	0.671047797203401	0	0.333126639631271	0.0271303675976481	1	protein-protein
APOH	AHSG	0.0598081404791816	0.717595879817935	1	0.28804392654417	0.218122540104754	1	-0.0152060889651904	0.921958017620859	0	protein-protein
APOH	CPN1	-0.0119875558488224	0.942260428436404	0	-0.696386997017653	0.000647500445323733	0	-0.168778204781796	0.273429891526608	0	protein-protein
APOH	SERPINA1	0.00754354001297334	0.96364719632572	1	-0.281070889243603	0.229969299724354	0	-0.290111868252802	0.056095375286667	0	protein-protein
APOA1	HGFAC	0.3702846069035	0.0203219575211368	1	0.531088034740193	0.0159738507532067	1	0.308815129343888	0.0413872820110669	1	protein-protein
APOA1	C8G	-0.0106552706467317	0.948668520393689	0	0.358967228962537	0.120109365536769	1	-0.0802736369592734	0.604469993903033	0	protein-protein
APOA1	F9	0.0632537194037629	0.702052937006094	1	-0.165233554677827	0.486319083364389	0	0.262030508788922	0.0857524901325028	1	protein-protein
APOA1	AHSG	0.362582966851655	0.0233006746330673	1	0.653158987270849	0.00179293967103343	1	0.334342658402698	0.0265411741324271	1	protein-protein
APOA1	APOC3	0.280938745997982	0.0831910756104262	1	-0.09604414886571	0.687095965158461	0	0.42818463518924	0.00373672251415724	1	protein-protein
APOA1	APOH	0.167927151866774	0.30684524278017	1	0.215205601396536	0.362189956249094	1	0.256227659350013	0.0931813563517107	1	protein-protein
C4BPB	HGFAC	0.136410708986884	0.407642700510886	1	0.512210671901057	0.0209463658666921	1	0.263311761724263	0.084176161279281	1	protein-protein
C4BPB	C8G	0.151898738975796	0.355946716112076	1	0.434668210497163	0.0554676707365246	1	0.123084605245282	0.426043595335986	1	protein-protein
C4BPB	CFB	0.146323100926868	0.374081283022278	1	0.354005479930773	0.125693763070629	1	0.346369330958869	0.0212665464622146	1	protein-protein
C4BPB	F9	0.387136175369154	0.0149004360595209	1	0.208347538085037	0.378050543849877	1	-0.00612782359839905	0.968509655631704	0	protein-protein
C4BPB	AHSG	-0.393782555441819	0.0131275867526329	0	0.213934148584937	0.365101263902545	1	-0.0613957801804796	0.692176411522142	0	protein-protein
C4BPB	CPN1	0.185106269220393	0.259252025313468	1	0.123470177906962	0.604030739983582	1	0.270548837806052	0.0756925451128178	1	protein-protein
C4BPB	APOC3	0.147461283336331	0.370335587473547	1	0.0344667234133362	0.885297469972715	1	0.251937805261196	0.0989860922940481	1	protein-protein
C4BPB	SERPINA1	0.301759303808346	0.0619073705671695	1	-0.399284976873942	0.0811471859102781	0	0.090888641035677	0.557373324217677	1	protein-protein
C4BPB	APOH	-0.0824172538063141	0.617920470711419	0	-0.0390812546056568	0.870058085545522	0	-0.0835474444164987	0.589761972357347	0	protein-protein
C4BPB	APOA1	-0.153433885524008	0.351048672293627	0	0.336772809580969	0.146521235357311	1	0.163310674040132	0.289496826652675	1	protein-protein
CFH	C1S	0.0105228584073006	0.949305583915154	1	0.123018983075129	0.605363444699776	1	-0.0867301326684839	0.575617762981073	0	protein-protein
C2	FCGR2A	0.42211672036103	0.00743428499072735	1	-0.123120906613264	0.605062285519694	0	-0.18204112898355	0.236938017135621	0	protein-protein
C2	SERPINB1	-0.0895084357619611	0.587899096064493	0	0.0307082878238798	0.897738578517786	1	-0.0690631262666828	0.655989388475412	0	protein-protein
C2	C1S	0.14137660064819	0.390619239547073	1	0.196758947994275	0.405720594806455	1	0.214516720735766	0.162017517432241	1	protein-protein
CD14	CSF1R	-0.153394304529662	0.351174442737941	0	0.144416745303057	0.543543285946294	1	0.184903717045458	0.229519438617503	1	protein-protein
CD14	C1S	0.322477805815249	0.0452635689589434	1	0.290307954655209	0.214363955858998	1	0.0963054980386726	0.534023383603965	1	protein-protein
CD14	C2	0.427994479954142	0.00656733253435428	1	0.365164811842221	0.113386177346468	1	0.402150986849478	0.00680843501200427	1	protein-protein
CD14	FCGR2A	0.0809499562937823	0.624211826000434	1	-0.0502673226700506	0.833308817700705	0	0.293943054807225	0.05278325706136	1	protein-protein
CD14	CSF1R	-0.153394304529662	0.351174442737941	0	0.144416745303057	0.543543285946294	1	0.184903717045458	0.229519438617503	1	protein-protein
C8G	HGFAC	0.0345903739987915	0.834408397894328	1	0.282977407273142	0.226689577676264	1	-0.00457114677189311	0.976506672372497	0	protein-protein
F9	HRG	0.119132143906556	0.470077543441279	1	-0.409600446475064	0.0728959097320404	0	0.0181864678839092	0.906723689036843	1	protein-protein
AHSG	HRG	0.0517669251652592	0.75429885322631	1	0.552495054939372	0.0115304299914947	1	0.315809533852986	0.0367696275431747	1	protein-protein
AHSG	F9	-0.165688322956955	0.313431775203762	0	-0.577563067480656	0.00765773346402299	0	0.0399189276902641	0.796968977841926	1	protein-protein
CPN1	DBH	0.0286266784839173	0.862657419825545	1	0.03193430482524	0.893677573719739	1	-0.400120024989322	0.00712095519928123	0	protein-protein
CPN1	HRG	-0.268975656406026	0.0977675870124618	0	-0.194964286555845	0.410102100625736	0	-0.247178116921164	0.105747797555972	0	protein-protein
CPN1	F9	-0.024554961624611	0.882043875303176	0	0.23047475317749	0.328275590620712	1	0.159994954274406	0.299532881755998	1	protein-protein
C1S	HRG	0.120183468801319	0.466139885741867	1	0.0163539518169266	0.94544173207557	1	-0.0766497760984493	0.620932895295043	0	protein-protein
C1S	F9	0.300444115304831	0.0631090512233085	1	0.156474823831575	0.510027100165761	1	0.0759272564834949	0.624237581275687	1	protein-protein
CFH	HRG	0.434488950070761	0.00571211273169904	1	-0.368930635282115	0.109435694067889	0	0.0878377006285334	0.570732106110867	1	protein-protein
CFH	F9	-0.0143396737086211	0.930956084074006	0	0.311563628510768	0.181154443422805	1	-0.405807172842979	0.00627568303037914	0	protein-protein
CFH	C1S	0.0105228584073006	0.949305583915154	1	0.123018983075129	0.605363444699776	1	-0.0867301326684839	0.575617762981073	0	protein-protein
C2	C1S	0.14137660064819	0.390619239547073	1	0.196758947994275	0.405720594806455	1	0.214516720735766	0.162017517432241	1	protein-protein
CD14	C1S	0.322477805815249	0.0452635689589434	1	0.290307954655209	0.214363955858998	1	0.0963054980386726	0.534023383603965	1	protein-protein
CD14	CFH	-0.108533632809709	0.510739194409474	0	0.0888156554355035	0.709626524441931	1	-0.0281297777227522	0.856166698035662	0	protein-protein
CD14	C2	0.427994479954142	0.00656733253435428	1	0.365164811842221	0.113386177346468	1	0.402150986849478	0.00680843501200427	1	protein-protein
ALDOB	C8G	-0.112009316891322	0.497213494628502	0	-0.291611359612284	0.212219604240011	0	0.122651660020214	0.427685264681662	1	protein-protein
ALDOB	F9	-0.0736892584351914	0.655724537893256	0	0.496474032457398	0.0259703744308809	1	0.0990208451705621	0.522500601914603	1	protein-protein
ALDOB	CPN1	0.186101413824266	0.256654491767374	1	0.229482270064617	0.330420819080647	1	0.0755555610845813	0.625940502745953	1	protein-protein
APOC3	HRG	0.00377497498149967	0.981803626810585	1	-0.223444755891034	0.343648584561713	0	-0.0157389504330111	0.919232089897513	0	protein-protein
APOC3	F9	0.0431754337876922	0.794108258059327	1	0.274605868416609	0.241319469722827	1	0.154270252155996	0.317380470176868	1	protein-protein
APOC3	AHSG	0.0572555765473848	0.729183577301214	1	-0.351962266888124	0.128046234539103	0	0.0298726158024818	0.847357705036008	1	protein-protein
APOC3	CPN1	-0.191917113166856	0.241821336123121	0	-0.0896602701823692	0.706981513180255	0	-0.111904925611447	0.469556896852021	0	protein-protein
APOC3	C1S	-0.116453469946709	0.480189439198204	0	-0.0838834160354993	0.725135482966161	0	0.168173150478335	0.27517839671136	1	protein-protein
APOC3	CFH	-0.278850186044762	0.0856062007338887	0	-0.0817176273551214	0.731978701748397	0	-0.231035765569631	0.131325150472806	0	protein-protein
APOC3	ALDOB	0.0424536131512179	0.797477958866873	1	0.387495096803582	0.0914034515715185	1	-0.0522981259341894	0.736003440505623	0	protein-protein
SERPINA1	HRG	-0.101593136642124	0.538289000776649	0	0.0235041843045892	0.921647439431925	1	-0.0379186289915757	0.806943813336924	0	protein-protein
SERPINA1	CPN1	0.446107744485285	0.00442041346294971	1	0.247121222881631	0.293533177574174	1	0.482324008571468	0.000914718923569485	1	protein-protein
SERPINA1	C2	-0.0251029205632048	0.879430703711401	0	0.179689869929763	0.448416948149484	1	0.0114772474559794	0.941056443092938	1	protein-protein
APOH	HRG	0.399023411172002	0.0118588316392213	1	0.25826004223032	0.271598108090251	1	0.278909831004019	0.0667447792822325	1	protein-protein
APOH	F9	0.201549224890864	0.218548527777003	1	-0.101242402877942	0.671047797203401	0	0.333126639631271	0.0271303675976481	1	protein-protein
APOH	AHSG	0.0598081404791816	0.717595879817935	1	0.28804392654417	0.218122540104754	1	-0.0152060889651904	0.921958017620859	0	protein-protein
APOH	APOC3	-0.0305232761183199	0.853653549269484	0	0.304865502865763	0.191217055200693	1	0.233943221068464	0.126406435934276	1	protein-protein
APOH	SERPINA1	0.00754354001297334	0.96364719632572	1	-0.281070889243603	0.229969299724354	0	-0.290111868252802	0.056095375286667	0	protein-protein
APOA1	HRG	0.0739372591964036	0.654638017283437	1	0.617451728549016	0.00372377993287102	1	0.227462322615731	0.137564747618991	1	protein-protein
APOA1	F9	0.0632537194037629	0.702052937006094	1	-0.165233554677827	0.486319083364389	0	0.262030508788922	0.0857524901325028	1	protein-protein
APOA1	AHSG	0.362582966851655	0.0233006746330673	1	0.653158987270849	0.00179293967103343	1	0.334342658402698	0.0265411741324271	1	protein-protein
APOA1	CPN1	-0.127620520693719	0.438792851488101	0	-0.245505496382631	0.296802515772861	0	0.0600783359164218	0.698465817406888	1	protein-protein
APOA1	CFH	0.059363871197658	0.719608309577422	1	-0.155689386869657	0.512179731966798	0	-0.101665449305061	0.511397658956605	0	protein-protein
APOA1	APOC3	0.280938745997982	0.0831910756104262	1	-0.09604414886571	0.687095965158461	0	0.42818463518924	0.00373672251415724	1	protein-protein
APOA1	APOH	0.167927151866774	0.30684524278017	1	0.215205601396536	0.362189956249094	1	0.256227659350013	0.0931813563517107	1	protein-protein
C4BPB	HRG	-0.0287559845614679	0.862042997737537	0	-0.158628183334422	0.504147704928347	0	-0.400889071382338	0.00700118633849853	0	protein-protein
C4BPB	AHSG	-0.393782555441819	0.0131275867526329	0	0.213934148584937	0.365101263902545	1	-0.0613957801804796	0.692176411522142	0	protein-protein
C4BPB	C2	0.130626238965299	0.427996721145141	1	0.498363083846619	0.0253214508894277	1	0.359172756308889	0.0166475589566637	1	protein-protein
APOC3	CFH	-0.278850186044762	0.0856062007338887	0	-0.0817176273551214	0.731978701748397	0	-0.231035765569631	0.131325150472806	0	protein-protein
COMP	HGFAC	0.170800512865172	0.298521750745086	1	0.262649458409005	0.263244184482442	1	0.0261585594792922	0.866150815115016	1	protein-protein
HSPB1	DBH	-0.0314584969298086	0.849220347246758	0	-0.22249739366889	0.345751832622914	0	-0.0591279968269754	0.703015132333459	0	protein-protein
APOA1	CFB	-0.407081850330789	0.0101118111301674	0	0.0237255776826274	0.920911615190107	1	0.0440224799909154	0.776607260124802	1	protein-protein
C8G	HGFAC	0.0345903739987915	0.834408397894328	1	0.282977407273142	0.226689577676264	1	-0.00457114677189311	0.976506672372497	0	protein-protein
HRG	HGFAC	0.520035714053998	0.000690732017549582	1	0.0769933573872498	0.746973067432902	1	-0.0121973051011383	0.93736556589842	0	protein-protein
CFB	DBH	0.370296413583547	0.0203176481867191	1	0.131168723966904	0.581479978854761	1	-0.18865045090065	0.220052450293994	0	protein-protein
F9	HGFAC	0.175366566343881	0.28559518302654	1	-0.0835002885595089	0.726344603645946	0	-0.0485149417680984	0.754484659454564	0	protein-protein
F9	HRG	0.119132143906556	0.470077543441279	1	-0.409600446475064	0.0728959097320404	0	0.0181864678839092	0.906723689036843	1	protein-protein
AHSG	HGFAC	0.239927748467419	0.141241039807718	1	0.52167347521994	0.0183193768521721	1	0.420248334120207	0.00450888830944951	1	protein-protein
AHSG	HRG	0.0517669251652592	0.75429885322631	1	0.552495054939372	0.0115304299914947	1	0.315809533852986	0.0367696275431747	1	protein-protein
CSF1R	CFD	0.0745390214914438	0.652004543166205	1	-0.00842859207447172	0.971866724218188	0	0.189400800807627	0.218189459164543	1	protein-protein
C1S	CFB	0.192823624034885	0.239562473294365	1	0.481621502800112	0.0315415235189993	1	-0.0415390429805742	0.788913274802668	0	protein-protein
CFH	HRG	0.434488950070761	0.00571211273169904	1	-0.368930635282115	0.109435694067889	0	0.0878377006285334	0.570732106110867	1	protein-protein
CFH	CFB	-0.21602889363515	0.186545983478967	0	0.207912416637306	0.379069835606647	1	-0.00633103063041364	0.967465941657321	0	protein-protein
CFH	C1S	0.0105228584073006	0.949305583915154	1	0.123018983075129	0.605363444699776	1	-0.0867301326684839	0.575617762981073	0	protein-protein
C2	C8G	0.132076992426325	0.422839352077484	1	0.449096740171845	0.0469916255192806	1	0.0204499693882374	0.895175473748886	1	protein-protein
C2	CFB	0.630945298434461	1.66228505390932e-05	1	0.648558732729403	0.00198005781610504	1	0.586121596356881	2.91015886543523e-05	1	protein-protein
C2	C1S	0.14137660064819	0.390619239547073	1	0.196758947994275	0.405720594806455	1	0.214516720735766	0.162017517432241	1	protein-protein
CD14	C8G	0.188393655870579	0.250737369708273	1	0.478056834392351	0.0330084191832115	1	0.338940448641122	0.0244088166988503	1	protein-protein
CD14	C2	0.427994479954142	0.00656733253435428	1	0.365164811842221	0.113386177346468	1	0.402150986849478	0.00680843501200427	1	protein-protein
ALDOB	F9	-0.0736892584351914	0.655724537893256	0	0.496474032457398	0.0259703744308809	1	0.0990208451705621	0.522500601914603	1	protein-protein
APOC3	F9	0.0431754337876922	0.794108258059327	1	0.274605868416609	0.241319469722827	1	0.154270252155996	0.317380470176868	1	protein-protein
APOC3	AHSG	0.0572555765473848	0.729183577301214	1	-0.351962266888124	0.128046234539103	0	0.0298726158024818	0.847357705036008	1	protein-protein
APOC3	ALDOB	0.0424536131512179	0.797477958866873	1	0.387495096803582	0.0914034515715185	1	-0.0522981259341894	0.736003440505623	0	protein-protein
SERPINA1	CFB	0.327422102806378	0.0418818942379212	1	0.34657709155716	0.134395958657924	1	0.28641492792473	0.0594475607522169	1	protein-protein
APOH	HRG	0.399023411172002	0.0118588316392213	1	0.25826004223032	0.271598108090251	1	0.278909831004019	0.0667447792822325	1	protein-protein
APOH	CFB	-0.375690927300643	0.0184270032771337	0	-0.309385632700509	0.184386182336328	0	-0.228516700577584	0.13570122672743	0	protein-protein
APOH	F9	0.201549224890864	0.218548527777003	1	-0.101242402877942	0.671047797203401	0	0.333126639631271	0.0271303675976481	1	protein-protein
APOH	AHSG	0.0598081404791816	0.717595879817935	1	0.28804392654417	0.218122540104754	1	-0.0152060889651904	0.921958017620859	0	protein-protein
APOH	CFH	0.355028474023253	0.0265668954813868	1	0.0326348653691893	0.8913582045442	1	-0.0426849413549615	0.783228573162303	0	protein-protein
APOA1	HGFAC	0.3702846069035	0.0203219575211368	1	0.531088034740193	0.0159738507532067	1	0.308815129343888	0.0413872820110669	1	protein-protein
APOA1	HRG	0.0739372591964036	0.654638017283437	1	0.617451728549016	0.00372377993287102	1	0.227462322615731	0.137564747618991	1	protein-protein
APOA1	AHSG	0.362582966851655	0.0233006746330673	1	0.653158987270849	0.00179293967103343	1	0.334342658402698	0.0265411741324271	1	protein-protein
APOA1	ALDOB	-0.030252605506537	0.854937435345682	0	-0.309702266510588	0.183913952107483	0	-0.167236571644528	0.277899425857593	0	protein-protein
APOA1	APOC3	0.280938745997982	0.0831910756104262	1	-0.09604414886571	0.687095965158461	0	0.42818463518924	0.00373672251415724	1	protein-protein
C4BPB	CFB	0.146323100926868	0.374081283022278	1	0.354005479930773	0.125693763070629	1	0.346369330958869	0.0212665464622146	1	protein-protein
C8G	DBH	0.164455550111897	0.317096331054446	1	0.56035929169717	0.010174956899828	1	-0.0891390544411403	0.565016075788191	0	protein-protein
C8G	HGFAC	0.0345903739987915	0.834408397894328	1	0.282977407273142	0.226689577676264	1	-0.00457114677189311	0.976506672372497	0	protein-protein
HRG	C8G	-0.100701244537117	0.541880394833026	0	0.363164636771448	0.115525658866499	1	-0.18375275080179	0.232482857450735	0	protein-protein
CFB	HGFAC	-0.484710271713734	0.00176532487525321	0	-0.18538509825306	0.43391869233836	0	0.103991132688022	0.501732756351994	1	protein-protein
CFB	C8G	0.168536198644507	0.305068779591787	1	0.510280885571327	0.0215171442436095	1	0.0759623313519712	0.624076985525415	1	protein-protein
CFB	HRG	-0.476137400003993	0.00218449388476679	0	-0.00612167141346511	0.979565022997689	0	-0.185727790196739	0.227413657116092	0	protein-protein
F9	DBH	0.138159155352964	0.401601125801297	1	-0.12409982695156	0.602172947037016	0	0.0572439016398269	0.712064611360332	1	protein-protein
F9	HGFAC	0.175366566343881	0.28559518302654	1	-0.0835002885595089	0.726344603645946	0	-0.0485149417680984	0.754484659454564	0	protein-protein
F9	C8G	0.240609481468878	0.140080130276967	1	-0.0950755653640467	0.690100739701447	0	0.412775365147553	0.00535975035795372	1	protein-protein
F9	HRG	0.119132143906556	0.470077543441279	1	-0.409600446475064	0.0728959097320404	0	0.0181864678839092	0.906723689036843	1	protein-protein
F9	CFB	-0.101837804879096	0.537305797385968	0	0.192045514652687	0.41728258997886	1	-0.19769299397889	0.198326400014627	0	protein-protein
CPN1	HRG	-0.268975656406026	0.0977675870124618	0	-0.194964286555845	0.410102100625736	0	-0.247178116921164	0.105747797555972	0	protein-protein
CPN1	F9	-0.024554961624611	0.882043875303176	0	0.23047475317749	0.328275590620712	1	0.159994954274406	0.299532881755998	1	protein-protein
C1S	CFB	0.192823624034885	0.239562473294365	1	0.481621502800112	0.0315415235189993	1	-0.0415390429805742	0.788913274802668	0	protein-protein
CFH	C8G	-0.100265580927921	0.543638844384741	0	-0.0554572821895569	0.816366158160095	0	-0.104187434921412	0.500921265536693	0	protein-protein
CFH	HRG	0.434488950070761	0.00571211273169904	1	-0.368930635282115	0.109435694067889	0	0.0878377006285334	0.570732106110867	1	protein-protein
CFH	CFB	-0.21602889363515	0.186545983478967	0	0.207912416637306	0.379069835606647	1	-0.00633103063041364	0.967465941657321	0	protein-protein
CFH	F9	-0.0143396737086211	0.930956084074006	0	0.311563628510768	0.181154443422805	1	-0.405807172842979	0.00627568303037914	0	protein-protein
CFH	C1S	0.0105228584073006	0.949305583915154	1	0.123018983075129	0.605363444699776	1	-0.0867301326684839	0.575617762981073	0	protein-protein
C2	HGFAC	-0.250492833851897	0.12403166188952	0	0.152017037195826	0.522301563653057	1	0.307239312787264	0.0424903627395985	1	protein-protein
C2	C8G	0.132076992426325	0.422839352077484	1	0.449096740171845	0.0469916255192806	1	0.0204499693882374	0.895175473748886	1	protein-protein
C2	CFB	0.630945298434461	1.66228505390932e-05	1	0.648558732729403	0.00198005781610504	1	0.586121596356881	2.91015886543523e-05	1	protein-protein
C2	C1S	0.14137660064819	0.390619239547073	1	0.196758947994275	0.405720594806455	1	0.214516720735766	0.162017517432241	1	protein-protein
C2	CFH	-0.34453659972957	0.0317237920576554	0	0.263199495196101	0.262208913035078	1	-0.173465465882939	0.260132790867928	0	protein-protein
CD14	DBH	0.353026181334733	0.0274934539115161	1	0.0539317906042727	0.821338347071377	1	-0.233763902979684	0.126705739654348	0	protein-protein
CD14	CFB	0.364534329103394	0.0225135932285553	1	0.293173862954749	0.20966770609769	1	0.177616071346732	0.248724210501532	1	protein-protein
CD14	C1S	0.322477805815249	0.0452635689589434	1	0.290307954655209	0.214363955858998	1	0.0963054980386726	0.534023383603965	1	protein-protein
CD14	CFH	-0.108533632809709	0.510739194409474	0	0.0888156554355035	0.709626524441931	1	-0.0281297777227522	0.856166698035662	0	protein-protein
CD14	C2	0.427994479954142	0.00656733253435428	1	0.365164811842221	0.113386177346468	1	0.402150986849478	0.00680843501200427	1	protein-protein
APOC3	CPN1	-0.191917113166856	0.241821336123121	0	-0.0896602701823692	0.706981513180255	0	-0.111904925611447	0.469556896852021	0	protein-protein
SERPINA1	CPN1	0.446107744485285	0.00442041346294971	1	0.247121222881631	0.293533177574174	1	0.482324008571468	0.000914718923569485	1	protein-protein
SERPINA1	APOC3	-0.177921323572366	0.278523384939046	0	-0.19229457614152	0.416667243986854	0	-0.157447411081551	0.307393909701324	0	protein-protein
APOH	HGFAC	0.289072083314208	0.0742868121856688	1	0.312840489007417	0.179277790553747	1	-0.0442274883815581	0.775593760862185	0	protein-protein
APOH	C8G	-0.0735653571931022	0.656267625820951	0	-0.207341059108002	0.380410610024517	0	0.0656946471690736	0.671797643082455	1	protein-protein
APOH	CFB	-0.375690927300643	0.0184270032771337	0	-0.309385632700509	0.184386182336328	0	-0.228516700577584	0.13570122672743	0	protein-protein
APOH	F9	0.201549224890864	0.218548527777003	1	-0.101242402877942	0.671047797203401	0	0.333126639631271	0.0271303675976481	1	protein-protein
APOA1	AHSG	0.362582966851655	0.0233006746330673	1	0.653158987270849	0.00179293967103343	1	0.334342658402698	0.0265411741324271	1	protein-protein
APOA1	APOC3	0.280938745997982	0.0831910756104262	1	-0.09604414886571	0.687095965158461	0	0.42818463518924	0.00373672251415724	1	protein-protein
C4BPB	HGFAC	0.136410708986884	0.407642700510886	1	0.512210671901057	0.0209463658666921	1	0.263311761724263	0.084176161279281	1	protein-protein
C4BPB	C8G	0.151898738975796	0.355946716112076	1	0.434668210497163	0.0554676707365246	1	0.123084605245282	0.426043595335986	1	protein-protein
C4BPB	HRG	-0.0287559845614679	0.862042997737537	0	-0.158628183334422	0.504147704928347	0	-0.400889071382338	0.00700118633849853	0	protein-protein
C4BPB	CFB	0.146323100926868	0.374081283022278	1	0.354005479930773	0.125693763070629	1	0.346369330958869	0.0212665464622146	1	protein-protein
C4BPB	F9	0.387136175369154	0.0149004360595209	1	0.208347538085037	0.378050543849877	1	-0.00612782359839905	0.968509655631704	0	protein-protein
C4BPB	CPN1	0.185106269220393	0.259252025313468	1	0.123470177906962	0.604030739983582	1	0.270548837806052	0.0756925451128178	1	protein-protein
C4BPB	C2	0.130626238965299	0.427996721145141	1	0.498363083846619	0.0253214508894277	1	0.359172756308889	0.0166475589566637	1	protein-protein
C4BPB	APOH	-0.0824172538063141	0.617920470711419	0	-0.0390812546056568	0.870058085545522	0	-0.0835474444164987	0.589761972357347	0	protein-protein
F9	GP5	-0.0728647957602795	0.659341619843673	0	0.0434042088955664	0.855821425716649	1	-0.159029978509985	0.302495189917943	0	protein-protein
F9	C8G	0.240609481468878	0.140080130276967	1	-0.0950755653640467	0.690100739701447	0	0.412775365147553	0.00535975035795372	1	protein-protein
AHSG	FCGR2A	-0.0800588812344587	0.628045402559387	0	-0.123263354663139	0.604641489165026	0	-0.189685324978919	0.217485898891353	0	protein-protein
C1S	CFB	0.192823624034885	0.239562473294365	1	0.481621502800112	0.0315415235189993	1	-0.0415390429805742	0.788913274802668	0	protein-protein
C2	C1S	0.14137660064819	0.390619239547073	1	0.196758947994275	0.405720594806455	1	0.214516720735766	0.162017517432241	1	protein-protein
CSF1R	CFB	-0.107218318211759	0.515905409259993	0	-0.0232006875150585	0.922656242521132	0	0.143985968522146	0.351093343966571	1	protein-protein
AHSG	HGFAC	0.239927748467419	0.141241039807718	1	0.52167347521994	0.0183193768521721	1	0.420248334120207	0.00450888830944951	1	protein-protein
AHSG	C8G	0.0940486102831576	0.569024379795924	1	0.315035849498577	0.176082136950647	1	0.0184802723129231	0.905223595932268	1	protein-protein
C1S	CFB	0.192823624034885	0.239562473294365	1	0.481621502800112	0.0315415235189993	1	-0.0415390429805742	0.788913274802668	0	protein-protein
C2	CFB	0.630945298434461	1.66228505390932e-05	1	0.648558732729403	0.00198005781610504	1	0.586121596356881	2.91015886543523e-05	1	protein-protein
C2	C1S	0.14137660064819	0.390619239547073	1	0.196758947994275	0.405720594806455	1	0.214516720735766	0.162017517432241	1	protein-protein
APOH	APOC3	-0.0305232761183199	0.853653549269484	0	0.304865502865763	0.191217055200693	1	0.233943221068464	0.126406435934276	1	protein-protein
APOA1	COMP	0.0883308282649504	0.59283965179096	1	0.391423745606695	0.0878855646266803	1	-0.270592023085319	0.075644020981093	0	protein-protein
APOA1	SERPINA1	0.144060853535289	0.381592607250355	1	-0.169247675898626	0.475639001861287	0	-0.0754433418706383	0.626455013441956	0	protein-protein
C4BPB	C1S	0.302640198430742	0.0611127042409985	1	-0.0685863529255256	0.773870599809471	0	0.0292178213470234	0.850665199760154	1	protein-protein
CFB	C8G	0.168536198644507	0.305068779591787	1	0.510280885571327	0.0215171442436095	1	0.0759623313519712	0.624076985525415	1	protein-protein
F9	COMP	0.0738594003021295	0.654979050898301	1	-0.426820114515888	0.0605412631856685	0	0.141687402333512	0.358916662872748	1	protein-protein
C2	CFB	0.630945298434461	1.66228505390932e-05	1	0.648558732729403	0.00198005781610504	1	0.586121596356881	2.91015886543523e-05	1	protein-protein
SERPINA1	C8G	0.00265820826580905	0.98718619939749	1	-0.0913265873348043	0.701772737693717	0	0.223036178373465	0.145595381748469	1	protein-protein
APOA1	APOC3	0.280938745997982	0.0831910756104262	1	-0.09604414886571	0.687095965158461	0	0.42818463518924	0.00373672251415724	1	protein-protein
C4BPB	SERPINB1	0.516609930466434	0.000759928359115394	1	-0.084734877361864	0.722450582109182	0	0.0832131390927217	0.591256574259692	1	protein-protein
C8G	DBH	0.164455550111897	0.317096331054446	1	0.56035929169717	0.010174956899828	1	-0.0891390544411403	0.565016075788191	0	protein-protein
F9	HGFAC	0.175366566343881	0.28559518302654	1	-0.0835002885595089	0.726344603645946	0	-0.0485149417680984	0.754484659454564	0	protein-protein
F9	HRG	0.119132143906556	0.470077543441279	1	-0.409600446475064	0.0728959097320404	0	0.0181864678839092	0.906723689036843	1	protein-protein
F9	CFB	-0.101837804879096	0.537305797385968	0	0.192045514652687	0.41728258997886	1	-0.19769299397889	0.198326400014627	0	protein-protein
AHSG	HRG	0.0517669251652592	0.75429885322631	1	0.552495054939372	0.0115304299914947	1	0.315809533852986	0.0367696275431747	1	protein-protein
AHSG	F9	-0.165688322956955	0.313431775203762	0	-0.577563067480656	0.00765773346402299	0	0.0399189276902641	0.796968977841926	1	protein-protein
CPN1	F9	-0.024554961624611	0.882043875303176	0	0.23047475317749	0.328275590620712	1	0.159994954274406	0.299532881755998	1	protein-protein
CPN1	AHSG	-0.501884584098532	0.00113277549224206	0	-0.406559057231296	0.0752604619888248	0	-0.225478216193817	0.141122934087419	0	protein-protein
CFH	CFB	-0.21602889363515	0.186545983478967	0	0.207912416637306	0.379069835606647	1	-0.00633103063041364	0.967465941657321	0	protein-protein
CFH	C1S	0.0105228584073006	0.949305583915154	1	0.123018983075129	0.605363444699776	1	-0.0867301326684839	0.575617762981073	0	protein-protein
HSPB1	CFH	-0.0893847885842895	0.588416988998796	0	-0.067943979849485	0.775936483902401	0	-0.0316259083036533	0.838514380760206	0	protein-protein
C2	HGFAC	-0.250492833851897	0.12403166188952	0	0.152017037195826	0.522301563653057	1	0.307239312787264	0.0424903627395985	1	protein-protein
C2	CFB	0.630945298434461	1.66228505390932e-05	1	0.648558732729403	0.00198005781610504	1	0.586121596356881	2.91015886543523e-05	1	protein-protein
C2	F9	0.0334151245818143	0.839960325293104	1	0.138255623794134	0.561045511737906	1	-0.207431354507929	0.176669418263545	0	protein-protein
C2	C1S	0.14137660064819	0.390619239547073	1	0.196758947994275	0.405720594806455	1	0.214516720735766	0.162017517432241	1	protein-protein
C2	CFH	-0.34453659972957	0.0317237920576554	0	0.263199495196101	0.262208913035078	1	-0.173465465882939	0.260132790867928	0	protein-protein
CD14	DBH	0.353026181334733	0.0274934539115161	1	0.0539317906042727	0.821338347071377	1	-0.233763902979684	0.126705739654348	0	protein-protein
CD14	C8G	0.188393655870579	0.250737369708273	1	0.478056834392351	0.0330084191832115	1	0.338940448641122	0.0244088166988503	1	protein-protein
CD14	CFB	0.364534329103394	0.0225135932285553	1	0.293173862954749	0.20966770609769	1	0.177616071346732	0.248724210501532	1	protein-protein
CD14	CFH	-0.108533632809709	0.510739194409474	0	0.0888156554355035	0.709626524441931	1	-0.0281297777227522	0.856166698035662	0	protein-protein
CD14	C2	0.427994479954142	0.00656733253435428	1	0.365164811842221	0.113386177346468	1	0.402150986849478	0.00680843501200427	1	protein-protein
ALDOB	HRG	-0.0762592765811927	0.64449924789058	0	-0.49426900826184	0.0267443627786744	0	-0.207396516880545	0.176743733995138	0	protein-protein
ALDOB	AHSG	-0.135408990047122	0.411127305868161	0	-0.422676706342237	0.0633576087996563	0	-0.0678838961672291	0.661507074297208	0	protein-protein
ALDOB	CFH	0.00609842640064857	0.970607912377687	1	0.594060567225832	0.00574648387712664	1	0.119644655362919	0.439184913667945	1	protein-protein
ALDOB	C2	-0.0385422079825103	0.815799220894934	0	-0.04741834662097	0.84263997810817	0	0.0769527446550443	0.619549352704217	1	protein-protein
APOC3	DBH	-0.465791427091999	0.0028048390557215	0	0.042386364857681	0.85916976731954	1	0.103248081560388	0.504810507093644	1	protein-protein
APOC3	HGFAC	-0.0803647755978581	0.626728294552119	0	-0.203233296318454	0.390128164594993	0	-0.0287364043759628	0.853098550582565	0	protein-protein
APOC3	HRG	0.00377497498149967	0.981803626810585	1	-0.223444755891034	0.343648584561713	0	-0.0157389504330111	0.919232089897513	0	protein-protein
APOC3	CFB	-0.2952506687237	0.0680358971823239	0	-0.335800968707131	0.147763413185281	0	-0.080432448764758	0.603752861431087	0	protein-protein
APOC3	F9	0.0431754337876922	0.794108258059327	1	0.274605868416609	0.241319469722827	1	0.154270252155996	0.317380470176868	1	protein-protein
APOC3	AHSG	0.0572555765473848	0.729183577301214	1	-0.351962266888124	0.128046234539103	0	0.0298726158024818	0.847357705036008	1	protein-protein
APOC3	CPN1	-0.191917113166856	0.241821336123121	0	-0.0896602701823692	0.706981513180255	0	-0.111904925611447	0.469556896852021	0	protein-protein
APOC3	C2	-0.276465272334935	0.0884300637588425	0	-0.491941872372131	0.0275808154875279	0	-0.0596631935589416	0.700451849324715	0	protein-protein
APOC3	CD14	-0.467740442346401	0.002677393537311	0	-0.502561202847909	0.0239251631895411	0	-0.357097298629878	0.0173327989399954	0	protein-protein
APOC3	ALDOB	0.0424536131512179	0.797477958866873	1	0.387495096803582	0.0914034515715185	1	-0.0522981259341894	0.736003440505623	0	protein-protein
SERPINA1	DBH	0.0707286682462293	0.668748665521239	1	-0.398525930228925	0.0817805676491047	0	-0.167036800199747	0.278482095425786	0	protein-protein
SERPINA1	HRG	-0.101593136642124	0.538289000776649	0	0.0235041843045892	0.921647439431925	1	-0.0379186289915757	0.806943813336924	0	protein-protein
SERPINA1	CFB	0.327422102806378	0.0418818942379212	1	0.34657709155716	0.134395958657924	1	0.28641492792473	0.0594475607522169	1	protein-protein
SERPINA1	F9	0.331008545937481	0.0395595768198111	1	0.290830245428516	0.213502980300341	1	0.243550663615288	0.11113385518046	1	protein-protein
SERPINA1	CFH	0.170037596044422	0.300717520000596	1	0.118450028777956	0.618926004822465	1	-0.213907976495554	0.163240476331682	0	protein-protein
SERPINA1	C2	-0.0251029205632048	0.879430703711401	0	0.179689869929763	0.448416948149484	1	0.0114772474559794	0.941056443092938	1	protein-protein
SERPINA1	CD14	0.220120812787388	0.178137331575308	1	0.0991507381025898	0.67748922243425	1	0.136352934121047	0.377475620031531	1	protein-protein
SERPINA1	ALDOB	-0.0518608709710208	0.75386678450218	0	0.0228962054883328	0.923668434746545	1	0.0719088755286868	0.642748709175023	1	protein-protein
SERPINA1	APOC3	-0.177921323572366	0.278523384939046	0	-0.19229457614152	0.416667243986854	0	-0.157447411081551	0.307393909701324	0	protein-protein
APOH	DBH	-0.123172990304125	0.455039461837985	0	-0.0261575201011886	0.912832996235224	0	-0.0347754277386237	0.822678666023969	0	protein-protein
APOH	HRG	0.399023411172002	0.0118588316392213	1	0.25826004223032	0.271598108090251	1	0.278909831004019	0.0667447792822325	1	protein-protein
APOH	CFB	-0.375690927300643	0.0184270032771337	0	-0.309385632700509	0.184386182336328	0	-0.228516700577584	0.13570122672743	0	protein-protein
APOH	F9	0.201549224890864	0.218548527777003	1	-0.101242402877942	0.671047797203401	0	0.333126639631271	0.0271303675976481	1	protein-protein
APOH	AHSG	0.0598081404791816	0.717595879817935	1	0.28804392654417	0.218122540104754	1	-0.0152060889651904	0.921958017620859	0	protein-protein
APOH	CPN1	-0.0119875558488224	0.942260428436404	0	-0.696386997017653	0.000647500445323733	0	-0.168778204781796	0.273429891526608	0	protein-protein
APOH	ALDOB	0.0689595648161879	0.676577418951321	1	0.0532909508201955	0.82342907051723	1	-0.00904574133117871	0.953528449130632	0	protein-protein
APOH	APOC3	-0.0305232761183199	0.853653549269484	0	0.304865502865763	0.191217055200693	1	0.233943221068464	0.126406435934276	1	protein-protein
APOH	SERPINA1	0.00754354001297334	0.96364719632572	1	-0.281070889243603	0.229969299724354	0	-0.290111868252802	0.056095375286667	0	protein-protein
APOA1	HGFAC	0.3702846069035	0.0203219575211368	1	0.531088034740193	0.0159738507532067	1	0.308815129343888	0.0413872820110669	1	protein-protein
APOA1	HRG	0.0739372591964036	0.654638017283437	1	0.617451728549016	0.00372377993287102	1	0.227462322615731	0.137564747618991	1	protein-protein
APOA1	CFB	-0.407081850330789	0.0101118111301674	0	0.0237255776826274	0.920911615190107	1	0.0440224799909154	0.776607260124802	1	protein-protein
APOA1	F9	0.0632537194037629	0.702052937006094	1	-0.165233554677827	0.486319083364389	0	0.262030508788922	0.0857524901325028	1	protein-protein
APOA1	AHSG	0.362582966851655	0.0233006746330673	1	0.653158987270849	0.00179293967103343	1	0.334342658402698	0.0265411741324271	1	protein-protein
APOA1	CPN1	-0.127620520693719	0.438792851488101	0	-0.245505496382631	0.296802515772861	0	0.0600783359164218	0.698465817406888	1	protein-protein
APOA1	C2	-0.350020444959133	0.0289343909330995	0	0.0178619196472319	0.940419209122657	1	0.0384276642193989	0.804402481885905	1	protein-protein
APOA1	ALDOB	-0.030252605506537	0.854937435345682	0	-0.309702266510588	0.183913952107483	0	-0.167236571644528	0.277899425857593	0	protein-protein
APOA1	APOC3	0.280938745997982	0.0831910756104262	1	-0.09604414886571	0.687095965158461	0	0.42818463518924	0.00373672251415724	1	protein-protein
APOA1	SERPINA1	0.144060853535289	0.381592607250355	1	-0.169247675898626	0.475639001861287	0	-0.0754433418706383	0.626455013441956	0	protein-protein
APOA1	APOH	0.167927151866774	0.30684524278017	1	0.215205601396536	0.362189956249094	1	0.256227659350013	0.0931813563517107	1	protein-protein
C4BPB	HGFAC	0.136410708986884	0.407642700510886	1	0.512210671901057	0.0209463658666921	1	0.263311761724263	0.084176161279281	1	protein-protein
C4BPB	CFB	0.146323100926868	0.374081283022278	1	0.354005479930773	0.125693763070629	1	0.346369330958869	0.0212665464622146	1	protein-protein
C4BPB	F9	0.387136175369154	0.0149004360595209	1	0.208347538085037	0.378050543849877	1	-0.00612782359839905	0.968509655631704	0	protein-protein
C4BPB	C2	0.130626238965299	0.427996721145141	1	0.498363083846619	0.0253214508894277	1	0.359172756308889	0.0166475589566637	1	protein-protein
C4BPB	ALDOB	0.112819936872278	0.494085482716719	1	0.315151163702512	0.17591536090141	1	0.140847357962168	0.361801951522516	1	protein-protein
C4BPB	APOC3	0.147461283336331	0.370335587473547	1	0.0344667234133362	0.885297469972715	1	0.251937805261196	0.0989860922940481	1	protein-protein
C4BPB	SERPINA1	0.301759303808346	0.0619073705671695	1	-0.399284976873942	0.0811471859102781	0	0.090888641035677	0.557373324217677	1	protein-protein
C4BPB	APOH	-0.0824172538063141	0.617920470711419	0	-0.0390812546056568	0.870058085545522	0	-0.0835474444164987	0.589761972357347	0	protein-protein
C4BPB	APOA1	-0.153433885524008	0.351048672293627	0	0.336772809580969	0.146521235357311	1	0.163310674040132	0.289496826652675	1	protein-protein
HRG	HGFAC	0.520035714053998	0.000690732017549582	1	0.0769933573872498	0.746973067432902	1	-0.0121973051011383	0.93736556589842	0	protein-protein
HRG	C8G	-0.100701244537117	0.541880394833026	0	0.363164636771448	0.115525658866499	1	-0.18375275080179	0.232482857450735	0	protein-protein
F9	CFB	-0.101837804879096	0.537305797385968	0	0.192045514652687	0.41728258997886	1	-0.19769299397889	0.198326400014627	0	protein-protein
AHSG	CFB	-0.147645329284966	0.369732007459472	0	0.0726159198452839	0.760945312246824	1	0.232161057392366	0.129404741941336	1	protein-protein
AHSG	F9	-0.165688322956955	0.313431775203762	0	-0.577563067480656	0.00765773346402299	0	0.0399189276902641	0.796968977841926	1	protein-protein
CPN1	CFB	0.477462050584028	0.00211450354072801	1	0.257614044007951	0.272841408653053	1	0.238878435686849	0.118375605435069	1	protein-protein
C1S	HRG	0.120183468801319	0.466139885741867	1	0.0163539518169266	0.94544173207557	1	-0.0766497760984493	0.620932895295043	0	protein-protein
CFH	CFB	-0.21602889363515	0.186545983478967	0	0.207912416637306	0.379069835606647	1	-0.00633103063041364	0.967465941657321	0	protein-protein
CFH	F9	-0.0143396737086211	0.930956084074006	0	0.311563628510768	0.181154443422805	1	-0.405807172842979	0.00627568303037914	0	protein-protein
CFH	AHSG	-0.190728739765748	0.244804252299775	0	-0.174116312088239	0.462845022072041	0	-0.0867146864493419	0.575686033081042	0	protein-protein
CFH	C1S	0.0105228584073006	0.949305583915154	1	0.123018983075129	0.605363444699776	1	-0.0867301326684839	0.575617762981073	0	protein-protein
C2	CFB	0.630945298434461	1.66228505390932e-05	1	0.648558732729403	0.00198005781610504	1	0.586121596356881	2.91015886543523e-05	1	protein-protein
C2	F9	0.0334151245818143	0.839960325293104	1	0.138255623794134	0.561045511737906	1	-0.207431354507929	0.176669418263545	0	protein-protein
C2	CPN1	0.249993699764396	0.124807614186652	1	0.325092132768569	0.161940204924091	1	0.0976973692744252	0.528101455386702	1	protein-protein
C2	CFH	-0.34453659972957	0.0317237920576554	0	0.263199495196101	0.262208913035078	1	-0.173465465882939	0.260132790867928	0	protein-protein
ALDOB	F9	-0.0736892584351914	0.655724537893256	0	0.496474032457398	0.0259703744308809	1	0.0990208451705621	0.522500601914603	1	protein-protein
APOC3	CFB	-0.2952506687237	0.0680358971823239	0	-0.335800968707131	0.147763413185281	0	-0.080432448764758	0.603752861431087	0	protein-protein
APOC3	F9	0.0431754337876922	0.794108258059327	1	0.274605868416609	0.241319469722827	1	0.154270252155996	0.317380470176868	1	protein-protein
APOC3	AHSG	0.0572555765473848	0.729183577301214	1	-0.351962266888124	0.128046234539103	0	0.0298726158024818	0.847357705036008	1	protein-protein
APOC3	CFH	-0.278850186044762	0.0856062007338887	0	-0.0817176273551214	0.731978701748397	0	-0.231035765569631	0.131325150472806	0	protein-protein
APOC3	C2	-0.276465272334935	0.0884300637588425	0	-0.491941872372131	0.0275808154875279	0	-0.0596631935589416	0.700451849324715	0	protein-protein
SERPINA1	HRG	-0.101593136642124	0.538289000776649	0	0.0235041843045892	0.921647439431925	1	-0.0379186289915757	0.806943813336924	0	protein-protein
SERPINA1	F9	0.331008545937481	0.0395595768198111	1	0.290830245428516	0.213502980300341	1	0.243550663615288	0.11113385518046	1	protein-protein
SERPINA1	CPN1	0.446107744485285	0.00442041346294971	1	0.247121222881631	0.293533177574174	1	0.482324008571468	0.000914718923569485	1	protein-protein
SERPINA1	C1S	0.102775917645658	0.53354401363767	1	0.508579508067059	0.0220305531667177	1	-0.203279538254807	0.185684873689373	0	protein-protein
SERPINA1	CFH	0.170037596044422	0.300717520000596	1	0.118450028777956	0.618926004822465	1	-0.213907976495554	0.163240476331682	0	protein-protein
SERPINA1	C2	-0.0251029205632048	0.879430703711401	0	0.179689869929763	0.448416948149484	1	0.0114772474559794	0.941056443092938	1	protein-protein
APOH	CFB	-0.375690927300643	0.0184270032771337	0	-0.309385632700509	0.184386182336328	0	-0.228516700577584	0.13570122672743	0	protein-protein
APOH	F9	0.201549224890864	0.218548527777003	1	-0.101242402877942	0.671047797203401	0	0.333126639631271	0.0271303675976481	1	protein-protein
APOH	AHSG	0.0598081404791816	0.717595879817935	1	0.28804392654417	0.218122540104754	1	-0.0152060889651904	0.921958017620859	0	protein-protein
APOH	CPN1	-0.0119875558488224	0.942260428436404	0	-0.696386997017653	0.000647500445323733	0	-0.168778204781796	0.273429891526608	0	protein-protein
APOH	CFH	0.355028474023253	0.0265668954813868	1	0.0326348653691893	0.8913582045442	1	-0.0426849413549615	0.783228573162303	0	protein-protein
APOH	C2	-0.324247452712818	0.0440287320186815	0	-0.462614223526142	0.0399886600572315	0	-0.284075026235269	0.0616507424082749	0	protein-protein
APOH	ALDOB	0.0689595648161879	0.676577418951321	1	0.0532909508201955	0.82342907051723	1	-0.00904574133117871	0.953528449130632	0	protein-protein
APOH	APOC3	-0.0305232761183199	0.853653549269484	0	0.304865502865763	0.191217055200693	1	0.233943221068464	0.126406435934276	1	protein-protein
APOH	SERPINA1	0.00754354001297334	0.96364719632572	1	-0.281070889243603	0.229969299724354	0	-0.290111868252802	0.056095375286667	0	protein-protein
APOA1	CFB	-0.407081850330789	0.0101118111301674	0	0.0237255776826274	0.920911615190107	1	0.0440224799909154	0.776607260124802	1	protein-protein
APOA1	F9	0.0632537194037629	0.702052937006094	1	-0.165233554677827	0.486319083364389	0	0.262030508788922	0.0857524901325028	1	protein-protein
APOA1	AHSG	0.362582966851655	0.0233006746330673	1	0.653158987270849	0.00179293967103343	1	0.334342658402698	0.0265411741324271	1	protein-protein
APOA1	CPN1	-0.127620520693719	0.438792851488101	0	-0.245505496382631	0.296802515772861	0	0.0600783359164218	0.698465817406888	1	protein-protein
APOA1	CFH	0.059363871197658	0.719608309577422	1	-0.155689386869657	0.512179731966798	0	-0.101665449305061	0.511397658956605	0	protein-protein
APOA1	C2	-0.350020444959133	0.0289343909330995	0	0.0178619196472319	0.940419209122657	1	0.0384276642193989	0.804402481885905	1	protein-protein
APOA1	ALDOB	-0.030252605506537	0.854937435345682	0	-0.309702266510588	0.183913952107483	0	-0.167236571644528	0.277899425857593	0	protein-protein
APOA1	APOC3	0.280938745997982	0.0831910756104262	1	-0.09604414886571	0.687095965158461	0	0.42818463518924	0.00373672251415724	1	protein-protein
APOA1	SERPINA1	0.144060853535289	0.381592607250355	1	-0.169247675898626	0.475639001861287	0	-0.0754433418706383	0.626455013441956	0	protein-protein
APOA1	APOH	0.167927151866774	0.30684524278017	1	0.215205601396536	0.362189956249094	1	0.256227659350013	0.0931813563517107	1	protein-protein
C4BPB	HRG	-0.0287559845614679	0.862042997737537	0	-0.158628183334422	0.504147704928347	0	-0.400889071382338	0.00700118633849853	0	protein-protein
C4BPB	SERPINA1	0.301759303808346	0.0619073705671695	1	-0.399284976873942	0.0811471859102781	0	0.090888641035677	0.557373324217677	1	protein-protein
F9	SERPINB1	0.383505621218942	0.0159514439350565	1	0.080095853089439	0.737115821574764	1	-0.0553480483044533	0.721210185035531	0	protein-protein
AHSG	SERPINB1	-0.560029782862575	0.000209521379623927	0	-0.591563641167648	0.00600748766118797	0	-0.129576549367162	0.401855428560063	0	protein-protein
AHSG	F9	-0.165688322956955	0.313431775203762	0	-0.577563067480656	0.00765773346402299	0	0.0399189276902641	0.796968977841926	1	protein-protein
C1S	DBH	0.0577572521567743	0.726901373424477	1	0.153225978077137	0.518959108717676	1	0.126700052635894	0.41247337164793	1	protein-protein
CFH	F9	-0.0143396737086211	0.930956084074006	0	0.311563628510768	0.181154443422805	1	-0.405807172842979	0.00627568303037914	0	protein-protein
SERPINA1	DBH	0.0707286682462293	0.668748665521239	1	-0.398525930228925	0.0817805676491047	0	-0.167036800199747	0.278482095425786	0	protein-protein
SERPINA1	CSF1R	0.198269114147551	0.226293719280922	1	0.0094846385957408	0.968343408688579	1	0.195468071058323	0.203526150154138	1	protein-protein
SERPINA1	GSR	0.23617577170152	0.147757339428066	1	0.641274506978666	0.00230963766830572	1	0.188048572489974	0.221554739907559	1	protein-protein
C4BPB	HRG	-0.0287559845614679	0.862042997737537	0	-0.158628183334422	0.504147704928347	0	-0.400889071382338	0.00700118633849853	0	protein-protein
C4BPB	CFB	0.146323100926868	0.374081283022278	1	0.354005479930773	0.125693763070629	1	0.346369330958869	0.0212665464622146	1	protein-protein
C4BPB	SERPINA1	0.301759303808346	0.0619073705671695	1	-0.399284976873942	0.0811471859102781	0	0.090888641035677	0.557373324217677	1	protein-protein
CFB	CFD	-0.230150654252931	0.158678163927159	0	-0.15688787452996	0.50889679849113	0	-0.0557891838822253	0.719078664984449	0	protein-protein
F9	GP5	-0.0728647957602795	0.659341619843673	0	0.0434042088955664	0.855821425716649	1	-0.159029978509985	0.302495189917943	0	protein-protein
CFH	CFB	-0.21602889363515	0.186545983478967	0	0.207912416637306	0.379069835606647	1	-0.00633103063041364	0.967465941657321	0	protein-protein
C2	C1S	0.14137660064819	0.390619239547073	1	0.196758947994275	0.405720594806455	1	0.214516720735766	0.162017517432241	1	protein-protein
APOA1	APOC3	0.280938745997982	0.0831910756104262	1	-0.09604414886571	0.687095965158461	0	0.42818463518924	0.00373672251415724	1	protein-protein
F9	GP5	-0.0728647957602795	0.659341619843673	0	0.0434042088955664	0.855821425716649	1	-0.159029978509985	0.302495189917943	0	protein-protein
APOA1	APOC3	0.280938745997982	0.0831910756104262	1	-0.09604414886571	0.687095965158461	0	0.42818463518924	0.00373672251415724	1	protein-protein
CFB	CFD	-0.230150654252931	0.158678163927159	0	-0.15688787452996	0.50889679849113	0	-0.0557891838822253	0.719078664984449	0	protein-protein
F9	GP5	-0.0728647957602795	0.659341619843673	0	0.0434042088955664	0.855821425716649	1	-0.159029978509985	0.302495189917943	0	protein-protein
CFH	CFD	0.105362320930898	0.523239231339386	1	0.224424404499131	0.341481528791834	1	-0.0268611652896885	0.862589709119175	0	protein-protein
CFH	CFB	-0.21602889363515	0.186545983478967	0	0.207912416637306	0.379069835606647	1	-0.00633103063041364	0.967465941657321	0	protein-protein
C2	CFD	0.0069588919650313	0.966462994471041	1	-0.134122146764061	0.572925443722081	0	0.333666665547434	0.0268673817535945	1	protein-protein
C2	CFB	0.630945298434461	1.66228505390932e-05	1	0.648558732729403	0.00198005781610504	1	0.586121596356881	2.91015886543523e-05	1	protein-protein
C2	C1S	0.14137660064819	0.390619239547073	1	0.196758947994275	0.405720594806455	1	0.214516720735766	0.162017517432241	1	protein-protein
C2	CFH	-0.34453659972957	0.0317237920576554	0	0.263199495196101	0.262208913035078	1	-0.173465465882939	0.260132790867928	0	protein-protein
APOA1	APOC3	0.280938745997982	0.0831910756104262	1	-0.09604414886571	0.687095965158461	0	0.42818463518924	0.00373672251415724	1	protein-protein
C4BPB	C2	0.130626238965299	0.427996721145141	1	0.498363083846619	0.0253214508894277	1	0.359172756308889	0.0166475589566637	1	protein-protein
CFB	CFD	-0.230150654252931	0.158678163927159	0	-0.15688787452996	0.50889679849113	0	-0.0557891838822253	0.719078664984449	0	protein-protein
F9	GP5	-0.0728647957602795	0.659341619843673	0	0.0434042088955664	0.855821425716649	1	-0.159029978509985	0.302495189917943	0	protein-protein
CFH	CFD	0.105362320930898	0.523239231339386	1	0.224424404499131	0.341481528791834	1	-0.0268611652896885	0.862589709119175	0	protein-protein
CFH	CFB	-0.21602889363515	0.186545983478967	0	0.207912416637306	0.379069835606647	1	-0.00633103063041364	0.967465941657321	0	protein-protein
C2	CFD	0.0069588919650313	0.966462994471041	1	-0.134122146764061	0.572925443722081	0	0.333666665547434	0.0268673817535945	1	protein-protein
C2	CFB	0.630945298434461	1.66228505390932e-05	1	0.648558732729403	0.00198005781610504	1	0.586121596356881	2.91015886543523e-05	1	protein-protein
C2	C1S	0.14137660064819	0.390619239547073	1	0.196758947994275	0.405720594806455	1	0.214516720735766	0.162017517432241	1	protein-protein
C2	CFH	-0.34453659972957	0.0317237920576554	0	0.263199495196101	0.262208913035078	1	-0.173465465882939	0.260132790867928	0	protein-protein
APOA1	APOC3	0.280938745997982	0.0831910756104262	1	-0.09604414886571	0.687095965158461	0	0.42818463518924	0.00373672251415724	1	protein-protein
C4BPB	C2	0.130626238965299	0.427996721145141	1	0.498363083846619	0.0253214508894277	1	0.359172756308889	0.0166475589566637	1	protein-protein
C2	C1S	0.14137660064819	0.390619239547073	1	0.196758947994275	0.405720594806455	1	0.214516720735766	0.162017517432241	1	protein-protein
C2	CFB	0.630945298434461	1.66228505390932e-05	1	0.648558732729403	0.00198005781610504	1	0.586121596356881	2.91015886543523e-05	1	protein-protein
HGFAC	CFD	0.0559813682817506	0.734990469684049	1	0.238233317880476	0.311791408709738	1	0.170474781119448	0.268566187161175	1	protein-protein
COMP	CRTAC1	0.162996600365909	0.321467878379511	1	0.428232420336428	0.0596032797409395	1	0.086696592824263	0.57576600902723	1	protein-protein
CFB	CFD	-0.230150654252931	0.158678163927159	0	-0.15688787452996	0.50889679849113	0	-0.0557891838822253	0.719078664984449	0	protein-protein
F9	CFD	0.288310326827464	0.0750876546185175	1	-0.319889714940745	0.169154946416353	0	-0.131199349295464	0.395935648832877	0	protein-protein
F9	HGFAC	0.175366566343881	0.28559518302654	1	-0.0835002885595089	0.726344603645946	0	-0.0485149417680984	0.754484659454564	0	protein-protein
AHSG	HRG	0.0517669251652592	0.75429885322631	1	0.552495054939372	0.0115304299914947	1	0.315809533852986	0.0367696275431747	1	protein-protein
C1S	CFD	0.0700708899066849	0.671655532809141	1	-0.0465136832208832	0.845607282546755	0	0.194790700632097	0.205128016218925	1	protein-protein
C1S	CFB	0.192823624034885	0.239562473294365	1	0.481621502800112	0.0315415235189993	1	-0.0415390429805742	0.788913274802668	0	protein-protein
C1S	F9	0.300444115304831	0.0631090512233085	1	0.156474823831575	0.510027100165761	1	0.0759272564834949	0.624237581275687	1	protein-protein
CFH	CFB	-0.21602889363515	0.186545983478967	0	0.207912416637306	0.379069835606647	1	-0.00633103063041364	0.967465941657321	0	protein-protein
CFH	C1S	0.0105228584073006	0.949305583915154	1	0.123018983075129	0.605363444699776	1	-0.0867301326684839	0.575617762981073	0	protein-protein
C2	CFD	0.0069588919650313	0.966462994471041	1	-0.134122146764061	0.572925443722081	0	0.333666665547434	0.0268673817535945	1	protein-protein
C2	CFB	0.630945298434461	1.66228505390932e-05	1	0.648558732729403	0.00198005781610504	1	0.586121596356881	2.91015886543523e-05	1	protein-protein
C2	C1S	0.14137660064819	0.390619239547073	1	0.196758947994275	0.405720594806455	1	0.214516720735766	0.162017517432241	1	protein-protein
C2	CFH	-0.34453659972957	0.0317237920576554	0	0.263199495196101	0.262208913035078	1	-0.173465465882939	0.260132790867928	0	protein-protein
SERPINA1	SERPINB1	0.367592801899237	0.0213245970926761	1	0.487687474670979	0.0291631229772423	1	-0.00327035337899538	0.983190933995236	0	protein-protein
APOH	CFB	-0.375690927300643	0.0184270032771337	0	-0.309385632700509	0.184386182336328	0	-0.228516700577584	0.13570122672743	0	protein-protein
APOH	C1S	-0.0665743098232848	0.687185958268168	0	-0.2826491653322	0.22725205768928	0	0.284541720614571	0.0612061952482744	1	protein-protein
APOH	CFH	0.355028474023253	0.0265668954813868	1	0.0326348653691893	0.8913582045442	1	-0.0426849413549615	0.783228573162303	0	protein-protein
APOH	C2	-0.324247452712818	0.0440287320186815	0	-0.462614223526142	0.0399886600572315	0	-0.284075026235269	0.0616507424082749	0	protein-protein
C4BPB	CFB	0.146323100926868	0.374081283022278	1	0.354005479930773	0.125693763070629	1	0.346369330958869	0.0212665464622146	1	protein-protein
C4BPB	C1S	0.302640198430742	0.0611127042409985	1	-0.0685863529255256	0.773870599809471	0	0.0292178213470234	0.850665199760154	1	protein-protein
C4BPB	CFH	0.184438572188777	0.261004605287673	1	0.386533474148966	0.0922800546397841	1	-0.0859072297575929	0.5792599981145	0	protein-protein
C4BPB	C2	0.130626238965299	0.427996721145141	1	0.498363083846619	0.0253214508894277	1	0.359172756308889	0.0166475589566637	1	protein-protein
C4BPB	APOH	-0.0824172538063141	0.617920470711419	0	-0.0390812546056568	0.870058085545522	0	-0.0835474444164987	0.589761972357347	0	protein-protein
CFP	PLEK	-0.0314554223195145	0.849234914328377	0	-0.344007106657588	0.137503332037632	0	-0.119894322154042	0.438223652085857	0	protein-protein
PNP	S100A9	-0.0493467773464857	0.76545449402743	0	0.451723898072914	0.0455618240311337	1	0.0942313508828069	0.54290769322308	1	protein-protein
S100A8	PLEK	0.265792809069794	0.101957096075681	1	0.25957107387597	0.269085787319329	1	-0.094132556485444	0.5433326282245	0	protein-protein
S100A8	S100A9	0.708595127815671	4.47792046385185e-07	1	0.808677174703192	1.59138010357713e-05	1	0.898704897835259	1.24955897796515e-16	1	protein-protein
S100A8	CFP	-0.399684846422478	0.011706372593247	0	-0.201442250964401	0.394407909405462	0	-0.36037081431389	0.0162625419098379	0	protein-protein
ICAM1	PLEK	-0.154355560942982	0.34812774939257	0	0.124725358021282	0.600329638665865	1	0.0284779590713913	0.854405435286629	1	protein-protein
ICAM1	S100A8	0.054523615986398	0.741651660183976	1	0.716675742043981	0.000377549992073749	1	0.455460069118524	0.00189210824557567	1	protein-protein
LCN2	PRSS2	-0.0613352509076358	0.710692841453406	0	0.434835703332376	0.0553630371913234	1	0.308440706570787	0.0416472398099619	1	protein-protein
PNP	TXN	0.262640984109266	0.106239409521214	1	0.729699101065505	0.00026062899867312	1	0.559463347593681	7.87979545181551e-05	1	protein-protein
PNP	PLEK	0.554673468756329	0.000247992567440084	1	0.772939777995622	6.45630906552612e-05	1	0.610950609694208	1.05990634550522e-05	1	protein-protein
HSP90AA1	HSPD1	0.380265919336289	0.0169413944451989	1	0.229965392046096	0.329375529241679	1	0.310187749014182	0.0404455880137188	1	protein-protein
S100A8	S100A9	0.708595127815671	4.47792046385185e-07	1	0.808677174703192	1.59138010357713e-05	1	0.898704897835259	1.24955897796515e-16	1	protein-protein
TIMP1	P4HB	0.459855281058477	0.00322628911910558	1	0.157926283485942	0.506060530395747	1	0.435914136698703	0.00309858671419487	1	protein-protein
HSP90AA1	HSPD1	0.380265919336289	0.0169413944451989	1	0.229965392046096	0.329375529241679	1	0.310187749014182	0.0404455880137188	1	protein-protein
S100A8	S100A9	0.708595127815671	4.47792046385185e-07	1	0.808677174703192	1.59138010357713e-05	1	0.898704897835259	1.24955897796515e-16	1	protein-protein
ICAM1	PLEK	-0.154355560942982	0.34812774939257	0	0.124725358021282	0.600329638665865	1	0.0284779590713913	0.854405435286629	1	protein-protein
CFP	RNASE1	0.0971291795022731	0.556377890020334	1	-0.360458240819502	0.118466486200052	0	0.263969888301797	0.0833753006738793	1	protein-protein
LCN2	S100A9	0.270208481504191	0.0961807607102746	1	0.232814399212975	0.323251264392673	1	0.434028731716798	0.0032446976389083	1	protein-protein
TIMP1	MSN	0.410382499345402	0.00946246739397737	1	0.205374607725888	0.385045478036657	1	0.126358867098288	0.413743322031277	1	protein-protein
HSP90AA1	PNP	0.442374131352849	0.00480458305652743	1	0.7695008586458	7.29124852424382e-05	1	0.433614184017254	0.00327762259447787	1	protein-protein
S100A8	S100A9	0.708595127815671	4.47792046385185e-07	1	0.808677174703192	1.59138010357713e-05	1	0.898704897835259	1.24955897796515e-16	1	protein-protein
S100A8	LCN2	0.458204785782248	0.00335287710149454	1	0.198090113134116	0.402487253861953	1	0.506224409759094	0.000455059766860188	1	protein-protein
TIMP1	PLEK	0.307649513092309	0.0567464964700644	1	0.447943775509327	0.0476298858433132	1	-0.0271608099157812	0.861071796352916	0	protein-protein
TIMP1	CFP	-0.356209870905604	0.0260324394619049	0	0.0824195426469449	0.729758705263115	1	-0.110211734218194	0.476347170888579	0	protein-protein
ICAM1	PLEK	-0.154355560942982	0.34812774939257	0	0.124725358021282	0.600329638665865	1	0.0284779590713913	0.854405435286629	1	protein-protein
CFP	PTGDS	0.0863839730344601	0.601047269233852	1	-0.171358984432741	0.470069186867918	0	0.262823519290215	0.0847741602627894	1	protein-protein
LCN2	S100A9	0.270208481504191	0.0961807607102746	1	0.232814399212975	0.323251264392673	1	0.434028731716798	0.0032446976389083	1	protein-protein
TXN	S100A9	0.40483679492065	0.0105748969109663	1	0.512464671176384	0.0208721453552632	1	0.279802627539941	0.0658411792280509	1	protein-protein
PNP	TXN	0.262640984109266	0.106239409521214	1	0.729699101065505	0.00026062899867312	1	0.559463347593681	7.87979545181551e-05	1	protein-protein
HSP90AA1	HSPD1	0.380265919336289	0.0169413944451989	1	0.229965392046096	0.329375529241679	1	0.310187749014182	0.0404455880137188	1	protein-protein
S100A8	S100A9	0.708595127815671	4.47792046385185e-07	1	0.808677174703192	1.59138010357713e-05	1	0.898704897835259	1.24955897796515e-16	1	protein-protein
S100A8	LCN2	0.458204785782248	0.00335287710149454	1	0.198090113134116	0.402487253861953	1	0.506224409759094	0.000455059766860188	1	protein-protein
S100A8	TXN	0.368606992528555	0.0209420906710393	1	0.551447202492416	0.0117215768340873	1	0.207154437341294	0.177260758856719	1	protein-protein
TXN	TIMP1	0.372984786834768	0.0193561088968229	1	-0.0994906151644295	0.676441066062194	0	0.24709750916512	0.105865275231719	1	protein-protein
SHBG	ORM2	-0.289689867902477	0.0736422556715966	0	-0.0829688901375752	0.728022687391058	0	-0.114400573243723	0.459643270179003	0	protein-protein
SOD3	PTGDS	0.161989727030295	0.324506734055845	1	-0.152606200922267	0.520671393861933	0	0.151899737487302	0.324963540938347	1	protein-protein
TXN	TIMP1	0.372984786834768	0.0193561088968229	1	-0.0994906151644295	0.676441066062194	0	0.24709750916512	0.105865275231719	1	protein-protein
SHBG	PRSS2	-0.0939497332343059	0.569432464331875	0	0.0324138775204662	0.892089745555326	1	0.152311286990519	0.323638945479886	1	protein-protein
IGFBP3	PRSS2	0.101551651328055	0.538455795975612	1	-0.140615941847565	0.554311064111171	0	0.0646436907341159	0.676758951166949	1	protein-protein
LCN2	RNASE1	0.541762287941268	0.000368047087184395	1	0.467929640623212	0.0374679405630306	1	0.599447293490474	1.71019643909644e-05	1	protein-protein
PNP	IGFBP3	-0.150826930616453	0.359390796453562	0	-0.444533078677468	0.0495569793445537	0	-0.369214328348561	0.0136469826112041	0	protein-protein
S100A8	PRSS2	-0.32143193573553	0.0460064226690417	0	-0.120929614032621	0.61155048263917	0	0.0727845378099355	0.638696103737128	1	protein-protein
ICAM1	S100A8	0.054523615986398	0.741651660183976	1	0.716675742043981	0.000377549992073749	1	0.455460069118524	0.00189210824557567	1	protein-protein
TIMP1	MSN	0.410382499345402	0.00946246739397737	1	0.205374607725888	0.385045478036657	1	0.126358867098288	0.413743322031277	1	protein-protein
MGP	RNASE1	0.112957272517725	0.493556535226997	1	0.152952757463427	0.519713619425691	1	0.0884708551735106	0.567947741134728	1	protein-protein
S100A8	ORM2	0.280111929231285	0.084140764578469	1	0.420950903961297	0.0645593869072812	1	0.0810603745360836	0.600921008610068	1	protein-protein
S100A8	LCN2	0.458204785782248	0.00335287710149454	1	0.198090113134116	0.402487253861953	1	0.506224409759094	0.000455059766860188	1	protein-protein
HSP90AA1	TXN	0.33375804292793	0.0378510833106593	1	0.383807663291959	0.094798370034326	1	0.317102588602021	0.0359641429800175	1	protein-protein
PTGDS	PLEK	0.225147787369797	0.168181906572238	1	0.403135709618483	0.0779898518319634	1	-0.142677519067962	0.355533878764376	0	protein-protein
CFP	LPA	0.258203933963562	0.112497866371651	1	0.348616785204689	0.131965312194153	1	-0.139508145071753	0.366430597739239	0	protein-protein
CFP	SHBG	0.0605403382805016	0.714283307700413	1	0.211108829994206	0.371618138912707	1	0.094884865930963	0.540100816231234	1	protein-protein
S100A8	S100A9	0.708595127815671	4.47792046385185e-07	1	0.808677174703192	1.59138010357713e-05	1	0.898704897835259	1.24955897796515e-16	1	protein-protein
ORM1	ORM2	0.72539569826197	1.75116098654735e-07	1	0.572386214605937	0.00835466348777448	1	0.765501600744679	1.42635270912488e-09	1	protein-protein
IGFBP3	CFP	0.531477791577831	0.000498443527616649	1	0.605464273500964	0.00467005852709839	1	0.225990693623321	0.140197423547487	1	protein-protein
SOD3	RNASE1	0.0019659447675853	0.990523054582317	1	0.0923612284969923	0.69854494628299	1	0.21683675565468	0.157417685951369	1	protein-protein
SOD3	PTGDS	0.161989727030295	0.324506734055845	1	-0.152606200922267	0.520671393861933	0	0.151899737487302	0.324963540938347	1	protein-protein
TIMP1	MCAM	-0.064693070462007	0.695594844285591	0	-0.063600352951461	0.789943070432576	0	0.230799101798033	0.131731733724888	1	protein-protein
TIMP1	LCN2	0.200000888395668	0.222181481356007	1	0.148896242042697	0.530976320091039	1	0.369091006059955	0.0136808315037374	1	protein-protein
MGP	PTGDS	0.120426729708291	0.465231279036111	1	0.0644313348029053	0.787258519641801	1	0.0403028292836752	0.795058183930918	1	protein-protein
MGP	SOD3	0.226343648971774	0.165873785811876	1	0.325794585873991	0.160982566099587	1	-0.118433920603601	0.44386297474234	0	protein-protein
HSP90AA1	HSPD1	0.380265919336289	0.0169413944451989	1	0.229965392046096	0.329375529241679	1	0.310187749014182	0.0404455880137188	1	protein-protein
S100A8	S100A9	0.708595127815671	4.47792046385185e-07	1	0.808677174703192	1.59138010357713e-05	1	0.898704897835259	1.24955897796515e-16	1	protein-protein
ORM1	ORM2	0.72539569826197	1.75116098654735e-07	1	0.572386214605937	0.00835466348777448	1	0.765501600744679	1.42635270912488e-09	1	protein-protein
TIMP1	IGFBP3	-0.330493050414132	0.039886776435602	0	-0.122658840238936	0.606428070009479	0	-0.183343624009073	0.233542520694747	0	protein-protein
HSP90AA1	HSPD1	0.380265919336289	0.0169413944451989	1	0.229965392046096	0.329375529241679	1	0.310187749014182	0.0404455880137188	1	protein-protein
RNASE1	MCAM	-0.195207322235888	0.233690950513896	0	-0.278212632202913	0.234943746196471	0	0.13609681303875	0.378380779091052	1	protein-protein
LCN2	S100A9	0.270208481504191	0.0961807607102746	1	0.232814399212975	0.323251264392673	1	0.434028731716798	0.0032446976389083	1	protein-protein
SOD3	MASP1	0.0935475551837506	0.571093708988896	1	0.27009102530773	0.249455773844418	1	0.166472334564366	0.280132788849519	1	protein-protein
S100A8	S100A9	0.708595127815671	4.47792046385185e-07	1	0.808677174703192	1.59138010357713e-05	1	0.898704897835259	1.24955897796515e-16	1	protein-protein
S100A8	LCN2	0.458204785782248	0.00335287710149454	1	0.198090113134116	0.402487253861953	1	0.506224409759094	0.000455059766860188	1	protein-protein
ICAM1	S100A9	0.264180116515433	0.104131460625564	1	0.724015409092076	0.000307148814008239	1	0.482459888150092	0.000911224177255776	1	protein-protein
ICAM1	S100A8	0.054523615986398	0.741651660183976	1	0.716675742043981	0.000377549992073749	1	0.455460069118524	0.00189210824557567	1	protein-protein
S100A9	ORM1	0.399184747792747	0.0118214892336691	1	0.17187993542119	0.468699957915019	1	0.124025459954649	0.42248824681378	1	protein-protein
S100A9	PLEK	0.0128386522967251	0.938168632010126	1	0.17447591004957	0.461907070623676	1	0.0531295069374475	0.731961312785903	1	protein-protein
CFP	S100A9	-0.50849371819073	0.00094905216245646	0	-0.218265721605784	0.355237762447954	0	-0.336514899074315	0.0255151732590444	0	protein-protein
MSN	IGFBP3	-0.2651029812293	0.102882898643635	0	-0.18065714731993	0.445937009701221	0	-0.167435280572093	0.277320649450234	0	protein-protein
SOD3	LCN2	0.0151527096527224	0.927051602710532	1	-0.132328497971074	0.578114210175917	0	0.219521830428131	0.152214027165556	1	protein-protein
TIMP1	IGFBP3	-0.330493050414132	0.039886776435602	0	-0.122658840238936	0.606428070009479	0	-0.183343624009073	0.233542520694747	0	protein-protein
PNP	LCN2	0.231917935926125	0.15541593761845	1	0.212003906822609	0.369546462298046	1	-0.202049610928758	0.188417445650405	0	protein-protein
HSP90AA1	HSPD1	0.380265919336289	0.0169413944451989	1	0.229965392046096	0.329375529241679	1	0.310187749014182	0.0404455880137188	1	protein-protein
S100A8	PLEK	0.265792809069794	0.101957096075681	1	0.25957107387597	0.269085787319329	1	-0.094132556485444	0.5433326282245	0	protein-protein
S100A8	S100A9	0.708595127815671	4.47792046385185e-07	1	0.808677174703192	1.59138010357713e-05	1	0.898704897835259	1.24955897796515e-16	1	protein-protein
ICAM1	S100A9	0.264180116515433	0.104131460625564	1	0.724015409092076	0.000307148814008239	1	0.482459888150092	0.000911224177255776	1	protein-protein
CFP	PLEK	-0.0314554223195145	0.849234914328377	0	-0.344007106657588	0.137503332037632	0	-0.119894322154042	0.438223652085857	0	protein-protein
TIMP1	SOD3	0.0166398302346697	0.919914352579841	1	-0.177370791480601	0.454391708434874	0	0.163617980774675	0.288577853772456	1	protein-protein
PNP	LCN2	0.231917935926125	0.15541593761845	1	0.212003906822609	0.369546462298046	1	-0.202049610928758	0.188417445650405	0	protein-protein
S100A8	S100A9	0.708595127815671	4.47792046385185e-07	1	0.808677174703192	1.59138010357713e-05	1	0.898704897835259	1.24955897796515e-16	1	protein-protein
ORM1	ORM2	0.72539569826197	1.75116098654735e-07	1	0.572386214605937	0.00835466348777448	1	0.765501600744679	1.42635270912488e-09	1	protein-protein
CFP	PLEK	-0.0314554223195145	0.849234914328377	0	-0.344007106657588	0.137503332037632	0	-0.119894322154042	0.438223652085857	0	protein-protein
SOD3	MCAM	0.226651568667711	0.165283189419284	1	0.174001126575617	0.463145669382369	1	0.3236129374592	0.0321258495486173	1	protein-protein
MGP	SOD3	0.226343648971774	0.165873785811876	1	0.325794585873991	0.160982566099587	1	-0.118433920603601	0.44386297474234	0	protein-protein
PNP	IDH1	0.201474281879367	0.218723422880199	1	0.0088096394897477	0.970595364640341	1	0.196554770165556	0.200974660785299	1	protein-protein
S100A8	S100A9	0.708595127815671	4.47792046385185e-07	1	0.808677174703192	1.59138010357713e-05	1	0.898704897835259	1.24955897796515e-16	1	protein-protein
ICAM1	TIMP1	0.00287505217078897	0.98614100788486	1	-0.204649818850367	0.386761703093665	0	0.279477224216018	0.0661693881297834	1	protein-protein
SHBG	ORM2	-0.289689867902477	0.0736422556715966	0	-0.0829688901375752	0.728022687391058	0	-0.114400573243723	0.459643270179003	0	protein-protein
IGFBP3	MASP1	0.0746952354570729	0.65132158678242	1	-0.0165611966600497	0.944751349065277	0	-0.1281141685235	0.407233591041867	0	protein-protein
P4HB	SHBG	-0.312923763948849	0.0524220718031772	0	-0.476530665763973	0.0336525131343825	0	-0.0975853185929022	0.528576995627844	0	protein-protein
PNP	SHBG	-0.327979003095805	0.0415142010925591	0	-0.622682938539187	0.00336389224891441	0	-0.16012670901253	0.299129869684417	0	protein-protein
ORM1	ORM2	0.72539569826197	1.75116098654735e-07	1	0.572386214605937	0.00835466348777448	1	0.765501600744679	1.42635270912488e-09	1	protein-protein
MASP1	ORM2	-0.0390920417056798	0.81321768756837	0	0.223881982301491	0.34268041770022	1	0.0292140994211631	0.850684007230305	1	protein-protein
MASP1	ORM1	0.0365624614802488	0.825110062546175	1	-0.0846729125383313	0.722645869977566	0	0.309768884331535	0.0407310780411658	1	protein-protein
LPA	ORM2	0.00373585554123147	0.981992161948357	1	-0.270271664906254	0.249126917655212	0	0.0193239740669604	0.900917691666489	1	protein-protein
SHBG	ORM2	-0.289689867902477	0.0736422556715966	0	-0.0829688901375752	0.728022687391058	0	-0.114400573243723	0.459643270179003	0	protein-protein
SHBG	ORM1	-0.227179481487497	0.164274174806867	0	-0.00514283476832523	0.982832008927041	0	-0.110856238569879	0.473756395236838	0	protein-protein
LCN2	CFP	-0.140233203778253	0.394501717849923	0	-0.191295862779726	0.419137674771979	0	0.0425108611417327	0.784091459682827	1	protein-protein
PNP	PLEK	0.554673468756329	0.000247992567440084	1	0.772939777995622	6.45630906552612e-05	1	0.610950609694208	1.05990634550522e-05	1	protein-protein
S100A8	S100A9	0.708595127815671	4.47792046385185e-07	1	0.808677174703192	1.59138010357713e-05	1	0.898704897835259	1.24955897796515e-16	1	protein-protein
ICAM1	MSN	-0.0907353408362082	0.582771226436042	0	0.294171302826651	0.208049335902475	1	0.406874611541759	0.00612712913517003	1	protein-protein
MSN	IDH1	0.200942542777213	0.219967114938619	1	0.138590231146325	0.560088614876812	1	0.208373837487067	0.174667418813778	1	protein-protein
LCN2	RNASE1	0.541762287941268	0.000368047087184395	1	0.467929640623212	0.0374679405630306	1	0.599447293490474	1.71019643909644e-05	1	protein-protein
MGP	IGFBP3	-0.222747171627555	0.172884912674188	0	0.204896990009947	0.386175948814822	1	0.0094287891017745	0.951562865509512	1	protein-protein
TXN	MASP1	-0.508323649060901	0.00095342626614576	0	0.0165263930936707	0.944867285578523	1	0.110355780051483	0.475767487749586	1	protein-protein
HSP90AA1	P4HB	0.653378063238248	6.50236115464167e-06	1	0.726663354349808	0.000284664156940308	1	0.487134964941276	0.000798011793145848	1	protein-protein
S100A8	IGFBP3	-0.468051857209964	0.00265750732060539	0	0.0538780790923408	0.821513535185134	1	0.0446845990256434	0.773335272778451	1	protein-protein
S100A8	S100A9	0.708595127815671	4.47792046385185e-07	1	0.808677174703192	1.59138010357713e-05	1	0.898704897835259	1.24955897796515e-16	1	protein-protein
ICAM1	MSN	-0.0907353408362082	0.582771226436042	0	0.294171302826651	0.208049335902475	1	0.406874611541759	0.00612712913517003	1	protein-protein
S100A8	S100A9	0.708595127815671	4.47792046385185e-07	1	0.808677174703192	1.59138010357713e-05	1	0.898704897835259	1.24955897796515e-16	1	protein-protein
ORM1	ORM2	0.72539569826197	1.75116098654735e-07	1	0.572386214605937	0.00835466348777448	1	0.765501600744679	1.42635270912488e-09	1	protein-protein
PTGDS	ORM1	-0.0495077251360514	0.764711129962487	0	0.0437834564562057	0.854574440605845	1	0.0310655563924072	0.841338622998585	1	protein-protein
HSP90AA1	HSPD1	0.380265919336289	0.0169413944451989	1	0.229965392046096	0.329375529241679	1	0.310187749014182	0.0404455880137188	1	protein-protein
S100A8	S100A9	0.708595127815671	4.47792046385185e-07	1	0.808677174703192	1.59138010357713e-05	1	0.898704897835259	1.24955897796515e-16	1	protein-protein
SHBG	PTGDS	-0.156414883696474	0.341655179553341	0	-0.142409421143662	0.549218221851418	0	0.0730295819240553	0.637563881595617	1	protein-protein
HSP90AA1	PTGDS	0.306544328538587	0.0576877328304205	1	0.0807543191653433	0.73502876114339	1	-0.0357951498375052	0.817566089055937	0	protein-protein
S100A8	S100A9	0.708595127815671	4.47792046385185e-07	1	0.808677174703192	1.59138010357713e-05	1	0.898704897835259	1.24955897796515e-16	1	protein-protein
ICAM1	MSN	-0.0907353408362082	0.582771226436042	0	0.294171302826651	0.208049335902475	1	0.406874611541759	0.00612712913517003	1	protein-protein
P4HB	RNASE1	0.242573363996661	0.13677522495855	1	0.194037901629953	0.412373800505654	1	0.0268958479939256	0.862413991467145	1	protein-protein
S100A8	S100A9	0.708595127815671	4.47792046385185e-07	1	0.808677174703192	1.59138010357713e-05	1	0.898704897835259	1.24955897796515e-16	1	protein-protein
SHBG	PTGDS	-0.156414883696474	0.341655179553341	0	-0.142409421143662	0.549218221851418	0	0.0730295819240553	0.637563881595617	1	protein-protein
S100A8	S100A9	0.708595127815671	4.47792046385185e-07	1	0.808677174703192	1.59138010357713e-05	1	0.898704897835259	1.24955897796515e-16	1	protein-protein
TXN	P4HB	0.560729811824052	0.000204912253800554	1	0.626071656573738	0.0031465539740951	1	0.418434709356339	0.00470373876481911	1	protein-protein
S100A8	S100A9	0.708595127815671	4.47792046385185e-07	1	0.808677174703192	1.59138010357713e-05	1	0.898704897835259	1.24955897796515e-16	1	protein-protein
S100A8	S100A9	0.708595127815671	4.47792046385185e-07	1	0.808677174703192	1.59138010357713e-05	1	0.898704897835259	1.24955897796515e-16	1	protein-protein
P4HB	HSPD1	0.154801222678556	0.34672071199607	1	-0.006399441798909	0.97863798554912	0	0.0628866605835545	0.685083647150318	1	protein-protein
MSN	P4HB	0.755999169892213	2.62315094936672e-08	1	0.834965157327881	4.66042997107265e-06	1	0.597675096779314	1.8379978789839e-05	1	protein-protein
TXN	P4HB	0.560729811824052	0.000204912253800554	1	0.626071656573738	0.0031465539740951	1	0.418434709356339	0.00470373876481911	1	protein-protein
S100A8	S100A9	0.708595127815671	4.47792046385185e-07	1	0.808677174703192	1.59138010357713e-05	1	0.898704897835259	1.24955897796515e-16	1	protein-protein
S100A8	S100A9	0.708595127815671	4.47792046385185e-07	1	0.808677174703192	1.59138010357713e-05	1	0.898704897835259	1.24955897796515e-16	1	protein-protein
ORM1	ORM2	0.72539569826197	1.75116098654735e-07	1	0.572386214605937	0.00835466348777448	1	0.765501600744679	1.42635270912488e-09	1	protein-protein
PTGDS	ORM2	-0.145231423822843	0.3776949577675	0	-0.124930268244954	0.599726318856991	0	0.124547992712432	0.420520933084169	1	protein-protein
PTGDS	ORM1	-0.0495077251360514	0.764711129962487	0	0.0437834564562057	0.854574440605845	1	0.0310655563924072	0.841338622998585	1	protein-protein
PRSS2	MASP1	0.00265376824452	0.987207600605934	1	-0.475430012671798	0.0341230835665654	0	-0.125736983825855	0.416063805496936	0	protein-protein
PRSS2	LPA	-0.0205138331920224	0.901351951574039	0	0.11748973206773	0.621791904033104	1	-0.0913893350824766	0.555195097301452	0	protein-protein
LCN2	ORM2	-0.0307423144637977	0.852614845066262	0	-0.234610251472264	0.319425978451175	0	0.125845557391307	0.415658143547238	1	protein-protein
LCN2	ORM1	0.0122489523451452	0.94100355833001	1	-0.201958560710083	0.393171521470871	0	0.0955936820054081	0.537064352031389	1	protein-protein
LCN2	PTGDS	0.641054245538339	1.09913781809781e-05	1	0.527488729780588	0.0168403013667592	1	0.65148764159095	1.67211799566947e-06	1	protein-protein
TXN	P4HB	0.560729811824052	0.000204912253800554	1	0.626071656573738	0.0031465539740951	1	0.418434709356339	0.00470373876481911	1	protein-protein
S100A8	S100A9	0.708595127815671	4.47792046385185e-07	1	0.808677174703192	1.59138010357713e-05	1	0.898704897835259	1.24955897796515e-16	1	protein-protein
TNNI3	CD8A	0.0714100334236878	0.462694153446307	1	0.191235373231022	0.0554046563443997	1	-0.319297084805448	0.02380957519352	0	protein-protein
CXCL8	IL1A	0.00489460142823515	0.959903566251056	1	0.06569613149576	0.513933285172089	1	0.0702579179417683	0.627794874324293	1	protein-protein
IL6	IL1A	-0.022970623781967	0.813455101342378	0	0.277716093140447	0.00492640894307244	1	0.217743793213407	0.128755004738086	1	protein-protein
TNF	IL1A	-0.337627146255088	0.000352344244372349	0	0.0853026395597571	0.396350270326809	1	0.0369056103906639	0.799149288359717	1	protein-protein
TNF	IL6	0.544186232593645	1.14879405328526e-09	1	0.519863057594831	2.52986175704958e-08	1	0.618296346442602	1.71238075523575e-06	1	protein-protein
CCL4	IL1A	-0.241146986385798	0.0119326009328618	0	0.0985327423673789	0.326936078181609	1	0.187283750686291	0.192793576457963	1	protein-protein
CCL4	CXCL8	0.277200989256843	0.00367982583174422	1	0.170638215807137	0.0879924861087622	1	0.173798882169627	0.227404314000793	1	protein-protein
CCL4	IL6	0.314146599143818	0.000929776215778	1	0.0863429587784422	0.390594411488834	1	0.319913578139253	0.0235251665127482	1	protein-protein
CCL4	TNF	0.34468867822723	0.000259153644493526	1	0.387174899006683	6.33979877203545e-05	1	0.606106788999185	3.09236369889004e-06	1	protein-protein
TNNI3	IL10	0.122109046900378	0.208050104693442	1	0.440720158213796	3.97991800002123e-06	1	0.0819199187657354	0.571691499769759	1	protein-protein
CXCL8	TNNI3	0.386366066859699	3.62640259160993e-05	1	0.446381532424737	2.88663369597419e-06	1	0.217681205504154	0.128867658194402	1	protein-protein
IL6	CXCL8	0.446539479211233	1.27237189637295e-06	1	0.477507436039969	4.43821279445703e-07	1	0.503017331426977	0.000196812906092486	1	protein-protein
TNF	IL6	0.544186232593645	1.14879405328526e-09	1	0.519863057594831	2.52986175704958e-08	1	0.618296346442602	1.71238075523575e-06	1	protein-protein
IL10RA	CXCL8	0.0284333927487029	0.770203136243283	1	0.0238313301472432	0.813002544203185	1	0.311668471358477	0.0275744612240742	1	protein-protein
CCL4	CXCL8	0.277200989256843	0.00367982583174422	1	0.170638215807137	0.0879924861087622	1	0.173798882169627	0.227404314000793	1	protein-protein
CCL4	IL6	0.314146599143818	0.000929776215778	1	0.0863429587784422	0.390594411488834	1	0.319913578139253	0.0235251665127482	1	protein-protein
CCL4	TNF	0.34468867822723	0.000259153644493526	1	0.387174899006683	6.33979877203545e-05	1	0.606106788999185	3.09236369889004e-06	1	protein-protein
CXCL8	IL1A	0.00489460142823515	0.959903566251056	1	0.06569613149576	0.513933285172089	1	0.0702579179417683	0.627794874324293	1	protein-protein
CXCL8	IFNG	0.32805317404486	0.000528275261311337	1	0.453032986858485	1.96466736750308e-06	1	0.309332865002667	0.0288219950335833	1	protein-protein
IL6	IL1A	-0.022970623781967	0.813455101342378	0	0.277716093140447	0.00492640894307244	1	0.217743793213407	0.128755004738086	1	protein-protein
IL6	CXCL8	0.446539479211233	1.27237189637295e-06	1	0.477507436039969	4.43821279445703e-07	1	0.503017331426977	0.000196812906092486	1	protein-protein
TNF	IL1A	-0.337627146255088	0.000352344244372349	0	0.0853026395597571	0.396350270326809	1	0.0369056103906639	0.799149288359717	1	protein-protein
TNF	CXCL8	0.446966354169344	1.2395486254963e-06	1	0.522193034354016	2.13616962471337e-08	1	0.370729242640583	0.00804149099097085	1	protein-protein
TNF	IL6	0.544186232593645	1.14879405328526e-09	1	0.519863057594831	2.52986175704958e-08	1	0.618296346442602	1.71238075523575e-06	1	protein-protein
CCL4	IL1A	-0.241146986385798	0.0119326009328618	0	0.0985327423673789	0.326936078181609	1	0.187283750686291	0.192793576457963	1	protein-protein
CCL4	CXCL8	0.277200989256843	0.00367982583174422	1	0.170638215807137	0.0879924861087622	1	0.173798882169627	0.227404314000793	1	protein-protein
CCL4	IL6	0.314146599143818	0.000929776215778	1	0.0863429587784422	0.390594411488834	1	0.319913578139253	0.0235251665127482	1	protein-protein
CCL4	TNF	0.34468867822723	0.000259153644493526	1	0.387174899006683	6.33979877203545e-05	1	0.606106788999185	3.09236369889004e-06	1	protein-protein
CXCL8	TNNI3	0.386366066859699	3.62640259160993e-05	1	0.446381532424737	2.88663369597419e-06	1	0.217681205504154	0.128867658194402	1	protein-protein
CCL4	CD8A	0.130628300025194	0.177814632124143	1	-0.0247030369573579	0.806294090722791	0	0.0296964400257784	0.837791298518127	1	protein-protein
CCL4	TNNI3	-0.0244465411304864	0.80170803768493	0	-0.181704251308534	0.0689808363952948	0	0.0437499783213665	0.762896809453116	1	protein-protein
CCL4	CXCL8	0.277200989256843	0.00367982583174422	1	0.170638215807137	0.0879924861087622	1	0.173798882169627	0.227404314000793	1	protein-protein
CCL4	IL6	0.314146599143818	0.000929776215778	1	0.0863429587784422	0.390594411488834	1	0.319913578139253	0.0235251665127482	1	protein-protein
IL6	CXCL8	0.446539479211233	1.27237189637295e-06	1	0.477507436039969	4.43821279445703e-07	1	0.503017331426977	0.000196812906092486	1	protein-protein
CD4	IFNG	0.261641619280068	0.00623350007950152	1	0.252669469716911	0.0107971905082479	1	0.150039517663915	0.298336649264417	1	protein-protein
CD4	CD8A	0.251284637698702	0.00870894498642961	1	0.307526779560572	0.00175812465782567	1	-0.26446638113178	0.0634595780671624	0	protein-protein
IL10RA	CD4	0.136838246907698	0.157900044657568	1	0.166103699686378	0.0968949895608884	1	0.383808158021719	0.0059315937909053	1	protein-protein
IL6	IFNG	0.520226204096227	7.90493905301962e-09	1	0.609476532739915	1.34428935929339e-11	1	0.515589668196192	0.000127177619148785	1	protein-protein
IL6	CXCL8	0.446539479211233	1.27237189637295e-06	1	0.477507436039969	4.43821279445703e-07	1	0.503017331426977	0.000196812906092486	1	protein-protein
TNF	IFNG	0.594148705376931	1.215505922591e-11	1	0.481523996690516	3.43800470487749e-07	1	0.342947284501431	0.0147642130176954	1	protein-protein
CCL4	IFNG	0.0882497755777235	0.36376175878201	1	-0.0636320197037328	0.527272495248831	0	0.102834082173519	0.477305803213627	1	protein-protein
CCL4	IL6	0.314146599143818	0.000929776215778	1	0.0863429587784422	0.390594411488834	1	0.319913578139253	0.0235251665127482	1	protein-protein
CCL4	TNF	0.34468867822723	0.000259153644493526	1	0.387174899006683	6.33979877203545e-05	1	0.606106788999185	3.09236369889004e-06	1	protein-protein
CD4	CD8A	0.251284637698702	0.00870894498642961	1	0.307526779560572	0.00175812465782567	1	-0.26446638113178	0.0634595780671624	0	protein-protein
IL6	CXCL8	0.446539479211233	1.27237189637295e-06	1	0.477507436039969	4.43821279445703e-07	1	0.503017331426977	0.000196812906092486	1	protein-protein
IL10RA	CD8A	0.174810260282784	0.0703729982666154	1	0.278841385785145	0.00474767629298906	1	-0.125051008876408	0.386883613617724	0	protein-protein
IL10RA	CD4	0.136838246907698	0.157900044657568	1	0.166103699686378	0.0968949895608884	1	0.383808158021719	0.0059315937909053	1	protein-protein
CCL4	CD4	0.28545967958344	0.00274772380787696	1	0.102584943690902	0.30733530099346	1	0.235080071686731	0.100311798695239	1	protein-protein
TNNI3	DNER	-0.00355953757403506	0.970834666936627	0	0.017223693607325	0.864259880870051	1	0.0505533795708189	0.727353523163719	1	protein-protein
CXCL8	CD4	0.375455219619511	6.22939486587823e-05	1	0.392063335384248	5.01937916567868e-05	1	0.471920930165665	0.000540494362172927	1	protein-protein
IL6	CXCL8	0.446539479211233	1.27237189637295e-06	1	0.477507436039969	4.43821279445703e-07	1	0.503017331426977	0.000196812906092486	1	protein-protein
IL10RA	CD8A	0.174810260282784	0.0703729982666154	1	0.278841385785145	0.00474767629298906	1	-0.125051008876408	0.386883613617724	0	protein-protein
IL10RA	CXCL8	0.0284333927487029	0.770203136243283	1	0.0238313301472432	0.813002544203185	1	0.311668471358477	0.0275744612240742	1	protein-protein
CCL4	CD8A	0.130628300025194	0.177814632124143	1	-0.0247030369573579	0.806294090722791	0	0.0296964400257784	0.837791298518127	1	protein-protein
CCL4	IL10RA	-0.123230584152164	0.203872090651254	0	-0.116678129893669	0.245244099913079	0	0.291691898458491	0.0398463457179279	1	protein-protein
IL6	CXCL8	0.446539479211233	1.27237189637295e-06	1	0.477507436039969	4.43821279445703e-07	1	0.503017331426977	0.000196812906092486	1	protein-protein
TNF	IFNG	0.594148705376931	1.215505922591e-11	1	0.481523996690516	3.43800470487749e-07	1	0.342947284501431	0.0147642130176954	1	protein-protein
IL10RA	CD4	0.136838246907698	0.157900044657568	1	0.166103699686378	0.0968949895608884	1	0.383808158021719	0.0059315937909053	1	protein-protein
CCL4	CD8A	0.130628300025194	0.177814632124143	1	-0.0247030369573579	0.806294090722791	0	0.0296964400257784	0.837791298518127	1	protein-protein
CCL4	IL10RA	-0.123230584152164	0.203872090651254	0	-0.116678129893669	0.245244099913079	0	0.291691898458491	0.0398463457179279	1	protein-protein
IL6	CXCL8	0.446539479211233	1.27237189637295e-06	1	0.477507436039969	4.43821279445703e-07	1	0.503017331426977	0.000196812906092486	1	protein-protein
TNF	CXCL8	0.446966354169344	1.2395486254963e-06	1	0.522193034354016	2.13616962471337e-08	1	0.370729242640583	0.00804149099097085	1	protein-protein
IL6	IL10	0.460949545974575	5.16196160530907e-07	1	0.514798923069829	3.63808829608682e-08	1	0.419046228656808	0.00245441440255227	1	protein-protein
CCL4	TNF	0.34468867822723	0.000259153644493526	1	0.387174899006683	6.33979877203545e-05	1	0.606106788999185	3.09236369889004e-06	1	protein-protein
CD8A	IFNG	0.0994973718082595	0.305589730023224	1	0.135943937428656	0.175253245088736	1	0.152978579444195	0.28886244002015	1	protein-protein
CD4	CD8A	0.251284637698702	0.00870894498642961	1	0.307526779560572	0.00175812465782567	1	-0.26446638113178	0.0634595780671624	0	protein-protein
TNF	IL10	0.510359981081663	1.67635406062649e-08	1	0.411312647229063	1.92950681931968e-05	1	0.322865003477072	0.0222028120040963	1	protein-protein
IL10RA	CD8A	0.174810260282784	0.0703729982666154	1	0.278841385785145	0.00474767629298906	1	-0.125051008876408	0.386883613617724	0	protein-protein
CCL4	IFNG	0.0882497755777235	0.36376175878201	1	-0.0636320197037328	0.527272495248831	0	0.102834082173519	0.477305803213627	1	protein-protein
CCL4	CD8A	0.130628300025194	0.177814632124143	1	-0.0247030369573579	0.806294090722791	0	0.0296964400257784	0.837791298518127	1	protein-protein
CD8A	IFNG	0.0994973718082595	0.305589730023224	1	0.135943937428656	0.175253245088736	1	0.152978579444195	0.28886244002015	1	protein-protein
IL10RA	IL6	0.106897409199004	0.270834715964196	1	-0.171846242109268	0.0857338430649765	0	0.00972095250761728	0.946581318941311	1	protein-protein
EPO	AMBP	0.115846818401827	0.232504923219145	1	0.202116993789736	0.04266881044467	1	-0.0548393871753336	0.705244890726591	0	protein-protein
TNNI3	AMBP	0.44510765770473	1.38858869727553e-06	1	0.191542263699508	0.0550068991497401	1	0.173226341889361	0.228962993637892	1	protein-protein
TNF	IL10	0.510359981081663	1.67635406062649e-08	1	0.411312647229063	1.92950681931968e-05	1	0.322865003477072	0.0222028120040963	1	protein-protein
CCL4	IL10RA	-0.123230584152164	0.203872090651254	0	-0.116678129893669	0.245244099913079	0	0.291691898458491	0.0398463457179279	1	protein-protein
CCL4	IL1A	-0.241146986385798	0.0119326009328618	0	0.0985327423673789	0.326936078181609	1	0.187283750686291	0.192793576457963	1	protein-protein
CCL4	CD8A	0.130628300025194	0.177814632124143	1	-0.0247030369573579	0.806294090722791	0	0.0296964400257784	0.837791298518127	1	protein-protein
CCL4	IL6	0.314146599143818	0.000929776215778	1	0.0863429587784422	0.390594411488834	1	0.319913578139253	0.0235251665127482	1	protein-protein
TNF	IL10	0.510359981081663	1.67635406062649e-08	1	0.411312647229063	1.92950681931968e-05	1	0.322865003477072	0.0222028120040963	1	protein-protein
EPO	AMBP	0.115846818401827	0.232504923219145	1	0.202116993789736	0.04266881044467	1	-0.0548393871753336	0.705244890726591	0	protein-protein
IFNG	IL10	0.538614987584711	1.82343797663534e-09	1	0.656383806246513	9.21448815722496e-14	1	0.628703748608524	1.01317168570786e-06	1	protein-protein
CD4	IFNG	0.261641619280068	0.00623350007950152	1	0.252669469716911	0.0107971905082479	1	0.150039517663915	0.298336649264417	1	protein-protein
CXCL8	IFNG	0.32805317404486	0.000528275261311337	1	0.453032986858485	1.96466736750308e-06	1	0.309332865002667	0.0288219950335833	1	protein-protein
CXCL8	CD4	0.375455219619511	6.22939486587823e-05	1	0.392063335384248	5.01937916567868e-05	1	0.471920930165665	0.000540494362172927	1	protein-protein
IL6	CXCL8	0.446539479211233	1.27237189637295e-06	1	0.477507436039969	4.43821279445703e-07	1	0.503017331426977	0.000196812906092486	1	protein-protein
IL10RA	IL10	0.1777063296	0.0657737183261859	1	-0.122090796439821	0.223878051303643	0	0.383402166067343	0.00598898616819507	1	protein-protein
IL10RA	IFNG	0.0696654409048171	0.473725144600018	1	-0.0419957051301696	0.676691384086063	0	0.18643806375059	0.194847083525915	1	protein-protein
IL10RA	CD4	0.136838246907698	0.157900044657568	1	0.166103699686378	0.0968949895608884	1	0.383808158021719	0.0059315937909053	1	protein-protein
EPO	CDSN	-0.0679963671842869	0.484410635383614	0	0.197601194255183	0.0476221336116178	1	0.0928002759391113	0.521532163267449	1	protein-protein
CD4	CD8A	0.251284637698702	0.00870894498642961	1	0.307526779560572	0.00175812465782567	1	-0.26446638113178	0.0634595780671624	0	protein-protein
IL1A	DNER	-0.145263605587092	0.13360766719208	0	-0.150510872289791	0.133004170271592	0	-0.0382484713618964	0.792000802198633	0	protein-protein
IL10	IL1A	-0.218176293637546	0.023306585201834	0	0.232419071918356	0.0193440739381947	1	-0.0625555893030535	0.666053955276658	0	protein-protein
CD8A	IFNG	0.0994973718082595	0.305589730023224	1	0.135943937428656	0.175253245088736	1	0.152978579444195	0.28886244002015	1	protein-protein
CXCL8	IL1A	0.00489460142823515	0.959903566251056	1	0.06569613149576	0.513933285172089	1	0.0702579179417683	0.627794874324293	1	protein-protein
CD8A	CALR	0.01472087342873	0.879808611274166	1	0.0919472942050242	0.360456278442629	1	-0.322910000920216	0.0221831461489454	0	protein-protein
IL10RA	IL10	0.1777063296	0.0657737183261859	1	-0.122090796439821	0.223878051303643	0	0.383402166067343	0.00598898616819507	1	protein-protein
IL10RA	IL10	0.1777063296	0.0657737183261859	1	-0.122090796439821	0.223878051303643	0	0.383402166067343	0.00598898616819507	1	protein-protein
CD8A	CALR	0.01472087342873	0.879808611274166	1	0.0919472942050242	0.360456278442629	1	-0.322910000920216	0.0221831461489454	0	protein-protein
IL10RA	IL10	0.1777063296	0.0657737183261859	1	-0.122090796439821	0.223878051303643	0	0.383402166067343	0.00598898616819507	1	protein-protein
IL10RA	IL10	0.1777063296	0.0657737183261859	1	-0.122090796439821	0.223878051303643	0	0.383402166067343	0.00598898616819507	1	protein-protein
CD4	CD8A	0.251284637698702	0.00870894498642961	1	0.307526779560572	0.00175812465782567	1	-0.26446638113178	0.0634595780671624	0	protein-protein
CD4	CD8A	0.251284637698702	0.00870894498642961	1	0.307526779560572	0.00175812465782567	1	-0.26446638113178	0.0634595780671624	0	protein-protein
IL6	CXCL8	0.446539479211233	1.27237189637295e-06	1	0.477507436039969	4.43821279445703e-07	1	0.503017331426977	0.000196812906092486	1	protein-protein
TNF	IFNG	0.594148705376931	1.215505922591e-11	1	0.481523996690516	3.43800470487749e-07	1	0.342947284501431	0.0147642130176954	1	protein-protein
IL10	IL2	0.12688761989388	0.190667508399852	1	0.288363773644563	0.00345192004417169	1	0.0829282346369829	0.566951237999883	1	protein-protein
EPO	IL2	0.166043235379156	0.0858994870838894	1	0.308743639778061	0.00168180966696823	1	0.361041360571951	0.00999780183904542	1	protein-protein
EPO	IL10	0.257268635279796	0.00719017437085314	1	0.17166072185723	0.0860776797297838	1	0.310981471129573	0.0279366414553619	1	protein-protein
IFNG	IL2	0.215820807876513	0.0248785039156389	1	0.314788404179333	0.00134535140504391	1	0.203401565240507	0.156556711235874	1	protein-protein
IFNG	IL10	0.538614987584711	1.82343797663534e-09	1	0.656383806246513	9.21448815722496e-14	1	0.628703748608524	1.01317168570786e-06	1	protein-protein
IFNG	EPO	0.00381072439157336	0.968777551007613	1	0.34020465628429	0.000499747757315518	1	0.121196755632562	0.401799562436858	1	protein-protein
IL6	IL2	0.0463732016158007	0.633666061956579	1	0.293493293775202	0.0028942818737575	1	-0.114294728868279	0.429329568027887	0	protein-protein
IL6	IL10	0.460949545974575	5.16196160530907e-07	1	0.514798923069829	3.63808829608682e-08	1	0.419046228656808	0.00245441440255227	1	protein-protein
IL6	EPO	0.104879869599525	0.280033883250682	1	0.34359043692616	0.000435151462958681	1	0.0650721203119259	0.6534549160085	1	protein-protein
IL6	IFNG	0.520226204096227	7.90493905301962e-09	1	0.609476532739915	1.34428935929339e-11	1	0.515589668196192	0.000127177619148785	1	protein-protein
CCL4	CXCL8	0.277200989256843	0.00367982583174422	1	0.170638215807137	0.0879924861087622	1	0.173798882169627	0.227404314000793	1	protein-protein
CCL2	CCL3	0.162468317560692	0.092966124257794	1	0.622491817381436	3.66629527821134e-12	1	0.663853019100002	1.47918791544259e-07	1	protein-protein
NFKB1	CCL2	-0.122296413629479	0.207347890393151	0	-0.0861404250443143	0.391711048289568	0	-0.281940312816589	0.0472961059854947	0	protein-protein
CCL4	CCL3	0.566823697131992	1.60689917355497e-10	1	0.745980213108474	3.53854700611263e-19	1	0.739441171398229	8.60582198800278e-10	1	protein-protein
CCL4	CCL2	0.335247323845251	0.000390140400586635	1	0.257194875141598	0.00941962282569242	1	0.374711430004281	0.00733921244144801	1	protein-protein
CCL2	IL1RN	0.271067679894535	0.00454586551993456	1	0.503068946121155	8.25320002060902e-08	1	0.54667044720289	4.002572078891e-05	1	protein-protein
CTSL	CCL2	0.378694945852501	5.3155004139361e-05	1	0.392799212936166	4.84443878983745e-05	1	0.50902254861943	0.000160099783735094	1	protein-protein
NFKB1	CTSL	0.195272124933806	0.042841231077097	1	0.240398847144345	0.0154553008607411	1	-0.0066713778806356	0.963325326078758	0	protein-protein
CCL4	CCL3	0.566823697131992	1.60689917355497e-10	1	0.745980213108474	3.53854700611263e-19	1	0.739441171398229	8.60582198800278e-10	1	protein-protein
CCL4	CCL2	0.335247323845251	0.000390140400586635	1	0.257194875141598	0.00941962282569242	1	0.374711430004281	0.00733921244144801	1	protein-protein
IL6	CCL4	0.314146599143818	0.000929776215778	1	0.0863429587784422	0.390594411488834	1	0.319913578139253	0.0235251665127482	1	protein-protein
NPPB	IL17A	-0.0568572374958743	0.558900575736935	0	0.408110139908037	2.27147253255623e-05	1	0.312725909368288	0.027024657333941	1	protein-protein
CCL4	CCL2	0.335247323845251	0.000390140400586635	1	0.257194875141598	0.00941962282569242	1	0.374711430004281	0.00733921244144801	1	protein-protein
IL6	CCL2	0.421252107559468	5.62644323209724e-06	1	0.611232386346068	1.13206281918401e-11	1	0.695499041193814	2.07582725746889e-08	1	protein-protein
IL18	CXCL10	0.489526653437007	7.59745560771443e-08	1	0.433118216291362	6.07120956352987e-06	1	0.338001395227613	0.0163635050246227	1	protein-protein
CTSL	IL1RN	0.539346104823428	1.71699000065434e-09	1	0.612501645719834	9.99174413824697e-12	1	0.403321607180863	0.0036812910736357	1	protein-protein
CCL4	CCL3	0.566823697131992	1.60689917355497e-10	1	0.745980213108474	3.53854700611263e-19	1	0.739441171398229	8.60582198800278e-10	1	protein-protein
IL6	IL1RN	0.467762706401641	3.32071668358443e-07	1	0.418149929371319	1.3543076847089e-05	1	0.475861481585041	0.000478049840210467	1	protein-protein
IL6	CTSL	0.5015544480791	3.21450597145863e-08	1	0.589069833312866	9.18758533197102e-11	1	0.198822338042932	0.166299944854855	1	protein-protein
CXCL10	LAMP3	0.507925778879552	2.01061920277494e-08	1	0.541006711703019	5.19657696088824e-09	1	0.223726819035319	0.118324419859316	1	protein-protein
IL18	IL1RN	0.364288477231694	0.000106274961798892	1	0.209200189882112	0.0357677787498969	1	0.203942848285674	0.155433333038286	1	protein-protein
IL18	CCL2	0.280113976211691	0.00332286718833478	1	0.293447490471706	0.00289887988925255	1	0.215063919262625	0.133645269230374	1	protein-protein
NFKB1	CCL2	-0.122296413629479	0.207347890393151	0	-0.0861404250443143	0.391711048289568	0	-0.281940312816589	0.0472961059854947	0	protein-protein
IL6	CCL2	0.421252107559468	5.62644323209724e-06	1	0.611232386346068	1.13206281918401e-11	1	0.695499041193814	2.07582725746889e-08	1	protein-protein
CXCL10	LAMP3	0.507925778879552	2.01061920277494e-08	1	0.541006711703019	5.19657696088824e-09	1	0.223726819035319	0.118324419859316	1	protein-protein
CCL4	CCL3	0.566823697131992	1.60689917355497e-10	1	0.745980213108474	3.53854700611263e-19	1	0.739441171398229	8.60582198800278e-10	1	protein-protein
IL1RN	CCL3	0.147680382841793	0.127194936619237	1	0.391810292261367	5.08088508601481e-05	1	0.472384430373198	0.000532786063779772	1	protein-protein
NFKB1	CXCL10	-0.0743929334773058	0.444164903810938	0	0.0484050374446497	0.630735861429002	1	-0.185788073884391	0.196435921123529	0	protein-protein
CCL4	CCL3	0.566823697131992	1.60689917355497e-10	1	0.745980213108474	3.53854700611263e-19	1	0.739441171398229	8.60582198800278e-10	1	protein-protein
CCL4	IL1RN	0.234511019552688	0.014568943450702	1	0.0991792367341807	0.323756480199204	1	0.299199376886414	0.0347923721118402	1	protein-protein
IL6	CCL3	0.147422603910833	0.12786746996361	1	0.428706135407613	7.72163609942969e-06	1	0.558516597217004	2.49792536896783e-05	1	protein-protein
IL6	IL1RN	0.467762706401641	3.32071668358443e-07	1	0.418149929371319	1.3543076847089e-05	1	0.475861481585041	0.000478049840210467	1	protein-protein
IL6	CCL4	0.314146599143818	0.000929776215778	1	0.0863429587784422	0.390594411488834	1	0.319913578139253	0.0235251665127482	1	protein-protein
CCL4	ABCB1	-0.075198984133026	0.439230497270821	0	0.086461772253398	0.389940240002466	1	0.0888512133696125	0.53948124809225	1	protein-protein
NPPB	CALCA	0.126471410282554	0.192138233204721	1	0.527160884303782	1.48302518801209e-08	1	0.359598733904834	0.0103216580412472	1	protein-protein
PDCD1	NPPB	0.0999467174365502	0.303399722065029	1	-0.0129615633867493	0.897637702477733	0	-0.0961705016294815	0.506453007669303	0	protein-protein
CXCL10	CCL3	0.0949790545880219	0.328183941651774	1	0.275291541396852	0.00533201055441781	1	0.41578382525592	0.00267400845807299	1	protein-protein
IL1RN	NPPB	-0.00187670161508747	0.984620668954952	0	0.210586767267332	0.0345329493754118	1	0.292934915000829	0.0389701865874594	1	protein-protein
CTSL	IL18	0.233725879084186	0.0149120916049613	1	0.31796027419504	0.0011944283437102	1	0.348560412366116	0.0131125990910379	1	protein-protein
CCL4	CCL3	0.566823697131992	1.60689917355497e-10	1	0.745980213108474	3.53854700611263e-19	1	0.739441171398229	8.60582198800278e-10	1	protein-protein
CCL4	CXCL10	0.252559126117372	0.0083636570738307	1	-0.0905428569697227	0.367870451160471	0	0.129615014096917	0.369650730488182	1	protein-protein
PDCD1	NPPB	0.0999467174365502	0.303399722065029	1	-0.0129615633867493	0.897637702477733	0	-0.0961705016294815	0.506453007669303	0	protein-protein
CCL4	CCL3	0.566823697131992	1.60689917355497e-10	1	0.745980213108474	3.53854700611263e-19	1	0.739441171398229	8.60582198800278e-10	1	protein-protein
IL6	CCL2	0.421252107559468	5.62644323209724e-06	1	0.611232386346068	1.13206281918401e-11	1	0.695499041193814	2.07582725746889e-08	1	protein-protein
CCL2	CCL3	0.162468317560692	0.092966124257794	1	0.622491817381436	3.66629527821134e-12	1	0.663853019100002	1.47918791544259e-07	1	protein-protein
CCL4	CCL3	0.566823697131992	1.60689917355497e-10	1	0.745980213108474	3.53854700611263e-19	1	0.739441171398229	8.60582198800278e-10	1	protein-protein
CCL4	CCL2	0.335247323845251	0.000390140400586635	1	0.257194875141598	0.00941962282569242	1	0.374711430004281	0.00733921244144801	1	protein-protein
IL6	CCL3	0.147422603910833	0.12786746996361	1	0.428706135407613	7.72163609942969e-06	1	0.558516597217004	2.49792536896783e-05	1	protein-protein
IL6	CCL2	0.421252107559468	5.62644323209724e-06	1	0.611232386346068	1.13206281918401e-11	1	0.695499041193814	2.07582725746889e-08	1	protein-protein
IL6	CCL4	0.314146599143818	0.000929776215778	1	0.0863429587784422	0.390594411488834	1	0.319913578139253	0.0235251665127482	1	protein-protein
IL1RN	CCL3	0.147680382841793	0.127194936619237	1	0.391810292261367	5.08088508601481e-05	1	0.472384430373198	0.000532786063779772	1	protein-protein
CCL2	IL1RN	0.271067679894535	0.00454586551993456	1	0.503068946121155	8.25320002060902e-08	1	0.54667044720289	4.002572078891e-05	1	protein-protein
CTSL	CCL3	0.126448234716933	0.1922203677401	1	0.336088847452815	0.000590085352796664	1	0.444300009903611	0.00122786743053638	1	protein-protein
CTSL	IL1RN	0.539346104823428	1.71699000065434e-09	1	0.612501645719834	9.99174413824697e-12	1	0.403321607180863	0.0036812910736357	1	protein-protein
CTSL	CCL2	0.378694945852501	5.3155004139361e-05	1	0.392799212936166	4.84443878983745e-05	1	0.50902254861943	0.000160099783735094	1	protein-protein
CCL4	CCL3	0.566823697131992	1.60689917355497e-10	1	0.745980213108474	3.53854700611263e-19	1	0.739441171398229	8.60582198800278e-10	1	protein-protein
CCL4	IL1RN	0.234511019552688	0.014568943450702	1	0.0991792367341807	0.323756480199204	1	0.299199376886414	0.0347923721118402	1	protein-protein
CCL4	CCL2	0.335247323845251	0.000390140400586635	1	0.257194875141598	0.00941962282569242	1	0.374711430004281	0.00733921244144801	1	protein-protein
CCL4	CTSL	0.286013801610569	0.00269355887257523	1	0.035520291983676	0.724356494341594	1	0.206948061371017	0.149303890515975	1	protein-protein
IL6	CCL3	0.147422603910833	0.12786746996361	1	0.428706135407613	7.72163609942969e-06	1	0.558516597217004	2.49792536896783e-05	1	protein-protein
IL6	CCL4	0.314146599143818	0.000929776215778	1	0.0863429587784422	0.390594411488834	1	0.319913578139253	0.0235251665127482	1	protein-protein
PDCD1	CCL3	-0.0287325660664775	0.767853321493927	0	0.153971710426587	0.12421535332331	1	0.423830488416837	0.00216125964196851	1	protein-protein
PDCD1	NPPB	0.0999467174365502	0.303399722065029	1	-0.0129615633867493	0.897637702477733	0	-0.0961705016294815	0.506453007669303	0	protein-protein
CTSL	IL13	-0.0553763554356257	0.569201049217081	0	0.114770770996207	0.253098387202071	1	0.03033637932066	0.834344359865125	1	protein-protein
CCL4	CCL3	0.566823697131992	1.60689917355497e-10	1	0.745980213108474	3.53854700611263e-19	1	0.739441171398229	8.60582198800278e-10	1	protein-protein
CCL4	PDCD1	0.179243199682525	0.063434025317002	1	0.206853751365474	0.0379418513708596	1	0.231357539882113	0.105967970526721	1	protein-protein
CXCL10	CCL3	0.0949790545880219	0.328183941651774	1	0.275291541396852	0.00533201055441781	1	0.41578382525592	0.00267400845807299	1	protein-protein
IL1RN	CCL3	0.147680382841793	0.127194936619237	1	0.391810292261367	5.08088508601481e-05	1	0.472384430373198	0.000532786063779772	1	protein-protein
CCL2	IL13	-0.125664178921289	0.195014083101901	0	0.102816085555789	0.30624084856088	1	0.0463997183785323	0.748991470524514	1	protein-protein
CTSL	IL1RN	0.539346104823428	1.71699000065434e-09	1	0.612501645719834	9.99174413824697e-12	1	0.403321607180863	0.0036812910736357	1	protein-protein
NFKB1	IL1RN	0.0715917826594411	0.461553140201933	1	0.312153882944255	0.00148365600892467	1	-0.182565457232104	0.204449053924454	0	protein-protein
NFKB1	CTSL	0.195272124933806	0.042841231077097	1	0.240398847144345	0.0154553008607411	1	-0.0066713778806356	0.963325326078758	0	protein-protein
CCL4	CCL3	0.566823697131992	1.60689917355497e-10	1	0.745980213108474	3.53854700611263e-19	1	0.739441171398229	8.60582198800278e-10	1	protein-protein
CCL4	CXCL10	0.252559126117372	0.0083636570738307	1	-0.0905428569697227	0.367870451160471	0	0.129615014096917	0.369650730488182	1	protein-protein
CCL4	IL1RN	0.234511019552688	0.014568943450702	1	0.0991792367341807	0.323756480199204	1	0.299199376886414	0.0347923721118402	1	protein-protein
IL6	CCL3	0.147422603910833	0.12786746996361	1	0.428706135407613	7.72163609942969e-06	1	0.558516597217004	2.49792536896783e-05	1	protein-protein
IL6	CXCL10	0.587231900066534	2.39046522979578e-11	1	0.695704009828883	6.79392025814617e-16	1	0.493527115500896	0.00027065044288644	1	protein-protein
IL6	IL1RN	0.467762706401641	3.32071668358443e-07	1	0.418149929371319	1.3543076847089e-05	1	0.475861481585041	0.000478049840210467	1	protein-protein
IL6	CCL4	0.314146599143818	0.000929776215778	1	0.0863429587784422	0.390594411488834	1	0.319913578139253	0.0235251665127482	1	protein-protein
CCL4	CCL2	0.335247323845251	0.000390140400586635	1	0.257194875141598	0.00941962282569242	1	0.374711430004281	0.00733921244144801	1	protein-protein
CCL4	NFKB1	0.139056721668627	0.151205184175208	1	0.0174947362407158	0.862144686695676	1	-0.140842200342756	0.329267851721292	0	protein-protein
IL6	IL17A	0.0963718823532117	0.321107890808976	1	0.148515740978194	0.13828187208517	1	0.293446365857911	0.0386143136400242	1	protein-protein
IL6	CCL2	0.421252107559468	5.62644323209724e-06	1	0.611232386346068	1.13206281918401e-11	1	0.695499041193814	2.07582725746889e-08	1	protein-protein
CCL2	CCL3	0.162468317560692	0.092966124257794	1	0.622491817381436	3.66629527821134e-12	1	0.663853019100002	1.47918791544259e-07	1	protein-protein
CCL4	CCL3	0.566823697131992	1.60689917355497e-10	1	0.745980213108474	3.53854700611263e-19	1	0.739441171398229	8.60582198800278e-10	1	protein-protein
CXCL10	LAMP3	0.507925778879552	2.01061920277494e-08	1	0.541006711703019	5.19657696088824e-09	1	0.223726819035319	0.118324419859316	1	protein-protein
CTSL	LAMP3	0.426325213080953	4.21545949142438e-06	1	0.318201141261679	0.00118362206751394	1	0.0271342593835919	0.851621702015311	1	protein-protein
NFKB1	CTSL	0.195272124933806	0.042841231077097	1	0.240398847144345	0.0154553008607411	1	-0.0066713778806356	0.963325326078758	0	protein-protein
CCL4	IL1RN	0.234511019552688	0.014568943450702	1	0.0991792367341807	0.323756480199204	1	0.299199376886414	0.0347923721118402	1	protein-protein
IL6	CCL2	0.421252107559468	5.62644323209724e-06	1	0.611232386346068	1.13206281918401e-11	1	0.695499041193814	2.07582725746889e-08	1	protein-protein
IL6	CCL4	0.314146599143818	0.000929776215778	1	0.0863429587784422	0.390594411488834	1	0.319913578139253	0.0235251665127482	1	protein-protein
IL6	CCL2	0.421252107559468	5.62644323209724e-06	1	0.611232386346068	1.13206281918401e-11	1	0.695499041193814	2.07582725746889e-08	1	protein-protein
IL7	IL1RN	0.108545623568363	0.263472711519211	1	-0.025455980149674	0.800510871429899	0	-0.302630154052778	0.0326659758984188	0	protein-protein
CTSL	IL18	0.233725879084186	0.0149120916049613	1	0.31796027419504	0.0011944283437102	1	0.348560412366116	0.0131125990910379	1	protein-protein
CCL2	LAMP3	0.282221299867549	0.00308435171707253	1	0.450067406169423	2.3346802051988e-06	1	0.0488981068245427	0.73595230835026	1	protein-protein
IL6	LAMP3	0.469370649030089	2.98819541383062e-07	1	0.473185239220757	5.82076553680673e-07	1	0.323586464972569	0.0218892648432933	1	protein-protein
IL6	CCL2	0.421252107559468	5.62644323209724e-06	1	0.611232386346068	1.13206281918401e-11	1	0.695499041193814	2.07582725746889e-08	1	protein-protein
IL6	IL18	0.434096009134852	2.68414080900965e-06	1	0.346800780347045	0.00038108082427531	1	0.0519398227240304	0.720176697799451	1	protein-protein
IL7	IL1RN	0.108545623568363	0.263472711519211	1	-0.025455980149674	0.800510871429899	0	-0.302630154052778	0.0326659758984188	0	protein-protein
NFKB1	CCL3	-0.0146227689703288	0.880603663388067	0	-0.159474782848278	0.111168004902142	0	-0.182458199058124	0.20471965507132	0	protein-protein
NFKB1	IL1RN	0.0715917826594411	0.461553140201933	1	0.312153882944255	0.00148365600892467	1	-0.182565457232104	0.204449053924454	0	protein-protein
NFKB1	VEGFA	0.230677063537448	0.0163119908867218	1	0.391833807331793	5.07513988997462e-05	1	0.496088282573822	0.000248580569256766	1	protein-protein
NFKB1	ABCB1	0.111790302180789	0.249380623117065	1	0.08743659674013	0.384597793988365	1	0.182982887975823	0.203398318261003	1	protein-protein
NFKB1	CCL2	-0.122296413629479	0.207347890393151	0	-0.0861404250443143	0.391711048289568	0	-0.281940312816589	0.0472961059854947	0	protein-protein
NFKB1	IL18	-0.0816593289390041	0.400819698595123	0	-0.0119644602250471	0.905474297508279	0	-0.221826268944245	0.121565735122704	0	protein-protein
ERBB2	VEGFA	0.0936456299917895	0.335050889429369	1	0.330636727387521	0.000732810961987964	1	0.526168051927261	8.68965803037653e-05	1	protein-protein
CCL4	NFKB1	0.139056721668627	0.151205184175208	1	0.0174947362407158	0.862144686695676	1	-0.140842200342756	0.329267851721292	0	protein-protein
IL6	NFKB1	-0.174252004559577	0.0712887869611839	0	-0.144784076071728	0.14857761461068	0	-0.450721357475789	0.00102080318915537	0	protein-protein
IL18	IL13	-0.0507311646659363	0.602077761087913	0	0.0454387361266704	0.651843450012863	1	0.125903279953731	0.383630068160286	1	protein-protein
NFKB1	IL17A	0.325605246758909	0.000584691421935778	1	0.129264948585565	0.197627934780118	1	-0.0795880942539422	0.58272312028609	0	protein-protein
NFKB1	IL18	-0.0816593289390041	0.400819698595123	0	-0.0119644602250471	0.905474297508279	0	-0.221826268944245	0.121565735122704	0	protein-protein
IL6	IL17A	0.0963718823532117	0.321107890808976	1	0.148515740978194	0.13828187208517	1	0.293446365857911	0.0386143136400242	1	protein-protein
IL6	NFKB1	-0.174252004559577	0.0712887869611839	0	-0.144784076071728	0.14857761461068	0	-0.450721357475789	0.00102080318915537	0	protein-protein
NFKB1	IL18	-0.0816593289390041	0.400819698595123	0	-0.0119644602250471	0.905474297508279	0	-0.221826268944245	0.121565735122704	0	protein-protein
IL6	NFKB1	-0.174252004559577	0.0712887869611839	0	-0.144784076071728	0.14857761461068	0	-0.450721357475789	0.00102080318915537	0	protein-protein
NFKB1	IL18	-0.0816593289390041	0.400819698595123	0	-0.0119644602250471	0.905474297508279	0	-0.221826268944245	0.121565735122704	0	protein-protein
IL6	NFKB1	-0.174252004559577	0.0712887869611839	0	-0.144784076071728	0.14857761461068	0	-0.450721357475789	0.00102080318915537	0	protein-protein
CCL4	CCL3	0.566823697131992	1.60689917355497e-10	1	0.745980213108474	3.53854700611263e-19	1	0.739441171398229	8.60582198800278e-10	1	protein-protein
CCL2	CCL3	0.162468317560692	0.092966124257794	1	0.622491817381436	3.66629527821134e-12	1	0.663853019100002	1.47918791544259e-07	1	protein-protein
CCL4	CCL3	0.566823697131992	1.60689917355497e-10	1	0.745980213108474	3.53854700611263e-19	1	0.739441171398229	8.60582198800278e-10	1	protein-protein
IL6	CCL2	0.421252107559468	5.62644323209724e-06	1	0.611232386346068	1.13206281918401e-11	1	0.695499041193814	2.07582725746889e-08	1	protein-protein
IL6	NFKB1	-0.174252004559577	0.0712887869611839	0	-0.144784076071728	0.14857761461068	0	-0.450721357475789	0.00102080318915537	0	protein-protein
CXCL10	CCL3	0.0949790545880219	0.328183941651774	1	0.275291541396852	0.00533201055441781	1	0.41578382525592	0.00267400845807299	1	protein-protein
VEGFA	IL17A	0.174160231236927	0.0714402536795987	1	0.331439173892824	0.000709991851820518	1	0.327625310092333	0.0202020568400743	1	protein-protein
CCL2	CCL3	0.162468317560692	0.092966124257794	1	0.622491817381436	3.66629527821134e-12	1	0.663853019100002	1.47918791544259e-07	1	protein-protein
CCL2	CXCL10	0.464028925706686	4.23386967866879e-07	1	0.497209374062038	1.22854914954221e-07	1	0.653637346105379	2.65494351346186e-07	1	protein-protein
IL18	IL1RN	0.364288477231694	0.000106274961798892	1	0.209200189882112	0.0357677787498969	1	0.203942848285674	0.155433333038286	1	protein-protein
CCL4	CCL3	0.566823697131992	1.60689917355497e-10	1	0.745980213108474	3.53854700611263e-19	1	0.739441171398229	8.60582198800278e-10	1	protein-protein
CCL4	CXCL10	0.252559126117372	0.0083636570738307	1	-0.0905428569697227	0.367870451160471	0	0.129615014096917	0.369650730488182	1	protein-protein
CCL4	CCL2	0.335247323845251	0.000390140400586635	1	0.257194875141598	0.00941962282569242	1	0.374711430004281	0.00733921244144801	1	protein-protein
IL6	IL13	-0.0711413158342732	0.464383987691207	0	0.0325616173963699	0.746503880918898	1	-0.173430158564913	0.228407282670206	0	protein-protein
PRKAB1	CD2AP	0.527667965237478	4.41245356271046e-09	1	0.839461346730126	5.69665636459302e-28	1	0.798482969353894	3.74296719992617e-12	1	protein-protein
APEX1	PARP1	0.792924499557506	1.51459189944621e-24	1	0.43570876146981	5.26347529778083e-06	1	0.649998830698491	3.25266688256403e-07	1	protein-protein
CD40LG	CD274	0.393741541371018	2.48812507080637e-05	1	0.559779796238119	1.15967660088832e-09	1	0.635701084246419	7.04173110331137e-07	1	protein-protein
AGER	CD274	0.239150894101631	0.0126778676043837	1	0.314580116073507	0.00135584360323043	1	0.0658403865506427	0.649627363234186	1	protein-protein
IRF9	DDX58	0.773671452676952	9.73895495485054e-23	1	0.873225238018976	1.13213726904591e-32	1	0.848123441181508	7.66640139855141e-15	1	protein-protein
AKT1	ANGPT1	0.62384084673217	5.50285293883949e-13	1	0.400805802789718	3.27524197850927e-05	1	0.690153361779852	2.94285376399779e-08	1	protein-protein
IRF9	CD274	0.467714459330816	3.33121868485047e-07	1	0.652919358337385	1.37188852017409e-13	1	0.64474867965603	4.33944235759022e-07	1	protein-protein
IRF9	CSF1	0.320009872263132	0.000734994601642405	1	0.189530060962414	0.057658107284539	1	0.359136691867906	0.0104272751555513	1	protein-protein
IRF9	DDX58	0.773671452676952	9.73895495485054e-23	1	0.873225238018976	1.13213726904591e-32	1	0.848123441181508	7.66640139855141e-15	1	protein-protein
APEX1	PRKAB1	0.462455691557332	4.68618030866386e-07	1	0.687781037337687	1.94441776440124e-15	1	0.633803328117287	7.77894345541486e-07	1	protein-protein
LEP	NECTIN1	0.15587205788719	0.107205173847923	1	0.285868143405077	0.00375657238363686	1	-0.146567473629602	0.309784914904371	0	protein-protein
IRF9	CD2AP	0.33865848825645	0.000337037947730227	1	0.628292028948251	2.01484332086381e-12	1	0.776286976808532	3.5025430589053e-11	1	protein-protein
AKT1	APEX1	0.518477143912778	9.04760999257373e-09	1	0.743355331610422	5.48229380319903e-19	1	0.72341296743672	2.94704044714502e-09	1	protein-protein
AKT1	ANGPT1	0.62384084673217	5.50285293883949e-13	1	0.400805802789718	3.27524197850927e-05	1	0.690153361779852	2.94285376399779e-08	1	protein-protein
AKT1	APEX1	0.518477143912778	9.04760999257373e-09	1	0.743355331610422	5.48229380319903e-19	1	0.72341296743672	2.94704044714502e-09	1	protein-protein
IRF9	DDX58	0.773671452676952	9.73895495485054e-23	1	0.873225238018976	1.13213726904591e-32	1	0.848123441181508	7.66640139855141e-15	1	protein-protein
CD244	CD40LG	0.574919689903733	7.6650186514446e-11	1	0.66387784671633	3.82612333909208e-14	1	0.623698767237587	1.30715253165832e-06	1	protein-protein
APEX1	PARP1	0.792924499557506	1.51459189944621e-24	1	0.43570876146981	5.26347529778083e-06	1	0.649998830698491	3.25266688256403e-07	1	protein-protein
IRF9	AKT1	0.349556943116844	0.000208802168609247	1	0.6555325731773	1.01659822136552e-13	1	0.575529075509015	1.22879269088027e-05	1	protein-protein
AKT1	PRKAB1	0.786671729090051	6.13712228189095e-24	1	0.851795364871426	1.49482454410679e-29	1	0.767933252834634	7.61677014360833e-11	1	protein-protein
IRF9	CSF1	0.320009872263132	0.000734994601642405	1	0.189530060962414	0.057658107284539	1	0.359136691867906	0.0104272751555513	1	protein-protein
ANGPT1	CSF1	0.00914565925754202	0.925156437767048	1	-0.044309132182141	0.65995545295404	0	0.429250472590692	0.00186704967003794	1	protein-protein
APEX1	AGER	0.122501850095775	0.206579904297172	1	-0.311446788490046	0.00152290999770131	0	0.0853159590007242	0.55579949664937	1	protein-protein
ANGPT1	CD274	0.22542926134957	0.0189889054081596	1	0.265520926518582	0.00728368137214937	1	0.661382360370191	1.70745994983051e-07	1	protein-protein
AGER	CD274	0.239150894101631	0.0126778676043837	1	0.314580116073507	0.00135584360323043	1	0.0658403865506427	0.649627363234186	1	protein-protein
AGER	ANGPT1	0.0597537612675182	0.539015281313281	1	0.351674586015627	0.000310711278099757	1	0.00726829720705985	0.960046419940166	1	protein-protein
PRKAB1	CD2AP	0.527667965237478	4.41245356271046e-09	1	0.839461346730126	5.69665636459302e-28	1	0.798482969353894	3.74296719992617e-12	1	protein-protein
APEX1	PARP1	0.792924499557506	1.51459189944621e-24	1	0.43570876146981	5.26347529778083e-06	1	0.649998830698491	3.25266688256403e-07	1	protein-protein
IRF9	CD40LG	0.383656322839999	4.15537667505336e-05	1	0.648355143208645	2.29956113430156e-13	1	0.729619112212845	1.84868511212248e-09	1	protein-protein
APEX1	PARP1	0.792924499557506	1.51459189944621e-24	1	0.43570876146981	5.26347529778083e-06	1	0.649998830698491	3.25266688256403e-07	1	protein-protein
CD2AP	ANGPT1	0.689351616238872	1.60292114519488e-16	1	0.364995460871507	0.00017484527940915	1	0.856455725078595	2.18444679690864e-15	1	protein-protein
PRKAB1	NECTIN1	0.301137454230676	0.00154047212873756	1	0.331615949646275	0.00070505310075043	1	0.619742197040558	1.59378689707021e-06	1	protein-protein
JUN	CD2AP	-0.2407502065607	0.0120776179358606	0	-0.114072487900664	0.256016516930012	0	-0.23693884685413	0.0975761806527181	0	protein-protein
JUN	PRKAB1	-0.0900282196135872	0.354135677374732	0	0.0608670036529842	0.545409740835897	1	-0.111035775171823	0.442688431836616	0	protein-protein
JUN	HMOX1	0.0538486669111993	0.57991980839418	1	-0.148805143668852	0.137506614688736	0	0.157604705457168	0.274351963742386	1	protein-protein
PARP1	CD2AP	0.397340834512814	2.06351432038325e-05	1	0.238796927968303	0.0161764836241018	1	0.00357482879410059	0.980343255532288	1	protein-protein
APP	CD274	-0.201979111013697	0.0360591081306192	0	-0.124124358530307	0.216199946515866	0	-0.31669027160289	0.0250443091506966	0	protein-protein
APP	ANGPT1	-0.211464547001148	0.0280247162086744	0	-0.308966623745028	0.00166815510187503	0	-0.279065741832067	0.0496966676676042	0	protein-protein
APP	CD2AP	-0.00761534461870381	0.93765209032978	0	-0.347683411237209	0.000367338781288473	0	-0.178589467441504	0.214649185202374	0	protein-protein
APP	DDX58	-0.0652638877011653	0.502178467464637	0	-0.278246399994808	0.00484144582563662	0	-0.227992410838561	0.111288990648036	0	protein-protein
APP	JUN	-0.00811451682413444	0.933574330184776	0	0.0597308760877083	0.552949573702947	1	-0.083726804940628	0.563210020402125	0	protein-protein
CD244	APP	0.049868259724648	0.608276753165453	1	-0.295404350427137	0.00270818417597944	0	0.00766131484751769	0.957887909339864	1	protein-protein
JUN	CD40LG	-0.194620043408339	0.043553893007635	0	-0.065664771683992	0.514134644851258	0	-0.238194703278292	0.0957608254382296	0	protein-protein
AKT1	CD40LG	0.694141651375613	8.11902843063879e-17	1	0.679230748560487	5.82943566442051e-15	1	0.698625321613812	1.68664991486874e-08	1	protein-protein
APP	AGER	0.0481520864826854	0.620687998490471	1	0.173234489331515	0.0831954813414138	1	-0.384238796934267	0.00587124222417254	0	protein-protein
APP	PRKAB1	-0.229902925027514	0.0166850635854341	0	-0.330328573743801	0.000741750730228784	0	-0.211544610082978	0.140277018946138	0	protein-protein
APP	APEX1	-0.0123092055656561	0.899385790714858	0	-0.259101325284312	0.00888714509389608	0	0.0643837772611811	0.656891805367295	1	protein-protein
APP	AKT1	-0.290022357226286	0.00232951313516929	0	-0.352870908761685	0.000295376282499622	0	0.136007701478827	0.346304749166407	1	protein-protein
APP	AGER	0.0481520864826854	0.620687998490471	1	0.173234489331515	0.0831954813414138	1	-0.384238796934267	0.00587124222417254	0	protein-protein
APP	AGER	0.0481520864826854	0.620687998490471	1	0.173234489331515	0.0831954813414138	1	-0.384238796934267	0.00587124222417254	0	protein-protein
PARP1	PRKAB1	0.410080044056761	1.04546550827592e-05	1	0.2410612962457	0.0151653111530857	1	0.127249230654069	0.378525063639743	1	protein-protein
PARP1	JUN	-0.206722074192452	0.0318280039460795	0	0.0648730606896002	0.519231532708167	1	0.370522880742112	0.00807941958036707	1	protein-protein
AKT1	CD2AP	0.48240851135332	1.24473311664254e-07	1	0.752174348914995	1.23248898527982e-19	1	0.749533776019977	3.78306076477987e-10	1	protein-protein
APP	AGER	0.0481520864826854	0.620687998490471	1	0.173234489331515	0.0831954813414138	1	-0.384238796934267	0.00587124222417254	0	protein-protein
APP	PRKAB1	-0.229902925027514	0.0166850635854341	0	-0.330328573743801	0.000741750730228784	0	-0.211544610082978	0.140277018946138	0	protein-protein
APP	JUN	-0.00811451682413444	0.933574330184776	0	0.0597308760877083	0.552949573702947	1	-0.083726804940628	0.563210020402125	0	protein-protein
APP	APEX1	-0.0123092055656561	0.899385790714858	0	-0.259101325284312	0.00888714509389608	0	0.0643837772611811	0.656891805367295	1	protein-protein
APP	AKT1	-0.290022357226286	0.00232951313516929	0	-0.352870908761685	0.000295376282499622	0	0.136007701478827	0.346304749166407	1	protein-protein
PARP1	JUN	-0.206722074192452	0.0318280039460795	0	0.0648730606896002	0.519231532708167	1	0.370522880742112	0.00807941958036707	1	protein-protein
AKT1	CD2AP	0.48240851135332	1.24473311664254e-07	1	0.752174348914995	1.23248898527982e-19	1	0.749533776019977	3.78306076477987e-10	1	protein-protein
AKT1	HMOX1	-0.0779954710784448	0.422353854486996	0	-0.113042519477298	0.260362633353465	0	0.000983132903569539	0.994593603336328	1	protein-protein
APP	AGER	0.0481520864826854	0.620687998490471	1	0.173234489331515	0.0831954813414138	1	-0.384238796934267	0.00587124222417254	0	protein-protein
APP	JUN	-0.00811451682413444	0.933574330184776	0	0.0597308760877083	0.552949573702947	1	-0.083726804940628	0.563210020402125	0	protein-protein
DDX58	HMOX1	0.2711681038631	0.00453033276205732	1	0.0402172141077934	0.689665757344036	1	-0.0473540325709174	0.744002445369326	0	protein-protein
JUN	CSF1	0.0418648006914449	0.667051694764986	1	-0.0362489788216201	0.718935733282466	0	0.167866507446559	0.243912085377541	1	protein-protein
NECTIN1	CD274	0.550100480032702	6.96930408421872e-10	1	0.672564160374827	1.33790703514724e-14	1	0.744064590827097	5.93370507230405e-10	1	protein-protein
LEP	CSF1	0.386471656610214	3.60712526637366e-05	1	0.2344425018047	0.0182858153865357	1	0.00984295827551326	0.945911860833515	1	protein-protein
AGER	CD274	0.239150894101631	0.0126778676043837	1	0.314580116073507	0.00135584360323043	1	0.0658403865506427	0.649627363234186	1	protein-protein
AGER	NECTIN1	0.302640866821397	0.00145484596141904	1	0.302816943421905	0.00208394630497106	1	0.158259286706284	0.272338436233696	1	protein-protein
THBD	CCL8	0.00121798485069422	0.99001841638434	1	0.00701043251086208	0.944529659515658	1	-0.0195405804446744	0.89285637295883	0	protein-protein
S100A12	CCL20	0.356764787639572	0.000150663963299305	1	0.25261808084445	0.0108137962876892	1	0.372094545375524	0.00779441965939918	1	protein-protein
CXCL10	CXCL9	0.543082892259787	1.25970913643043e-09	1	0.544001710861575	4.11596025904225e-09	1	0.592103521277413	5.91980480488276e-06	1	protein-protein
IRF9	TRIM21	0.497356538298078	4.35638713225908e-08	1	0.783678159066516	3.41870175400088e-22	1	0.720891771819024	3.54907956128476e-09	1	protein-protein
IRF9	CXCL10	0.560822052842465	2.74629574914125e-10	1	0.314541241071059	0.00135781008338461	1	0.130694893708276	0.365641958008367	1	protein-protein
CXCL11	CXCL9	0.333663050372714	0.000417335417605746	1	0.0791395360307014	0.431470630194511	1	-0.0989507616452178	0.494182817436977	0	protein-protein
CXCL11	CXCL10	0.412646536651535	9.08540084042455e-06	1	0.444726254787063	3.17272710801621e-06	1	0.0219624612406316	0.879669418180079	1	protein-protein
CCL2	THBD	0.192466259812875	0.0459782647780668	1	0.261307787272298	0.00830407960934504	1	0.108679741406612	0.452487687864623	1	protein-protein
CCL11	IL33	-0.12637084937581	0.19249480682859	0	0.146499286389928	0.143775930643785	1	0.540867657985583	5.01013760831328e-05	1	protein-protein
CXCL1	CCL8	0.323657419125365	0.000633475221348502	1	0.351181601619203	0.000317241491001385	1	0.207181935460666	0.148834482288197	1	protein-protein
CXCL10	CCL4	0.252559126117372	0.0083636570738307	1	-0.0905428569697227	0.367870451160471	0	0.129615014096917	0.369650730488182	1	protein-protein
CXCL10	CXCL9	0.543082892259787	1.25970913643043e-09	1	0.544001710861575	4.11596025904225e-09	1	0.592103521277413	5.91980480488276e-06	1	protein-protein
IRF9	TRIM21	0.497356538298078	4.35638713225908e-08	1	0.783678159066516	3.41870175400088e-22	1	0.720891771819024	3.54907956128476e-09	1	protein-protein
CCL2	CCL8	0.308338091344161	0.00116817324278691	1	0.150288239594113	0.133585371706687	1	0.561560369543642	2.20646752099621e-05	1	protein-protein
CCL2	CXCL1	0.0446005357107681	0.646710231074097	1	-0.0997727647039023	0.320854911636034	0	-0.0638515739293347	0.65955392175069	0	protein-protein
TRIM21	CCL8	0.353784160946013	0.000172594512010826	1	0.586414225295385	1.16837905838295e-10	1	0.408860741457401	0.00319840920639547	1	protein-protein
CCL11	CCL4	0.00224546350006642	0.981599197018707	1	0.296509844234387	0.00260551520308407	1	0.426559840171015	0.00200832578029582	1	protein-protein
CXCL9	CCL8	0.0969455285845815	0.318222349707565	1	-0.00910699954992948	0.927979807890331	0	0.103720413242054	0.473497074010318	1	protein-protein
CXCL9	CCL4	0.349963761542368	0.000205033916531281	1	0.194939907370566	0.0507579069554193	1	0.240214337935673	0.0928964581209218	1	protein-protein
CXCL1	CCL20	-0.0462810088483411	0.634341748331458	0	-0.0948100540864935	0.345631944602741	0	-0.0455773635350583	0.753298814453806	0	protein-protein
CXCL10	CXCL1	0.119467690609214	0.218130756182914	1	-0.108438433166774	0.280403000196328	0	-0.0491497836000835	0.734642805032545	0	protein-protein
IRF9	TRIM21	0.497356538298078	4.35638713225908e-08	1	0.783678159066516	3.41870175400088e-22	1	0.720891771819024	3.54907956128476e-09	1	protein-protein
CXCL11	CCL8	0.450230501082111	1.01381789345246e-06	1	0.58701883455263	1.10637336299541e-10	1	0.187679909862849	0.191836933334103	1	protein-protein
CXCL11	CXCL9	0.333663050372714	0.000417335417605746	1	0.0791395360307014	0.431470630194511	1	-0.0989507616452178	0.494182817436977	0	protein-protein
CXCL11	CXCL10	0.412646536651535	9.08540084042455e-06	1	0.444726254787063	3.17272710801621e-06	1	0.0219624612406316	0.879669418180079	1	protein-protein
CCL2	CCL8	0.308338091344161	0.00116817324278691	1	0.150288239594113	0.133585371706687	1	0.561560369543642	2.20646752099621e-05	1	protein-protein
CCL11	TRIM21	-0.0374335520661511	0.700512284116885	0	-0.0111488989687982	0.911890869542484	0	-0.0216138510858322	0.881565669054978	0	protein-protein
CXCL9	TRIM21	-0.223758960600574	0.0199167888866233	0	-0.286251468311758	0.00370826700176507	0	-0.147482342913238	0.306741441728963	0	protein-protein
CXCL9	CCL4	0.349963761542368	0.000205033916531281	1	0.194939907370566	0.0507579069554193	1	0.240214337935673	0.0928964581209218	1	protein-protein
CCL2	TRIM21	0.0207718267967902	0.831031904154399	1	-0.0948834685566353	0.345256883648009	0	-0.0586152028666492	0.685965029496878	0	protein-protein
CCL2	THBD	0.192466259812875	0.0459782647780668	1	0.261307787272298	0.00830407960934504	1	0.108679741406612	0.452487687864623	1	protein-protein
CCL2	CCL11	0.371773200601329	7.4451961148511e-05	1	0.317722696269604	0.00120517490133023	1	0.155558919868956	0.280708254555739	1	protein-protein
CCL7	CCL11	-0.0386519233926258	0.691251694381521	0	-0.0670483936618338	0.505289072957056	0	-0.0607521499629904	0.67513961573099	0	protein-protein
CXCL1	CCL4	0.170258881739257	0.0781233961006992	1	-0.0143018290657857	0.887119673481118	0	-0.049265402586787	0.734041476204476	0	protein-protein
CXCL1	CXCL9	-0.0116318083707832	0.904896087737008	0	-0.196904683678912	0.0484269115432531	0	-0.144679751705062	0.316125571343605	0	protein-protein
CXCL10	MAX	-0.00978906793149338	0.919907993204883	0	0.0443126508542148	0.659930122539064	1	-0.15946158493375	0.2686656740641	0	protein-protein
CCL2	CCL11	0.371773200601329	7.4451961148511e-05	1	0.317722696269604	0.00120517490133023	1	0.155558919868956	0.280708254555739	1	protein-protein
CCL2	CCL7	0.492131449526498	6.32387593122007e-08	1	0.646392129418249	2.86391892631884e-13	1	0.7369861104079	1.04511976137448e-09	1	protein-protein
CCL20	ADM	0.281049859342681	0.00321496821510952	1	0.264678749585668	0.00747830700567909	1	0.330350305676969	0.0191268867793038	1	protein-protein
CCL7	CCL8	0.395124286841179	2.31613596705488e-05	1	0.40660140112874	2.45155098459978e-05	1	0.633108995756228	8.06618929366834e-07	1	protein-protein
CXCL1	ADM	-0.0211442532006496	0.828048670408896	0	-0.138779278121419	0.166339618181734	0	0.0634259927663372	0.66168571728639	1	protein-protein
CXCL1	IL33	0.098662393633496	0.309686599484536	1	0.232567601167446	0.0192646393275989	1	0.243248279296062	0.0887192362320268	1	protein-protein
CXCL10	CCL8	0.570671088049894	1.13319531916583e-10	1	0.433599964158608	5.91266788599101e-06	1	0.591090346374413	6.19727808238704e-06	1	protein-protein
CXCL10	CXCL9	0.543082892259787	1.25970913643043e-09	1	0.544001710861575	4.11596025904225e-09	1	0.592103521277413	5.91980480488276e-06	1	protein-protein
IRF9	TRIM21	0.497356538298078	4.35638713225908e-08	1	0.783678159066516	3.41870175400088e-22	1	0.720891771819024	3.54907956128476e-09	1	protein-protein
CXCL11	TRIM21	0.321033109203465	0.000705108399618281	1	0.628323629452679	2.00821396245069e-12	1	0.205509412847796	0.152215487763808	1	protein-protein
CXCL11	CXCL10	0.412646536651535	9.08540084042455e-06	1	0.444726254787063	3.17272710801621e-06	1	0.0219624612406316	0.879669418180079	1	protein-protein
CCL2	CCL8	0.308338091344161	0.00116817324278691	1	0.150288239594113	0.133585371706687	1	0.561560369543642	2.20646752099621e-05	1	protein-protein
CCL2	THBD	0.192466259812875	0.0459782647780668	1	0.261307787272298	0.00830407960934504	1	0.108679741406612	0.452487687864623	1	protein-protein
CCL2	CCL11	0.371773200601329	7.4451961148511e-05	1	0.317722696269604	0.00120517490133023	1	0.155558919868956	0.280708254555739	1	protein-protein
THBD	ADM	0.569006718413933	1.31875034074901e-10	1	0.869014125078176	5.12920054067983e-32	1	0.41823910179154	0.00250720033153014	1	protein-protein
CCL11	THBD	0.257901686571004	0.00704409692321417	1	0.177289755689126	0.0761225699213138	1	0.579968484763066	1.01443269130593e-05	1	protein-protein
CCL7	THBD	0.165556050801085	0.0868365444370208	1	0.128574723927199	0.200052486912306	1	-0.043415977445412	0.764654955452771	0	protein-protein
CCL7	CCL11	-0.0386519233926258	0.691251694381521	0	-0.0670483936618338	0.505289072957056	0	-0.0607521499629904	0.67513961573099	0	protein-protein
CXCL9	CCL4	0.349963761542368	0.000205033916531281	1	0.194939907370566	0.0507579069554193	1	0.240214337935673	0.0928964581209218	1	protein-protein
CXCL10	CXCL9	0.543082892259787	1.25970913643043e-09	1	0.544001710861575	4.11596025904225e-09	1	0.592103521277413	5.91980480488276e-06	1	protein-protein
CCL2	ADM	0.364956224871029	0.000102990193296765	1	0.423357552972373	1.0288809952499e-05	1	0.407076990515094	0.00334742166912623	1	protein-protein
CCL2	THBD	0.192466259812875	0.0459782647780668	1	0.261307787272298	0.00830407960934504	1	0.108679741406612	0.452487687864623	1	protein-protein
CCL2	S100A12	0.330745899107827	0.000472022636770828	1	0.319786494855748	0.00111468781727796	1	0.36349248893756	0.00946762103976399	1	protein-protein
CCL2	CCL4	0.335247323845251	0.000390140400586635	1	0.257194875141598	0.00941962282569242	1	0.374711430004281	0.00733921244144801	1	protein-protein
CCL2	CCL11	0.371773200601329	7.4451961148511e-05	1	0.317722696269604	0.00120517490133023	1	0.155558919868956	0.280708254555739	1	protein-protein
CCL2	CCL7	0.492131449526498	6.32387593122007e-08	1	0.646392129418249	2.86391892631884e-13	1	0.7369861104079	1.04511976137448e-09	1	protein-protein
CCL2	CXCL1	0.0446005357107681	0.646710231074097	1	-0.0997727647039023	0.320854911636034	0	-0.0638515739293347	0.65955392175069	0	protein-protein
TGFB1	TRIM21	0.450756920592195	9.81285205192348e-07	1	0.612551379911	9.94286360856035e-12	1	0.441109551426132	0.00134409217685349	1	protein-protein
CCL7	CCL8	0.395124286841179	2.31613596705488e-05	1	0.40660140112874	2.45155098459978e-05	1	0.633108995756228	8.06618929366834e-07	1	protein-protein
CXCL1	CCL20	-0.0462810088483411	0.634341748331458	0	-0.0948100540864935	0.345631944602741	0	-0.0455773635350583	0.753298814453806	0	protein-protein
MAX	TRIM21	0.418543115714927	6.55185100648559e-06	1	0.748464683454861	2.32650683750068e-19	1	0.455386557376717	0.000890603919452193	1	protein-protein
MAX	CXCL9	-0.0869924542686395	0.370663567221769	0	-0.185859969470126	0.0627627445805789	0	-0.288555115660078	0.042129495920246	0	protein-protein
CXCL10	CCL8	0.570671088049894	1.13319531916583e-10	1	0.433599964158608	5.91266788599101e-06	1	0.591090346374413	6.19727808238704e-06	1	protein-protein
CXCL10	CCL7	0.659390421318647	8.52956201553419e-15	1	0.628559215545909	1.95945068106294e-12	1	0.688262319511434	3.3236936539232e-08	1	protein-protein
CXCL10	CXCL9	0.543082892259787	1.25970913643043e-09	1	0.544001710861575	4.11596025904225e-09	1	0.592103521277413	5.91980480488276e-06	1	protein-protein
IRF9	CXCL10	0.560822052842465	2.74629574914125e-10	1	0.314541241071059	0.00135781008338461	1	0.130694893708276	0.365641958008367	1	protein-protein
CXCL11	CCL8	0.450230501082111	1.01381789345246e-06	1	0.58701883455263	1.10637336299541e-10	1	0.187679909862849	0.191836933334103	1	protein-protein
CXCL11	CXCL9	0.333663050372714	0.000417335417605746	1	0.0791395360307014	0.431470630194511	1	-0.0989507616452178	0.494182817436977	0	protein-protein
CXCL11	CXCL10	0.412646536651535	9.08540084042455e-06	1	0.444726254787063	3.17272710801621e-06	1	0.0219624612406316	0.879669418180079	1	protein-protein
CXCL11	IRF9	0.526844336563207	4.70984735004499e-09	1	0.65919760632667	6.64382159427546e-14	1	0.576830173211349	1.16199425975875e-05	1	protein-protein
CCL2	CCL8	0.308338091344161	0.00116817324278691	1	0.150288239594113	0.133585371706687	1	0.561560369543642	2.20646752099621e-05	1	protein-protein
CCL2	CCL4	0.335247323845251	0.000390140400586635	1	0.257194875141598	0.00941962282569242	1	0.374711430004281	0.00733921244144801	1	protein-protein
CCL4	S100A12	0.284685425904903	0.00282504918003427	1	0.207699594957603	0.0371457194846958	1	0.292137476777675	0.0395304307494606	1	protein-protein
CXCL1	ADM	-0.0211442532006496	0.828048670408896	0	-0.138779278121419	0.166339618181734	0	0.0634259927663372	0.66168571728639	1	protein-protein
CXCL10	S100A12	0.45218358154523	8.98023898854319e-07	1	0.272942808902724	0.00575297514248005	1	0.421197273420198	0.0023185133169427	1	protein-protein
CXCL10	CCL4	0.252559126117372	0.0083636570738307	1	-0.0905428569697227	0.367870451160471	0	0.129615014096917	0.369650730488182	1	protein-protein
CXCL10	CXCL9	0.543082892259787	1.25970913643043e-09	1	0.544001710861575	4.11596025904225e-09	1	0.592103521277413	5.91980480488276e-06	1	protein-protein
CXCL11	CXCL9	0.333663050372714	0.000417335417605746	1	0.0791395360307014	0.431470630194511	1	-0.0989507616452178	0.494182817436977	0	protein-protein
CXCL11	CXCL10	0.412646536651535	9.08540084042455e-06	1	0.444726254787063	3.17272710801621e-06	1	0.0219624612406316	0.879669418180079	1	protein-protein
CCL20	CCL8	0.0871431384181768	0.369832216128123	1	0.100176271878615	0.318891878739722	1	0.323454124845832	0.0219464988540964	1	protein-protein
S100A12	IL33	0.354695193955256	0.000165596002891159	1	0.312543042135066	0.00146244585231856	1	0.154811699407584	0.283053829555401	1	protein-protein
CCL4	CCL8	0.177837461772843	0.0655713883293152	1	-0.0695624778097702	0.489420747633297	0	0.0643894714099356	0.656863345570325	1	protein-protein
CCL11	CCL8	-0.0322709172964953	0.740226684514763	0	-0.00147196552213812	0.988344164768665	0	0.00872940661811381	0.952023346995586	1	protein-protein
CCL7	CCL8	0.395124286841179	2.31613596705488e-05	1	0.40660140112874	2.45155098459978e-05	1	0.633108995756228	8.06618929366834e-07	1	protein-protein
CCL7	CCL20	0.293113467663093	0.00207979257692367	1	0.49078780258481	1.88391051810991e-07	1	0.520403438269014	0.000107106827783477	1	protein-protein
CCL7	CCL11	-0.0386519233926258	0.691251694381521	0	-0.0670483936618338	0.505289072957056	0	-0.0607521499629904	0.67513961573099	0	protein-protein
CXCL10	CCL8	0.570671088049894	1.13319531916583e-10	1	0.433599964158608	5.91266788599101e-06	1	0.591090346374413	6.19727808238704e-06	1	protein-protein
CXCL10	CXCL9	0.543082892259787	1.25970913643043e-09	1	0.544001710861575	4.11596025904225e-09	1	0.592103521277413	5.91980480488276e-06	1	protein-protein
CXCL11	CCL7	0.32798219822992	0.000529838004906245	1	0.320866917427367	0.00106982511850062	1	-0.0613638206483778	0.672052820712565	0	protein-protein
CXCL11	CXCL9	0.333663050372714	0.000417335417605746	1	0.0791395360307014	0.431470630194511	1	-0.0989507616452178	0.494182817436977	0	protein-protein
CXCL11	CXCL10	0.412646536651535	9.08540084042455e-06	1	0.444726254787063	3.17272710801621e-06	1	0.0219624612406316	0.879669418180079	1	protein-protein
CCL2	CCL8	0.308338091344161	0.00116817324278691	1	0.150288239594113	0.133585371706687	1	0.561560369543642	2.20646752099621e-05	1	protein-protein
CCL2	CCL4	0.335247323845251	0.000390140400586635	1	0.257194875141598	0.00941962282569242	1	0.374711430004281	0.00733921244144801	1	protein-protein
CCL2	CCL11	0.371773200601329	7.4451961148511e-05	1	0.317722696269604	0.00120517490133023	1	0.155558919868956	0.280708254555739	1	protein-protein
CCL2	CCL7	0.492131449526498	6.32387593122007e-08	1	0.646392129418249	2.86391892631884e-13	1	0.7369861104079	1.04511976137448e-09	1	protein-protein
CCL2	CXCL1	0.0446005357107681	0.646710231074097	1	-0.0997727647039023	0.320854911636034	0	-0.0638515739293347	0.65955392175069	0	protein-protein
CXCL10	CXCL9	0.543082892259787	1.25970913643043e-09	1	0.544001710861575	4.11596025904225e-09	1	0.592103521277413	5.91980480488276e-06	1	protein-protein
IRF9	TRIM21	0.497356538298078	4.35638713225908e-08	1	0.783678159066516	3.41870175400088e-22	1	0.720891771819024	3.54907956128476e-09	1	protein-protein
CXCL1	CCL4	0.170258881739257	0.0781233961006992	1	-0.0143018290657857	0.887119673481118	0	-0.049265402586787	0.734041476204476	0	protein-protein
CXCL10	CXCL9	0.543082892259787	1.25970913643043e-09	1	0.544001710861575	4.11596025904225e-09	1	0.592103521277413	5.91980480488276e-06	1	protein-protein
IRF9	CCL4	0.0475246365674957	0.625252631711079	1	-0.195184773265504	0.0504624455628314	0	-0.0716586225461781	0.620936472968454	0	protein-protein
IRF9	CXCL10	0.560822052842465	2.74629574914125e-10	1	0.314541241071059	0.00135781008338461	1	0.130694893708276	0.365641958008367	1	protein-protein
CXCL11	CXCL9	0.333663050372714	0.000417335417605746	1	0.0791395360307014	0.431470630194511	1	-0.0989507616452178	0.494182817436977	0	protein-protein
CXCL11	CXCL10	0.412646536651535	9.08540084042455e-06	1	0.444726254787063	3.17272710801621e-06	1	0.0219624612406316	0.879669418180079	1	protein-protein
CXCL11	IRF9	0.526844336563207	4.70984735004499e-09	1	0.65919760632667	6.64382159427546e-14	1	0.576830173211349	1.16199425975875e-05	1	protein-protein
CCL2	CCL8	0.308338091344161	0.00116817324278691	1	0.150288239594113	0.133585371706687	1	0.561560369543642	2.20646752099621e-05	1	protein-protein
CCL2	ADM	0.364956224871029	0.000102990193296765	1	0.423357552972373	1.0288809952499e-05	1	0.407076990515094	0.00334742166912623	1	protein-protein
CCL2	THBD	0.192466259812875	0.0459782647780668	1	0.261307787272298	0.00830407960934504	1	0.108679741406612	0.452487687864623	1	protein-protein
CCL4	IL5	-0.0423166787217842	0.663674587339896	0	0.0423205446265009	0.674331664420886	1	0.112934508540054	0.434877487918084	1	protein-protein
CCL7	CCL11	-0.0386519233926258	0.691251694381521	0	-0.0670483936618338	0.505289072957056	0	-0.0607521499629904	0.67513961573099	0	protein-protein
CXCL1	CCL8	0.323657419125365	0.000633475221348502	1	0.351181601619203	0.000317241491001385	1	0.207181935460666	0.148834482288197	1	protein-protein
CXCL1	CCL11	-0.0612463191158873	0.528906822636662	0	0.219092889179962	0.0277171088044449	1	0.133524731779312	0.355262237707551	1	protein-protein
CXCL1	CCL7	0.291523792156879	0.00220502151633429	1	0.0470541592925251	0.640312990212268	1	-0.00620912058375666	0.965864942812771	0	protein-protein
CXCL11	CXCL10	0.412646536651535	9.08540084042455e-06	1	0.444726254787063	3.17272710801621e-06	1	0.0219624612406316	0.879669418180079	1	protein-protein
CCL2	CCL8	0.308338091344161	0.00116817324278691	1	0.150288239594113	0.133585371706687	1	0.561560369543642	2.20646752099621e-05	1	protein-protein
CCL2	CCL11	0.371773200601329	7.4451961148511e-05	1	0.317722696269604	0.00120517490133023	1	0.155558919868956	0.280708254555739	1	protein-protein
CCL2	CCL7	0.492131449526498	6.32387593122007e-08	1	0.646392129418249	2.86391892631884e-13	1	0.7369861104079	1.04511976137448e-09	1	protein-protein
CCL2	CXCL1	0.0446005357107681	0.646710231074097	1	-0.0997727647039023	0.320854911636034	0	-0.0638515739293347	0.65955392175069	0	protein-protein
CCL4	CCL8	0.177837461772843	0.0655713883293152	1	-0.0695624778097702	0.489420747633297	0	0.0643894714099356	0.656863345570325	1	protein-protein
CXCL9	PGF	0.271113019279798	0.00453884691642324	1	0.39001288134992	5.53843628266534e-05	1	0.3502383551528	0.0126506924626182	1	protein-protein
CXCL1	PGF	-0.089572916315464	0.356584831651425	0	-0.0340200622929733	0.73555951272728	0	0.258329410773386	0.0700873663398196	1	protein-protein
CCL2	CCL4	0.335247323845251	0.000390140400586635	1	0.257194875141598	0.00941962282569242	1	0.374711430004281	0.00733921244144801	1	protein-protein
CXCL9	CCL11	0.341757842989937	0.000294653096033308	1	0.242158396934665	0.0146954242169395	1	0.200825966210583	0.161983871682415	1	protein-protein
CCL2	CCL4	0.335247323845251	0.000390140400586635	1	0.257194875141598	0.00941962282569242	1	0.374711430004281	0.00733921244144801	1	protein-protein
CCL2	CCL11	0.371773200601329	7.4451961148511e-05	1	0.317722696269604	0.00120517490133023	1	0.155558919868956	0.280708254555739	1	protein-protein
CCL2	CCL7	0.492131449526498	6.32387593122007e-08	1	0.646392129418249	2.86391892631884e-13	1	0.7369861104079	1.04511976137448e-09	1	protein-protein
CCL2	CXCL1	0.0446005357107681	0.646710231074097	1	-0.0997727647039023	0.320854911636034	0	-0.0638515739293347	0.65955392175069	0	protein-protein
CCL7	CCL11	-0.0386519233926258	0.691251694381521	0	-0.0670483936618338	0.505289072957056	0	-0.0607521499629904	0.67513961573099	0	protein-protein
CXCL10	CXCL9	0.543082892259787	1.25970913643043e-09	1	0.544001710861575	4.11596025904225e-09	1	0.592103521277413	5.91980480488276e-06	1	protein-protein
CXCL11	CXCL9	0.333663050372714	0.000417335417605746	1	0.0791395360307014	0.431470630194511	1	-0.0989507616452178	0.494182817436977	0	protein-protein
CXCL11	CXCL10	0.412646536651535	9.08540084042455e-06	1	0.444726254787063	3.17272710801621e-06	1	0.0219624612406316	0.879669418180079	1	protein-protein
CCL2	IRF9	0.0681782571476981	0.483239949368916	1	-0.172722751864529	0.084124106642742	0	-0.0312743215950208	0.829297854273263	0	protein-protein
TGFB1	TRIM21	0.450756920592195	9.81285205192348e-07	1	0.612551379911	9.94286360856035e-12	1	0.441109551426132	0.00134409217685349	1	protein-protein
CCL4	TGFB1	0.310599804783956	0.00106941158798214	1	0.190332975879486	0.0565879364970426	1	0.0300746602618872	0.835753702327814	1	protein-protein
CCL7	S100A12	0.63329513103161	1.91449210443377e-13	1	0.448567880859665	2.54596518073584e-06	1	0.363747503519771	0.00941388178471703	1	protein-protein
CCL7	CCL4	0.343877396631636	0.000268562338613778	1	-0.026778114179536	0.790381991659235	0	0.099552753989685	0.491546465974544	1	protein-protein
IRF9	CXCL9	0.140119676788431	0.148073993130749	1	-0.165796619781726	0.097522620238951	0	-0.109198923763401	0.45031816054734	0	protein-protein
CCL2	CCL20	0.246523840235106	0.0101123423334177	1	0.502155144091875	8.78575861104509e-08	1	0.68727561142449	3.54031201827088e-08	1	protein-protein
CCL2	CXCL1	0.0446005357107681	0.646710231074097	1	-0.0997727647039023	0.320854911636034	0	-0.0638515739293347	0.65955392175069	0	protein-protein
CXCL1	THBD	0.11645996907799	0.230025350044639	1	0.0321480717323302	0.749616477416231	1	0.391686517898999	0.00490902594418954	1	protein-protein
PGF	ATP6AP2	0.379322709691282	5.15357777902843e-05	1	0.1835593641419	0.066146123750575	1	0.485994007894068	0.000346256164065944	1	protein-protein
IL5	PGF	-0.0114004956508918	0.906778752128713	0	0.0409735051839549	0.684137241832735	1	0.330839355394448	0.0189391473712684	1	protein-protein
CCL11	ATP6AP2	0.131311700705905	0.175536865386517	1	-0.0503361328261145	0.617150969356612	0	0.0372109595905164	0.797522359991874	1	protein-protein
CXCL1	ATP6AP2	0.124371007039524	0.199685794190084	1	0.246679546405497	0.0128898561025721	1	0.32300572177249	0.0221413607224374	1	protein-protein
MAX	ATP6AP2	0.364298380047477	0.000106225544294079	1	0.362589157196189	0.000194344007372347	1	0.269539694523249	0.058367658456464	1	protein-protein
CXCL10	ATP6AP2	0.266869307624654	0.00523932147366337	1	0.468731705923521	7.66750209113875e-07	1	0.0795731960397144	0.582793910341797	1	protein-protein
CXCL10	CCL11	-0.0744069976695207	0.444078540434961	0	-0.163390464378426	0.102551876992359	0	0.0830944317424118	0.566171672462193	1	protein-protein
CCL11	CCL8	-0.0322709172964953	0.740226684514763	0	-0.00147196552213812	0.988344164768665	0	0.00872940661811381	0.952023346995586	1	protein-protein
CXCL9	CCL11	0.341757842989937	0.000294653096033308	1	0.242158396934665	0.0146954242169395	1	0.200825966210583	0.161983871682415	1	protein-protein
CXCL1	CCL11	-0.0612463191158873	0.528906822636662	0	0.219092889179962	0.0277171088044449	1	0.133524731779312	0.355262237707551	1	protein-protein
CXCL10	CCL8	0.570671088049894	1.13319531916583e-10	1	0.433599964158608	5.91266788599101e-06	1	0.591090346374413	6.19727808238704e-06	1	protein-protein
CXCL10	CCL11	-0.0744069976695207	0.444078540434961	0	-0.163390464378426	0.102551876992359	0	0.0830944317424118	0.566171672462193	1	protein-protein
CXCL10	CXCL9	0.543082892259787	1.25970913643043e-09	1	0.544001710861575	4.11596025904225e-09	1	0.592103521277413	5.91980480488276e-06	1	protein-protein
CXCL11	CCL8	0.450230501082111	1.01381789345246e-06	1	0.58701883455263	1.10637336299541e-10	1	0.187679909862849	0.191836933334103	1	protein-protein
CXCL11	CCL20	0.115910328081413	0.232247226386973	1	0.149403315256695	0.135914687415924	1	-0.133981095464808	0.353605344159783	0	protein-protein
CXCL11	CCL11	0.0245986398467197	0.800499919256644	1	0.0630018510848064	0.531379301086357	1	0.0950368574925648	0.511500285164963	1	protein-protein
CXCL11	CXCL9	0.333663050372714	0.000417335417605746	1	0.0791395360307014	0.431470630194511	1	-0.0989507616452178	0.494182817436977	0	protein-protein
CXCL11	CXCL10	0.412646536651535	9.08540084042455e-06	1	0.444726254787063	3.17272710801621e-06	1	0.0219624612406316	0.879669418180079	1	protein-protein
CCL2	CCL8	0.308338091344161	0.00116817324278691	1	0.150288239594113	0.133585371706687	1	0.561560369543642	2.20646752099621e-05	1	protein-protein
CCL2	CCL11	0.371773200601329	7.4451961148511e-05	1	0.317722696269604	0.00120517490133023	1	0.155558919868956	0.280708254555739	1	protein-protein
CCL2	CXCL9	0.460705173560821	5.24335987829795e-07	1	0.649789361797929	1.95688407284003e-13	1	0.46141941624521	0.000744396280383751	1	protein-protein
CXCL9	CCL20	0.267358059555564	0.00515401644850647	1	0.312581253021355	0.00146037816901745	1	0.372315247352148	0.00775510506083921	1	protein-protein
CXCL1	CCL20	-0.0462810088483411	0.634341748331458	0	-0.0948100540864935	0.345631944602741	0	-0.0455773635350583	0.753298814453806	0	protein-protein
CXCL1	CXCL9	-0.0116318083707832	0.904896087737008	0	-0.196904683678912	0.0484269115432531	0	-0.144679751705062	0.316125571343605	0	protein-protein
CXCL10	CCL20	0.345668551707853	0.000248196155830626	1	0.474653441547516	5.31074240991936e-07	1	0.575454196058822	1.23274286116113e-05	1	protein-protein
CXCL10	CXCL1	0.119467690609214	0.218130756182914	1	-0.108438433166774	0.280403000196328	0	-0.0491497836000835	0.734642805032545	0	protein-protein
CXCL11	CCL20	0.115910328081413	0.232247226386973	1	0.149403315256695	0.135914687415924	1	-0.133981095464808	0.353605344159783	0	protein-protein
CXCL11	CXCL1	0.236912669298403	0.0135615445287014	1	0.487014998123965	2.41204816841845e-07	1	0.636435661270046	6.7742785489876e-07	1	protein-protein
CXCL9	CCL20	0.267358059555564	0.00515401644850647	1	0.312581253021355	0.00146037816901745	1	0.372315247352148	0.00775510506083921	1	protein-protein
CXCL1	CCL20	-0.0462810088483411	0.634341748331458	0	-0.0948100540864935	0.345631944602741	0	-0.0455773635350583	0.753298814453806	0	protein-protein
CXCL1	CXCL9	-0.0116318083707832	0.904896087737008	0	-0.196904683678912	0.0484269115432531	0	-0.144679751705062	0.316125571343605	0	protein-protein
CXCL10	CCL20	0.345668551707853	0.000248196155830626	1	0.474653441547516	5.31074240991936e-07	1	0.575454196058822	1.23274286116113e-05	1	protein-protein
CXCL10	CXCL1	0.119467690609214	0.218130756182914	1	-0.108438433166774	0.280403000196328	0	-0.0491497836000835	0.734642805032545	0	protein-protein
CXCL11	CCL20	0.115910328081413	0.232247226386973	1	0.149403315256695	0.135914687415924	1	-0.133981095464808	0.353605344159783	0	protein-protein
CXCL11	CXCL1	0.236912669298403	0.0135615445287014	1	0.487014998123965	2.41204816841845e-07	1	0.636435661270046	6.7742785489876e-07	1	protein-protein
CCL11	CCL8	-0.0322709172964953	0.740226684514763	0	-0.00147196552213812	0.988344164768665	0	0.00872940661811381	0.952023346995586	1	protein-protein
CXCL9	CCL11	0.341757842989937	0.000294653096033308	1	0.242158396934665	0.0146954242169395	1	0.200825966210583	0.161983871682415	1	protein-protein
CXCL1	CCL11	-0.0612463191158873	0.528906822636662	0	0.219092889179962	0.0277171088044449	1	0.133524731779312	0.355262237707551	1	protein-protein
CXCL10	CCL8	0.570671088049894	1.13319531916583e-10	1	0.433599964158608	5.91266788599101e-06	1	0.591090346374413	6.19727808238704e-06	1	protein-protein
CXCL10	CCL11	-0.0744069976695207	0.444078540434961	0	-0.163390464378426	0.102551876992359	0	0.0830944317424118	0.566171672462193	1	protein-protein
CXCL10	CXCL9	0.543082892259787	1.25970913643043e-09	1	0.544001710861575	4.11596025904225e-09	1	0.592103521277413	5.91980480488276e-06	1	protein-protein
CXCL11	CCL8	0.450230501082111	1.01381789345246e-06	1	0.58701883455263	1.10637336299541e-10	1	0.187679909862849	0.191836933334103	1	protein-protein
CXCL11	CCL20	0.115910328081413	0.232247226386973	1	0.149403315256695	0.135914687415924	1	-0.133981095464808	0.353605344159783	0	protein-protein
CXCL11	CCL11	0.0245986398467197	0.800499919256644	1	0.0630018510848064	0.531379301086357	1	0.0950368574925648	0.511500285164963	1	protein-protein
CXCL11	CXCL9	0.333663050372714	0.000417335417605746	1	0.0791395360307014	0.431470630194511	1	-0.0989507616452178	0.494182817436977	0	protein-protein
CXCL11	CXCL10	0.412646536651535	9.08540084042455e-06	1	0.444726254787063	3.17272710801621e-06	1	0.0219624612406316	0.879669418180079	1	protein-protein
CCL2	CCL8	0.308338091344161	0.00116817324278691	1	0.150288239594113	0.133585371706687	1	0.561560369543642	2.20646752099621e-05	1	protein-protein
CCL2	CCL11	0.371773200601329	7.4451961148511e-05	1	0.317722696269604	0.00120517490133023	1	0.155558919868956	0.280708254555739	1	protein-protein
CCL2	CXCL9	0.460705173560821	5.24335987829795e-07	1	0.649789361797929	1.95688407284003e-13	1	0.46141941624521	0.000744396280383751	1	protein-protein
CCL7	CCL8	0.395124286841179	2.31613596705488e-05	1	0.40660140112874	2.45155098459978e-05	1	0.633108995756228	8.06618929366834e-07	1	protein-protein
CXCL10	CCL8	0.570671088049894	1.13319531916583e-10	1	0.433599964158608	5.91266788599101e-06	1	0.591090346374413	6.19727808238704e-06	1	protein-protein
CXCL10	CXCL9	0.543082892259787	1.25970913643043e-09	1	0.544001710861575	4.11596025904225e-09	1	0.592103521277413	5.91980480488276e-06	1	protein-protein
CXCL11	CCL8	0.450230501082111	1.01381789345246e-06	1	0.58701883455263	1.10637336299541e-10	1	0.187679909862849	0.191836933334103	1	protein-protein
CXCL11	CXCL9	0.333663050372714	0.000417335417605746	1	0.0791395360307014	0.431470630194511	1	-0.0989507616452178	0.494182817436977	0	protein-protein
CXCL11	CXCL10	0.412646536651535	9.08540084042455e-06	1	0.444726254787063	3.17272710801621e-06	1	0.0219624612406316	0.879669418180079	1	protein-protein
CCL2	CCL8	0.308338091344161	0.00116817324278691	1	0.150288239594113	0.133585371706687	1	0.561560369543642	2.20646752099621e-05	1	protein-protein
CCL2	CCL11	0.371773200601329	7.4451961148511e-05	1	0.317722696269604	0.00120517490133023	1	0.155558919868956	0.280708254555739	1	protein-protein
CCL2	CCL7	0.492131449526498	6.32387593122007e-08	1	0.646392129418249	2.86391892631884e-13	1	0.7369861104079	1.04511976137448e-09	1	protein-protein
CCL2	CXCL9	0.460705173560821	5.24335987829795e-07	1	0.649789361797929	1.95688407284003e-13	1	0.46141941624521	0.000744396280383751	1	protein-protein
IRF9	MAX	0.547531528857523	8.66938880052779e-10	1	0.790925486700288	7.66644353668002e-23	1	0.765143341529302	9.80275952485523e-11	1	protein-protein
CCL20	CCL8	0.0871431384181768	0.369832216128123	1	0.100176271878615	0.318891878739722	1	0.323454124845832	0.0219464988540964	1	protein-protein
TGFB1	PGF	-0.0224545628164451	0.817572438094218	0	0.117106573495967	0.243503233499361	1	0.15382400915716	0.286173932639219	1	protein-protein
CCL4	CCL8	0.177837461772843	0.0655713883293152	1	-0.0695624778097702	0.489420747633297	0	0.0643894714099356	0.656863345570325	1	protein-protein
CCL4	CCL20	0.28192090554289	0.00311738306404182	1	0.0542772119145538	0.589826732289483	1	0.263225250956449	0.0647578498633746	1	protein-protein
CCL11	CCL8	-0.0322709172964953	0.740226684514763	0	-0.00147196552213812	0.988344164768665	0	0.00872940661811381	0.952023346995586	1	protein-protein
CCL11	CCL20	0.0743720092233141	0.444293409959644	1	0.0501074631673179	0.618753018799044	1	0.320550860876174	0.0232341729764043	1	protein-protein
[truncated: 106,069 more rows]
