# Supplementary material for: Network-based integrative multi-omics approach reveals biosignatures specific to COVID-19 disease phases
Source: Front Mol Biosci. 2024 Jul 8;11:1393240. doi: 10.3389/fmolb.2024.1393240 (PMC11260748; doi:10.3389/fmolb.2024.1393240)
Supplement: Supplementary file 1 [file DataSheet1.zip › Supplementary Materials/Supplementary File 4.XLSX]

## Sheet: Description
Table 1	Significant (p-value <=0.05) biological processes with which the hypothesis-driven proteins that discriminate mild disease state are involved
Table 2	Significant (p-value <=0.05) pathways with which the hypothesis-driven proteins that discriminate mild disease state are involved
Table 3	Significant (p-value <=0.05) biological processes with which the hypothesis-driven transcripts that discriminate mild disease state are involved
Table 4	Significant (p-value <=0.05) pathways with which the hypothesis-driven transcripts that discriminate mild disease state are involved.
Table 5	significant (p-value <=0.05) pathways with which the hypothesis-driven metabolites that discriminate mild disease state are involved
Table 6	Significant (p-value <=0.05) pathways with which the hypothesis-driven metabolites that discriminate moderate disease state are involved
Table 7	Significant (p-value <=0.05) biological processes with which the hypothesis-driven proteins that discriminate moderate disease state are involved.
Table 8	Significant (p-value <=0.05) pathways with which the hypothesis-driven proteins that discriminate moderate disease state are involved
Table 9	Significant (p-value <=0.05) biological processes with which the hypothesis-driven transcripts that discriminate moderate disease state are involved
Table 10	Significant (p-value <=0.05) pathways with which the hypothesis-driven transcripts that discriminate moderate disease state are involved
Table 11	Significant (p-value <=0.05) pathways with which the hypothesis-driven lipids that discriminate moderate disease state are involved.
Table 12	Significant (p-value <=0.05) pathways with which the hypothesis-driven metabolites that discriminate severe disease state are involved.
Table 13	Significant (p-value <=0.05) pathways with which the hypothesis-driven lipids that discriminate severe disease state are involved
Table 14	Significant (p-value <=0.05) biological processes with which the hypothesis-driven proteins that discriminate severe disease state are involved
Table 15	Significant (p-value <=0.05) pathways with which the hypothesis-driven proteins that discriminate severe disease state are involved
Table 16	Significant (p-value <=0.05) biological processes with which the hypothesis-driven transcripts that discriminate severe disease state are involved
Table 17	Significant (p-value <=0.05) pathways with which the hypothesis-driven transcripts that discriminate severe disease state are involved

## Sheet: Table 1
Term	P-value	Adjusted P-value	Old P-value	Old Adjusted P-value	Odds Ratio	Combined Score	Genes
regulation of endothelial cell apoptotic process (GO:2000351)	4.729897409788059E-6	5.202887150766865E-4	0	0	39912.0	489385.2603783723	IL13;CCL2
negative regulation of vascular endothelial cell proliferation (GO:1905563)	4.999362185987752E-4	0.0076491527779019765	0	0	4998.5	37993.74860736107	CCL2
T cell extravasation (GO:0072683)	4.999362185987752E-4	0.0076491527779019765	0	0	4998.5	37993.74860736107	CCL2
cellular response to cytokine stimulus (GO:0071345)	5.796186286799575E-4	0.0076491527779019765	0	0	39036.0	290940.78113819804	IL13;CCL2
regulation of glial cell apoptotic process (GO:0034350)	6.998773712248138E-4	0.0076491527779019765	0	0	3332.0	24205.66526687677	CCL2
regulation of natural killer cell chemotaxis (GO:2000501)	6.998773712248138E-4	0.0076491527779019765	0	0	3332.0	24205.66526687677	CCL2
glial cell migration (GO:0008347)	6.998773712248138E-4	0.0076491527779019765	0	0	3332.0	24205.66526687677	CCL2
positive regulation of apoptotic cell clearance (GO:2000427)	7.998405838081707E-4	0.0076491527779019765	0	0	2855.8571428571427	20365.397503539738	CCL2
regulation of apoptotic cell clearance (GO:2000425)	7.998405838081707E-4	0.0076491527779019765	0	0	2855.8571428571427	20365.397503539738	CCL2
negative regulation of glial cell apoptotic process (GO:0034351)	7.998405838081707E-4	0.0076491527779019765	0	0	2855.8571428571427	20365.397503539738	CCL2
regulation of complement-dependent cytotoxicity (GO:1903659)	8.997988691311835E-4	0.0076491527779019765	0	0	2498.75	17524.581571772524	IL13
cytokine-mediated signaling pathway (GO:0019221)	9.625759853667554E-4	0.0076491527779019765	0	0	38758.0	269209.0972073513	IL13;CCL2
positive regulation of nitric-oxide synthase biosynthetic process (GO:0051770)	0.0010997006223853795	0.0076491527779019765	0	0	1998.8	13617.259334619379	CCL2
PERK-mediated unfolded protein response (GO:0036499)	0.0010997006223853795	0.0076491527779019765	0	0	1998.8	13617.259334619379	CCL2
macrophage chemotaxis (GO:0048246)	0.0011996440770550066	0.0076491527779019765	0	0	1817.0	12220.65207981443	CCL2
positive regulation of calcium ion import (GO:0090280)	0.0012995825766743945	0.0076491527779019765	0	0	1665.5	11068.433604049718	CCL2
regulation of nitric-oxide synthase biosynthetic process (GO:0051769)	0.0013995161171866655	0.0076491527779019765	0	0	1537.3076923076924	10102.615401748275	CCL2
macrophage migration (GO:1905517)	0.0014994446955652384	0.0076491527779019765	0	0	1427.4285714285713	9282.083305740876	CCL2
integrated stress response signaling (GO:0140467)	0.0014994446955652384	0.0076491527779019765	0	0	1427.4285714285713	9282.083305740876	CCL2
negative regulation of epithelial cell differentiation (GO:0030857)	0.001599368308106777	0.0076491527779019765	0	0	1332.2	8576.89881409571	IL13
positive regulation of endothelial cell apoptotic process (GO:2000353)	0.001599368308106777	0.0076491527779019765	0	0	1332.2	8576.89881409571	CCL2
eosinophil chemotaxis (GO:0048245)	0.001599368308106777	0.0076491527779019765	0	0	1332.2	8576.89881409571	CCL2
eosinophil migration (GO:0072677)	0.001599368308106777	0.0076491527779019765	0	0	1332.2	8576.89881409571	CCL2
regulation of vascular endothelial cell proliferation (GO:1905562)	0.0017992006270532422	0.007916482759034267	0	0	1175.3529411764705	7428.715784274185	CCL2
positive regulation of synaptic transmission, glutamatergic (GO:0051968)	0.0017992006270532422	0.007916482759034267	0	0	1175.3529411764705	7428.715784274185	CCL2
lipopolysaccharide-mediated signaling pathway (GO:0031663)	0.001999013056978533	0.008144127269171802	0	0	1051.5263157894738	6535.342984161837	CCL2
positive regulation of epithelial cell differentiation (GO:0030858)	0.001999013056978533	0.008144127269171802	0	0	1051.5263157894738	6535.342984161837	IL13
sensory perception of pain (GO:0019233)	0.002098911809519923	0.008245724965971125	0	0	998.9	6159.553284620438	CCL2
positive regulation of epithelial cell apoptotic process (GO:1904037)	0.0022986943824153676	0.008588446066303383	0	0	908.0	5516.475891158017	CCL2
protein kinase B signaling (GO:0043491)	0.00239857819994348	0.008588446066303383	0	0	868.4782608695652	5239.424378216716	CCL2
receptor signaling pathway via STAT (GO:0097696)	0.002498457037470075	0.008588446066303383	0	0	832.25	4986.910180131308	CCL2
regulation of calcium ion import (GO:0090279)	0.002498457037470075	0.008588446066303383	0	0	832.25	4986.910180131308	CCL2
negative regulation of endothelial cell apoptotic process (GO:2000352)	0.0026981997671820333	0.008993999223940112	0	0	768.1538461538462	4543.760955824783	IL13
receptor signaling pathway via JAK-STAT (GO:0007259)	0.00309762542370701	0.009036168357304345	0	0	665.6	3845.2507081601807	CCL2
positive regulation of leukocyte cell-cell adhesion (GO:1903039)	0.00309762542370701	0.009036168357304345	0	0	665.6	3845.2507081601807	CCL2
positive regulation of interleukin-10 production (GO:0032733)	0.0031974693753253083	0.009036168357304345	0	0	644.0967741935484	3700.590773875383	IL13
regulation of NMDA receptor activity (GO:2000310)	0.0031974693753253083	0.009036168357304345	0	0	644.0967741935484	3700.590773875383	CCL2
negative regulation of cell cycle G1/S phase transition (GO:1902807)	0.0034969713098107575	0.009036168357304345	0	0	587.1764705882352	3320.9867533637535	CCL2
positive regulation of lymphocyte activation (GO:0051251)	0.0034969713098107575	0.009036168357304345	0	0	587.1764705882352	3320.9867533637535	CCL2
macrophage activation (GO:0042116)	0.003596795312958097	0.009036168357304345	0	0	570.3714285714286	3209.886144903827	IL13
positive regulation of calcium ion transport (GO:0051928)	0.0036966143279881405	0.009036168357304345	0	0	554.5	3105.387379264037	CCL2
negative regulation of endothelial cell proliferation (GO:0001937)	0.0036966143279881405	0.009036168357304345	0	0	554.5	3105.387379264037	CCL2
negative regulation of epithelial cell apoptotic process (GO:1904036)	0.0036966143279881405	0.009036168357304345	0	0	554.5	3105.387379264037	IL13
positive regulation of signaling receptor activity (GO:2000273)	0.0036966143279881405	0.009036168357304345	0	0	554.5	3105.387379264037	CCL2
negative regulation of G1/S transition of mitotic cell cycle (GO:2000134)	0.0036966143279881405	0.009036168357304345	0	0	554.5	3105.387379264037	CCL2
positive regulation of cation channel activity (GO:2001259)	0.003996041440723076	0.009352437414458263	0	0	511.7692307692308	2826.220524641283	CCL2
lymphocyte migration (GO:0072676)	0.003996041440723076	0.009352437414458263	0	0	511.7692307692308	2826.220524641283	CCL2
monocyte chemotaxis (GO:0002548)	0.004195634568122394	0.009614995885280486	0	0	486.7560975609756	2664.362051124875	CCL2
lymphocyte chemotaxis (GO:0048247)	0.0043952077343136714	0.009866792872949058	0	0	464.06976744186045	2518.618228753497	CCL2
regulation of synaptic transmission, glutamatergic (GO:0051966)	0.004594760937859201	0.010108474063290242	0	0	443.4	2386.7506135617996	CCL2
regulation of T cell activation (GO:0050863)	0.00469453005233207	0.01012545697561819	0	0	433.7391304347826	2325.430438800731	CCL2
regulation of interleukin-10 production (GO:0032653)	0.004794294174934743	0.010141776139285033	0	0	424.48936170212767	2266.9127558249947	IL13
sensory perception (GO:0007600)	0.005093556593495773	0.010571532552538397	0	0	398.96	2106.4206103192937	CCL2
positive regulation of phagocytosis (GO:0050766)	0.005293039910401261	0.01078211833600257	0	0	383.5769230769231	2010.4657180913764	CCL2
chemokine-mediated signaling pathway (GO:0070098)	0.005592227439380831	0.011184454878761662	0	0	362.6	1880.5805187025132	CCL2
response to organic cyclic compound (GO:0014070)	0.0059910742376778365	0.011561722213062491	0	0	337.9491525423729	1729.4495649366188	CCL2
cellular response to chemokine (GO:1990869)	0.0059910742376778365	0.011561722213062491	0	0	337.9491525423729	1729.4495649366188	CCL2
G protein-coupled receptor signaling pathway, coupled to cyclic nucleotide second messenger (GO:0007187)	0.006489520374918285	0.012307711055879507	0	0	311.46875	1569.044588503545	CCL2
neutrophil chemotaxis (GO:0030593)	0.006987841649466664	0.012722939561099456	0	0	288.82608695652175	1433.612413253674	CCL2
regulation of G1/S transition of mitotic cell cycle (GO:2000045)	0.007087490920053819	0.012722939561099456	0	0	284.6857142857143	1409.0302757264176	CCL2
negative regulation of neuron apoptotic process (GO:0043524)	0.007087490920053819	0.012722939561099456	0	0	284.6857142857143	1409.0302757264176	CCL2
granulocyte chemotaxis (GO:0071621)	0.007286774475902416	0.012722939561099456	0	0	276.75	1362.0788946465962	CCL2
positive regulation of synaptic transmission (GO:0050806)	0.007286774475902416	0.012722939561099456	0	0	276.75	1362.0788946465962	CCL2
positive regulation of T cell activation (GO:0050870)	0.007486038050232215	0.012866627898836618	0	0	269.2432432432432	1317.8690993057355	CCL2
neutrophil migration (GO:1990266)	0.00768528164260148	0.013005861241325582	0	0	262.13157894736844	1276.1740279255735	CCL2
response to interferon-gamma (GO:0034341)	0.007984109563946238	0.01330684927324373	0	0	252.13924050632912	1217.9086820148373	CCL2
negative regulation of defense response (GO:0031348)	0.008482056184046008	0.01388204937098666	0	0	237.07142857142858	1130.7838651870093	IL13
response to interleukin-1 (GO:0070555)	0.008581630520246299	0.01388204937098666	0	0	234.27058823529413	1114.690229377954	CCL2
cellular response to fibroblast growth factor stimulus (GO:0044344)	0.009178971612287867	0.014424098247880934	0	0	218.75824175824175	1026.1599338329622	CCL2
negative regulation of mitotic cell cycle phase transition (GO:1901991)	0.009178971612287867	0.014424098247880934	0	0	218.75824175824175	1026.1599338329622	CCL2
positive regulation of cold-induced thermogenesis (GO:0120162)	0.009676618450936305	0.014731159057216942	0	0	207.3125	961.5242422336464	IL13
regulation of neuron apoptotic process (GO:0043523)	0.009776132828880334	0.014731159057216942	0	0	205.16494845360825	949.4646646433811	CCL2
negative regulation of neuron death (GO:1901215)	0.009776132828880334	0.014731159057216942	0	0	205.16494845360825	949.4646646433811	CCL2
response to tumor necrosis factor (GO:0034612)	0.010969915593755104	0.016306631288014344	0	0	182.4678899082569	823.4043626100031	CCL2
positive regulation of metabolic process (GO:0009893)	0.011268248846628123	0.016526764975054578	0	0	177.55357142857142	796.4638351215978	IL13
cellular response to molecule of bacterial origin (GO:0071219)	0.011467112696561406	0.016587428417349594	0	0	174.42105263157896	779.3607241853069	CCL2
negative regulation of response to external stimulus (GO:0032102)	0.011765370989972842	0.016587428417349594	0	0	169.92307692307693	754.8993650142176	IL13
cytoskeleton organization (GO:0007010)	0.01196418486352057	0.016587428417349594	0	0	167.05042016806723	739.3380451564769	CCL2
cellular response to lipopolysaccharide (GO:0071222)	0.01196418486352057	0.016587428417349594	0	0	167.05042016806723	739.3380451564769	CCL2
cellular response to interferon-gamma (GO:0071346)	0.012063584303526977	0.016587428417349594	0	0	165.65	731.7694643268431	CCL2
cellular response to organic substance (GO:0071310)	0.01226236819089391	0.016652598777757162	0	0	162.91803278688525	717.038137352109	CCL2
positive regulation of macromolecule biosynthetic process (GO:0010557)	0.012858599908441357	0.017249341340592066	0	0	155.234375	675.850486260868	CCL2
positive regulation of hydrolase activity (GO:0051345)	0.01484473949298198	0.01956951594254701	0	0	134.1216216216216	564.6667427694166	CCL2
cellular response to organic cyclic compound (GO:0071407)	0.014943993992490443	0.01956951594254701	0	0	133.21476510067114	559.9610447934188	CCL2
cellular response to interleukin-1 (GO:0071347)	0.015440191508251204	0.019981424304795676	0	0	128.85714285714286	537.4349658046588	CCL2
cellular response to growth factor stimulus (GO:0071363)	0.015737850038087784	0.020023868400091717	0	0	126.37579617834395	524.6727043053849	CCL2
response to lipopolysaccharide (GO:0032496)	0.015837059552799813	0.020023868400091717	0	0	125.56962025316456	520.5366232617732	CCL2
positive regulation of ERK1 and ERK2 cascade (GO:0070374)	0.017126328354631758	0.0214079104432897	0	0	115.94736842105263	471.57398633176814	CCL2
regulation of GTPase activity (GO:0043087)	0.018811020597923923	0.02324957601990597	0	0	105.37234042553192	418.6772246041432	CCL2
cellular response to tumor necrosis factor (GO:0071356)	0.019306243382999962	0.02359651969033329	0	0	102.61658031088083	405.0611718426778	CCL2
regulation of inflammatory response (GO:0050727)	0.02049426817599582	0.02477329120175319	0	0	96.55121951219512	375.35348968407556	IL13
negative regulation of inflammatory response (GO:0050728)	0.021088010628279648	0.024909014111940565	0	0	93.77725118483413	361.89115901403886	IL13
positive regulation of GTPase activity (GO:0043547)	0.021285884786567393	0.024909014111940565	0	0	92.88732394366197	357.589363151427	CCL2
negative regulation of multicellular organismal process (GO:0051241)	0.021285884786567393	0.024909014111940565	0	0	92.88732394366197	357.589363151427	IL13
cellular response to lipid (GO:0071396)	0.021780482700035745	0.025219506284251916	0	0	90.73394495412845	347.2153071739245	CCL2
inflammatory response (GO:0006954)	0.02286815818374163	0.026203097918870617	0	0	86.32751091703057	326.14618297509844	CCL2
regulation of ERK1 and ERK2 cascade (GO:0070372)	0.02365881496197283	0.026829583977494964	0	0	83.37974683544304	312.17539870935326	CCL2
positive regulation of MAPK cascade (GO:0043410)	0.027212811044799643	0.03054499198906082	0	0	72.25274725274726	260.403772543068	CCL2
MAPK cascade (GO:0000165)	0.030071040398307065	0.03341226710923007	0	0	65.21854304635761	228.538341362978	CCL2
cellular response to oxygen-containing compound (GO:1901701)	0.03203978329367532	0.03524376162304286	0	0	61.1055900621118	210.25070399454182	CCL2
positive regulation of cytokine production (GO:0001819)	0.03322006911425609	0.03618027329275416	0	0	58.874251497005986	200.4433410726684	IL13
positive regulation of multicellular organismal process (GO:0051240)	0.03420309066730954	0.036885686013765184	0	0	57.133720930232556	192.85140518957306	IL13
positive regulation of macromolecule metabolic process (GO:0010604)	0.03803209754601165	0.04061680320447846	0	0	51.21409921671018	167.43552485949084	IL13
phosphorylation (GO:0016310)	0.039600772283435	0.04188543222286394	0	0	49.1203007518797	158.60486618024476	CCL2
organelle organization (GO:0006996)	0.041559815782094486	0.043538854628860896	0	0	46.727923627684966	148.6238406591264	CCL2
positive regulation of gene expression (GO:0010628)	0.04762014108234247	0.04925624734135008	0	0	40.57588357588357	123.53325625490199	IL13
negative regulation of apoptotic process (GO:0043066)	0.04791289514113145	0.04925624734135008	0	0	40.31818181818182	122.50157832893868	CCL2
protein phosphorylation (GO:0006468)	0.04898594170187121	0.049893088770424386	0	0	39.4	118.83914388754388	CCL2
cellular protein modification process (GO:0006464)	0.09987557275237396	0.10079186241065262	0	0	18.529296875	42.688352617709945	CCL2
regulation of gene expression (GO:0010468)	0.10499164882220823	0.10499164882220823	0	0	17.551020408163264	39.55779676800572	IL13

## Sheet: Table 2
Term	P-value	Adjusted P-value	Old P-value	Old Adjusted P-value	Odds Ratio	Combined Score	Genes
Interleukin-4 And Interleukin-13 Signaling R-HSA-6785807	2.835493543846496E-5	5.103888378923693E-4	0	0	39786.0	416587.64631305705	IL13;CCL2
Signaling By Interleukins R-HSA-449147	5.119015805714601E-4	0.004607114225143141	0	0	39094.0	296230.0224457275	IL13;CCL2
Interleukin-18 Signaling R-HSA-9012546	7.998405838081707E-4	0.004799043502849024	0	0	2855.8571428571427	20365.397503539738	IL13
Cytokine Signaling In Immune System R-HSA-1280215	0.0012302901770667024	0.005536305796800161	0	0	38596.0	258612.69951385722	IL13;CCL2
ATF4 Activates Genes In Response To Endoplasmic Reticulum Stress R-HSA-380994	0.0026981997671820333	0.009592408125975924	0	0	768.1538461538462	4543.760955824783	CCL2
PERK Regulates Gene Expression R-HSA-381042	0.0031974693753253083	0.009592408125975924	0	0	644.0967741935484	3700.590773875383	CCL2
Interleukin-10 Signaling R-HSA-6783783	0.004494986831261106	0.011558537566099989	0	0	453.5	2451.073417209456	CCL2
Chemokine Receptors Bind Chemokines R-HSA-380108	0.005592227439380831	0.01258251173860687	0	0	362.6	1880.5805187025132	CCL2
Unfolded Protein Response (UPR) R-HSA-381119	0.008880323549635728	0.016980549944140295	0	0	226.25	1068.786286154798	CCL2
Immune System R-HSA-168256	0.009433638857855718	0.016980549944140295	0	0	36114.0	168416.67749244836	IL13;CCL2
Interleukin-1 Family Signaling R-HSA-446652	0.015142487993886117	0.024778616717268193	0	0	131.43708609271522	550.7543435812026	IL13
Peptide Ligand-Binding Receptors R-HSA-375276	0.019504297503297286	0.02925644625494593	0	0	101.55384615384615	399.82972476389375	CCL2
Class A/1 (Rhodopsin-like Receptors) R-HSA-373076	0.032433291892463814	0.04490763492802682	0	0	60.34355828220859	206.89210494124794	CCL2
GPCR Ligand Binding R-HSA-500792	0.045276488638989525	0.05821262825012939	0	0	42.75929978118162	132.33863869083694	CCL2
Signaling By GPCR R-HSA-372790	0.06771460208422236	0.07649710672454393	0	0	28.066860465116278	75.56871484717192	CCL2
Cellular Responses To Stress R-HSA-2262752	0.07089826682561004	0.07649710672454393	0	0	26.736477115117893	70.75833509590196	CCL2
Cellular Responses To Stimuli R-HSA-8953897	0.07224726746206928	0.07649710672454393	0	0	26.208163265306123	68.86616255246096	CCL2
Signal Transduction R-HSA-162582	0.23131447192476828	0.23131447192476828	0	0	7.116071428571429	10.417765926029597	CCL2

## Sheet: Table 3
Term	P-value	Adjusted P-value	Old P-value	Old Adjusted P-value	Odds Ratio	Combined Score	Genes
cytokine-mediated signaling pathway (GO:0019221)	3.146312771025355E-10	2.240174692970053E-7	0	0	20.53828351012536	449.36983273079784	MUC1;TGFB1;MAOA;IL1R2;ITGB2;MX1;HLA-DRA;NCAM1;IL6ST;TRIM21;IRF9
negative regulation of DNA-binding transcription factor activity (GO:0043433)	1.4994908903320208E-6	5.096415593558129E-4	0	0	31.24448645242596	419.00058976456694	DDIT3;NLRP3;SIK1;TRIM21;HAVCR2
interferon-gamma-mediated signaling pathway (GO:0060333)	2.3525432425191434E-6	5.096415593558129E-4	0	0	51.84375	671.8957042526878	HLA-DRA;NCAM1;TRIM21;IRF9
positive regulation of immune response (GO:0050778)	3.487597238224173E-6	5.096415593558129E-4	0	0	46.71596244131455	587.0466834041072	ITGB2;NLRP3;HLA-DRA;IL6ST
regulation of interleukin-4 production (GO:0032673)	4.270814164171367E-6	5.096415593558129E-4	0	0	119.712	1480.0839820254544	DDIT3;NLRP3;HAVCR2
negative regulation of NF-kappaB transcription factor activity (GO:0032088)	4.294732241762468E-6	5.096415593558129E-4	0	0	44.215555555555554	546.4212009504857	DDIT3;NLRP3;TRIM21;HAVCR2
negative regulation of CREB transcription factor activity (GO:0032792)	1.8850777419928716E-5	0.0018451292210542678	0	0	512.025641025641	5570.304625671955	DDIT3;SIK1
positive regulation of DNA-binding transcription factor activity (GO:0051091)	2.10796945010514E-5	0.0018451292210542678	0	0	17.798123759696914	191.63596396105444	DDIT3;S100A12;NLRP3;TRIM21;S100A8
cellular response to interferon-gamma (GO:0071346)	2.332326262568597E-5	0.0018451292210542678	0	0	28.283475783475783	301.6732299026999	HLA-DRA;NCAM1;TRIM21;IRF9
cellular response to cytokine stimulus (GO:0071345)	4.557585391086644E-5	0.0032450007984536904	0	0	11.170359052711994	111.66038917674769	MUC1;TGFB1;MAOA;IL1R2;ITGB2;IL6ST
response to cytokine (GO:0034097)	5.409456565990144E-5	0.003501393704531803	0	0	22.6324200913242	222.3584764536801	LAMP3;MX1;IL6ST;TRIM21
positive regulation of NF-kappaB transcription factor activity (GO:0051092)	6.146088059030013E-5	0.003646678915024474	0	0	21.87748344370861	212.14835633391428	S100A12;NLRP3;TRIM21;S100A8
regulation of DNA-templated transcription in response to stress (GO:0043620)	6.762873462126663E-5	0.0036622615833507718	0	0	219.3956043956044	2106.5219804560147	MUC1;DDIT3
receptor metabolic process (GO:0043112)	7.201076147038035E-5	0.0036622615833507718	0	0	43.45527272727273	414.50659204633286	TGFB1;ITGB2;MX1
positive regulation of intracellular signal transduction (GO:1902533)	9.09232044666484E-5	0.004076612470453834	0	0	9.814141414141414	91.32544694706941	FLT1;TGFB1;DDIT3;S100A12;TRIM21;S100A8
positive regulation of cytokine production (GO:0001819)	9.160926899896257E-5	0.004076612470453834	0	0	12.93939393939394	120.31020149463019	TGFB1;DDIT3;NLRP3;IL6ST;HAVCR2
positive regulation of MAP kinase activity (GO:0043406)	1.210224954146891E-4	0.004996779779042552	0	0	36.192727272727275	326.44153842831	FLT1;TGFB1;S100A12
neutrophil chemotaxis (GO:0030593)	1.2632308430163755E-4	0.004996779779042552	0	0	35.65074626865672	320.0249050683625	ITGB2;S100A12;S100A8
granulocyte chemotaxis (GO:0071621)	1.4312666882003664E-4	0.005363483589466636	0	0	34.117714285714285	302.00251883242	ITGB2;S100A12;S100A8
neutrophil migration (GO:1990266)	1.677050392667516E-4	0.00558861233074178	0	0	32.26702702702703	280.50706996885015	ITGB2;S100A12;S100A8
positive regulation of superoxide anion generation (GO:0032930)	1.7021266102889025E-4	0.00558861233074178	0	0	127.94871794871794	1110.3980809688312	TGFB1;ITGB2
positive regulation of cellular process (GO:0048522)	1.9033522209903046E-4	0.00558861233074178	0	0	8.526802761051549	73.04676341397565	P2RX7;FLT1;TGFB1;IL6ST;TRIM21;S100A8
regulation of superoxide anion generation (GO:0032928)	1.9622936554570858E-4	0.00558861233074178	0	0	118.10059171597634	1008.1333830209776	TGFB1;ITGB2
positive regulation of keratinocyte differentiation (GO:0045618)	1.9622936554570858E-4	0.00558861233074178	0	0	118.10059171597634	1008.1333830209776	VDR;PLAAT4
interleukin-27-mediated signaling pathway (GO:0070106)	1.9622936554570858E-4	0.00558861233074178	0	0	118.10059171597634	1008.1333830209776	MX1;IL6ST
positive regulation of inflammatory response (GO:0050729)	2.574507815311517E-4	0.00705019063269923	0	0	27.747906976744186	229.3276272122429	S100A12;IL6ST;S100A8
inflammatory response (GO:0006954)	2.808331895821685E-4	0.0072520488890420315	0	0	14.561946902654867	119.08395686042523	TGFB1;ITGB2;NLRP3;S100A8
positive regulation of interleukin-4 production (GO:0032753)	2.851929338387316E-4	0.0072520488890420315	0	0	95.9423076923077	783.1141815068878	NLRP3;HAVCR2
regulation of MAP kinase activity (GO:0043405)	3.31754895952659E-4	0.008120217111217116	0	0	25.376170212765956	203.2913956781737	FLT1;TGFB1;S100A12
regulation of acute inflammatory response (GO:0002673)	3.535487787187227E-4	0.008120217111217116	0	0	85.27350427350427	677.710245242856	NLRP3;IL6ST
positive regulation of epidermal cell differentiation (GO:0045606)	3.535487787187227E-4	0.008120217111217116	0	0	85.27350427350427	677.710245242856	VDR;PLAAT4
purinergic nucleotide receptor signaling pathway (GO:0035590)	3.904264637360115E-4	0.008686988818126256	0	0	80.78137651821862	633.9941281662198	P2RX7;NLRP3
positive regulation of protein serine/threonine kinase activity (GO:0071902)	4.3044927155977625E-4	0.009287269131835172	0	0	23.148349514563108	179.41547454949597	FLT1;TGFB1;S100A12
defense response to fungus (GO:0050832)	5.118017005884158E-4	0.010411508880541487	0	0	69.75524475524476	528.5754809934051	S100A12;S100A8
positive regulation of transcription from RNA polymerase II promoter in response to stress (GO:0036003)	5.118017005884158E-4	0.010411508880541487	0	0	69.75524475524476	528.5754809934051	MUC1;DDIT3
positive regulation of vascular endothelial growth factor production (GO:0010575)	5.558250949695229E-4	0.010934945574939937	0	0	66.7190635451505	500.0631769582249	TGFB1;IL6ST
regulation of gene expression (GO:0010468)	5.682485762258114E-4	0.010934945574939937	0	0	5.876865671641791	43.91753272844497	P2RX7;TGFB1;VDR;LAMP3;DDIT3;TRIM21;HAVCR2
regulation of viral life cycle (GO:1903900)	6.016231301227688E-4	0.011272517595984511	0	0	63.93589743589744	474.14090077631073	LAMP3;TRIM21
regulation of vascular endothelial growth factor production (GO:0010574)	6.49191109030096E-4	0.011851899221267392	0	0	61.37538461538462	450.48203025425846	TGFB1;IL6ST
positive regulation of phosphatidylinositol 3-kinase activity (GO:0043552)	6.98524343473833E-4	0.012433733313834228	0	0	59.01183431952663	428.81188576181756	FLT1;TGFB1
negative regulation of interferon-gamma production (GO:0032689)	7.496181542888011E-4	0.01301775916716162	0	0	56.82336182336182	408.8978778076582	DDIT3;HAVCR2
positive regulation of lipid kinase activity (GO:0090218)	8.024678708939625E-4	0.013603741049440506	0	0	54.79120879120879	390.5418048109173	FLT1;TGFB1
hematopoietic progenitor cell differentiation (GO:0002244)	9.134163835824553E-4	0.015124475932807168	0	0	51.13333333333333	357.84736390590876	FLT1;TGFB1
positive regulation of response to external stimulus (GO:0032103)	9.47554557891984E-4	0.015333155573161197	0	0	17.502352941176472	121.8448360276624	TGFB1;S100A12;S100A8
regulation of interleukin-17 production (GO:0032660)	9.71505882662878E-4	0.015371381965688205	0	0	49.48138957816377	343.23573585051554	TGFB1;DDIT3
regulation of keratinocyte differentiation (GO:0045616)	0.0010313326933724038	0.01596323647132938	0	0	47.93269230769231	329.6284964283434	VDR;PLAAT4
regulation of phosphatidylinositol 3-kinase activity (GO:0043551)	0.0010928921891777985	0.016463999669734327	0	0	46.47785547785548	316.9291367208542	FLT1;TGFB1
positive regulation of transferase activity (GO:0051347)	0.0011357112949268524	0.016463999669734327	0	0	16.40855172413793	111.25812150991341	FLT1;TGFB1;PLAAT4
positive regulation of bone mineralization (GO:0030501)	0.0011561797520880848	0.016463999669734327	0	0	45.10859728506787	305.05293486216044	P2RX7;TGFB1
regulation of sodium ion transport (GO:0002028)	0.0011561797520880848	0.016463999669734327	0	0	45.10859728506787	305.05293486216044	P2RX7;SIK1
positive regulation of transcription by RNA polymerase II (GO:0045944)	0.001374338074327634	0.019163797354177853	0	0	5.765974601894779	37.99652178053688	MUC1;TGFB1;VDR;DDIT3;NLRP3;ERG
positive regulation of intrinsic apoptotic signaling pathway (GO:2001244)	0.0014265186232744749	0.019163797354177853	0	0	40.35222672064777	264.40870533107534	DDIT3;S100A8
positive regulation of ossification (GO:0045778)	0.0014265186232744749	0.019163797354177853	0	0	40.35222672064777	264.40870533107534	P2RX7;TGFB1
positive regulation of biomineral tissue development (GO:0070169)	0.0014983775587513422	0.019756385589462144	0	0	39.315581854043394	255.68386928081546	P2RX7;TGFB1
monocyte chemotaxis (GO:0002548)	0.0015719370371384668	0.020349439462592517	0	0	38.33076923076923	247.4422353814343	FLT1;S100A12
positive regulation of macromolecule metabolic process (GO:0010604)	0.001901991026004063	0.024182457330623085	0	0	8.592982456140351	53.83378079635878	P2RX7;TGFB1;VDR;LAMP3
positive regulation of neuron death (GO:1901216)	0.001965083370647624	0.024546304559668566	0	0	34.06324786324787	212.2896752661816	DDIT3;ITGB2
receptor internalization (GO:0031623)	0.002134086867145114	0.025753726261141033	0	0	32.61047463175123	200.5451713289671	ITGB2;MX1
positive regulation of reactive oxygen species metabolic process (GO:2000379)	0.002134086867145114	0.025753726261141033	0	0	32.61047463175123	200.5451713289671	TGFB1;ITGB2
regulation of intrinsic apoptotic signaling pathway (GO:2001242)	0.0024000633634223404	0.028480751912611773	0	0	30.64923076923077	184.8841331077731	DDIT3;S100A8
negative regulation of macromolecule metabolic process (GO:0010605)	0.002462263774491141	0.028739865695699876	0	0	12.427853403141361	74.65006538715203	TGFB1;VDR;HAVCR2
negative regulation of intracellular signal transduction (GO:1902532)	0.0026087957970173737	0.029959074314135	0	0	12.170461538461538	72.40045147812198	P2RX7;DDIT3;NLRP3
blood vessel morphogenesis (GO:0048514)	0.0027777903833347837	0.03090291801459947	0	0	28.373219373219374	167.00759218053403	FLT1;TGFB1
positive regulation of interleukin-1 beta production (GO:0032731)	0.0027777903833347837	0.03090291801459947	0	0	28.373219373219374	167.00759218053403	P2RX7;NLRP3
regulation of bone mineralization (GO:0030500)	0.0028763159589075275	0.03147726585798445	0	0	27.855944055944057	162.99195294918349	P2RX7;TGFB1
regulation of inflammatory response (GO:0050727)	0.002917836441891817	0.03147726585798445	0	0	11.686108374384236	68.21079650966007	S100A12;NLRP3;S100A8
positive regulation of apoptotic signaling pathway (GO:2001235)	0.0030782486609080527	0.0327121350233811	0	0	26.87584345479082	155.43360415256026	DDIT3;S100A8
positive regulation of interleukin-1 production (GO:0032732)	0.0033932854104427586	0.035529694297577116	0	0	25.52820512820513	145.15226845892406	P2RX7;NLRP3
regulation of cellular catabolic process (GO:0031329)	0.003722781956874876	0.03733268666612552	0	0	24.308913308913308	135.96665713994742	LAMP3;DDIT3
cellular response to type I interferon (GO:0071357)	0.003722781956874876	0.03733268666612552	0	0	24.308913308913308	135.96665713994742	MX1;IRF9
type I interferon signaling pathway (GO:0060337)	0.003722781956874876	0.03733268666612552	0	0	24.308913308913308	135.96665713994742	MX1;IRF9
apoptotic process (GO:0006915)	0.004025829905033773	0.03926562866279515	0	0	10.391578947368421	57.309809389437305	ITGB2;MX1;NLRP3
regulation of autophagy (GO:0010506)	0.004025829905033773	0.03926562866279515	0	0	10.391578947368421	57.309809389437305	LAMP3;DDIT3;TRIM21
neutrophil degranulation (GO:0043312)	0.004279537999806591	0.04038923126332671	0	0	6.811670160726765	37.15023749930676	SERPINA1;ITGB2;S100A12;S100A8
negative regulation of viral process (GO:0048525)	0.004303755564153936	0.04038923126332671	0	0	22.5158371040724	122.6722979105978	MX1;TRIM21
positive regulation of gene expression (GO:0010628)	0.0043112100786697055	0.04038923126332671	0	0	6.797071129707113	37.020497044805396	P2RX7;TGFB1;VDR;LAMP3
neutrophil activation involved in immune response (GO:0002283)	0.004407182901397831	0.04046988602853393	0	0	6.753638253638254	36.63524302083645	SERPINA1;ITGB2;S100A12;S100A8
neutrophil mediated immunity (GO:0002446)	0.004504598633362114	0.04046988602853393	0	0	6.710743801652892	36.255843522423035	SERPINA1;ITGB2;S100A12;S100A8
extrinsic apoptotic signaling pathway (GO:0097191)	0.004547178205453251	0.04046988602853393	0	0	21.87032967032967	117.95212078700894	P2RX7;TGFB1
negative regulation of epithelial cell proliferation (GO:0050680)	0.004547178205453251	0.04046988602853393	0	0	21.87032967032967	117.95212078700894	TGFB1;VDR
negative regulation of cell adhesion (GO:0007162)	0.004671236517216912	0.04106074568220298	0	0	21.56121343445287	115.70461804458127	MUC1;TGFB1
protein phosphorylation (GO:0006468)	0.004771506241732049	0.04143063956235633	0	0	6.598915989159892	35.27182131084342	FLT1;TGFB1;SIK1;ERG
positive regulation of phosphorylation (GO:0042327)	0.005187601853068205	0.04398673390773556	0	0	9.46656	49.808151696360156	P2RX7;FLT1;TGFB1
regulation of ion transport (GO:0043269)	0.005448174153750183	0.04398673390773556	0	0	19.875124875124875	103.59858644739136	P2RX7;SIK1
regulation of interleukin-1 beta production (GO:0032651)	0.005996856076914371	0.04398673390773556	0	0	18.88983855650522	96.65023552939292	P2RX7;NLRP3
negative regulation of defense response (GO:0031348)	0.006280312461061223	0.04398673390773556	0	0	18.43280815569972	93.46052238220771	NLRP3;TRIM21
regulation of interferon-gamma production (GO:0032649)	0.006424304780695358	0.04398673390773556	0	0	18.21245421245421	91.93040155644884	DDIT3;HAVCR2
positive regulation of MAPK cascade (GO:0043410)	0.006467787748601386	0.04398673390773556	0	0	8.723690036900368	43.97543364289772	FLT1;TGFB1;S100A12
regulation of transcription from RNA polymerase II promoter in response to stress (GO:0043618)	0.006569800929471807	0.04398673390773556	0	0	17.997285067873303	90.44124817200047	MUC1;DDIT3
regulation of cysteine-type endopeptidase activity involved in apoptotic process (GO:0043281)	0.0068652879933939134	0.04398673390773556	0	0	17.581786030061892	87.57975146346061	LAMP3;NLRP3
positive regulation of anoikis (GO:2000210)	0.006981040634233312	0.04398673390773556	0	0	184.88888888888889	917.8914803082985	SIK1
regulation of skeletal muscle tissue development (GO:0048641)	0.006981040634233312	0.04398673390773556	0	0	184.88888888888889	917.8914803082985	TGFB1
negative regulation of cell volume (GO:0045794)	0.006981040634233312	0.04398673390773556	0	0	184.88888888888889	917.8914803082985	P2RX7
positive regulation of CD4-positive, CD25-positive, alpha-beta regulatory T cell differentiation (GO:0032831)	0.006981040634233312	0.04398673390773556	0	0	184.88888888888889	917.8914803082985	HLA-DRA
negative regulation of gene silencing by RNA (GO:0060967)	0.006981040634233312	0.04398673390773556	0	0	184.88888888888889	917.8914803082985	TGFB1
negative regulation of interferon-alpha production (GO:0032687)	0.006981040634233312	0.04398673390773556	0	0	184.88888888888889	917.8914803082985	HAVCR2
negative regulation of macrophage cytokine production (GO:0010936)	0.006981040634233312	0.04398673390773556	0	0	184.88888888888889	917.8914803082985	TGFB1
negative regulation of posttranscriptional gene silencing (GO:0060149)	0.006981040634233312	0.04398673390773556	0	0	184.88888888888889	917.8914803082985	TGFB1
salivary gland development (GO:0007431)	0.006981040634233312	0.04398673390773556	0	0	184.88888888888889	917.8914803082985	TGFB1
salivary gland morphogenesis (GO:0007435)	0.006981040634233312	0.04398673390773556	0	0	184.88888888888889	917.8914803082985	TGFB1
negative regulation of regulatory T cell differentiation (GO:0045590)	0.006981040634233312	0.04398673390773556	0	0	184.88888888888889	917.8914803082985	CTLA4
negative regulation of RNA polymerase II regulatory region sequence-specific DNA binding (GO:1903026)	0.006981040634233312	0.04398673390773556	0	0	184.88888888888889	917.8914803082985	DDIT3
regulation of granulocyte colony-stimulating factor production (GO:0071655)	0.006981040634233312	0.04398673390773556	0	0	184.88888888888889	917.8914803082985	HAVCR2
cellular response to vitamin D (GO:0071305)	0.006981040634233312	0.04398673390773556	0	0	184.88888888888889	917.8914803082985	VDR
negative regulation of vascular endothelial cell proliferation (GO:1905563)	0.006981040634233312	0.04398673390773556	0	0	184.88888888888889	917.8914803082985	FLT1
lymph node development (GO:0048535)	0.006981040634233312	0.04398673390773556	0	0	184.88888888888889	917.8914803082985	TGFB1
ciliary neurotrophic factor-mediated signaling pathway (GO:0070120)	0.006981040634233312	0.04398673390773556	0	0	184.88888888888889	917.8914803082985	IL6ST
postsynaptic endocytosis (GO:0140239)	0.006981040634233312	0.04398673390773556	0	0	184.88888888888889	917.8914803082985	MX1
regulation of neutrophil degranulation (GO:0043313)	0.006981040634233312	0.04398673390773556	0	0	184.88888888888889	917.8914803082985	ITGB2
peptidyl-cysteine S-nitrosylation (GO:0018119)	0.006981040634233312	0.04398673390773556	0	0	184.88888888888889	917.8914803082985	S100A8
postsynaptic neurotransmitter receptor internalization (GO:0098884)	0.006981040634233312	0.04398673390773556	0	0	184.88888888888889	917.8914803082985	MX1
dopamine catabolic process (GO:0042420)	0.006981040634233312	0.04398673390773556	0	0	184.88888888888889	917.8914803082985	MAOA
regulation of protein import (GO:1904589)	0.006981040634233312	0.04398673390773556	0	0	184.88888888888889	917.8914803082985	TGFB1
toll-like receptor signaling pathway (GO:0002224)	0.007166740296316096	0.04476069378050053	0	0	17.18496110630942	84.86456833477345	ITGB2;S100A8
regulation of peptidyl-tyrosine phosphorylation (GO:0050730)	0.00731969302231779	0.045155930330034365	0	0	16.993162393162393	83.55855531771991	TGFB1;ITGB2
positive regulation of peptidyl-serine phosphorylation (GO:0033138)	0.007474124606165092	0.045155930330034365	0	0	16.805579036348266	82.28529572043183	TGFB1;SH2D3C
hemopoiesis (GO:0030097)	0.007630030913614265	0.045155930330034365	0	0	16.622073578595316	81.04363548183322	FLT1;TGFB1
regulation of cell cycle (GO:0051726)	0.007995346995523248	0.045155930330034365	0	0	8.059658703071673	38.919249901285234	TGFB1;SIK1;TRIM21
positive regulation of defense response (GO:0031349)	0.00826832098774267	0.045155930330034365	0	0	15.926282051282051	76.37167960516742	S100A12;S100A8
regulation of peptidyl-serine phosphorylation (GO:0033135)	0.00826832098774267	0.045155930330034365	0	0	15.926282051282051	76.37167960516742	TGFB1;SH2D3C
regulation of T cell activation via T cell receptor contact with antigen bound to MHC molecule on antigen presenting cell (GO:2001188)	0.008371605061186147	0.045155930330034365	0	0	147.9037037037037	707.410051609059	HAVCR2
foam cell differentiation (GO:0090077)	0.008371605061186147	0.045155930330034365	0	0	147.9037037037037	707.410051609059	TGFB1
regulation of T-helper cell differentiation (GO:0045622)	0.008371605061186147	0.045155930330034365	0	0	147.9037037037037	707.410051609059	HLA-DRA
regulation of type 2 immune response (GO:0002828)	0.008371605061186147	0.045155930330034365	0	0	147.9037037037037	707.410051609059	NLRP3
positive regulation of endoplasmic reticulum stress-induced intrinsic apoptotic signaling pathway (GO:1902237)	0.008371605061186147	0.045155930330034365	0	0	147.9037037037037	707.410051609059	DDIT3
regulation of blood vessel remodeling (GO:0060312)	0.008371605061186147	0.045155930330034365	0	0	147.9037037037037	707.410051609059	TGFB1
positive regulation of ion transmembrane transport (GO:0034767)	0.008371605061186147	0.045155930330034365	0	0	147.9037037037037	707.410051609059	P2RX7
negative regulation of triglyceride metabolic process (GO:0090209)	0.008371605061186147	0.045155930330034365	0	0	147.9037037037037	707.410051609059	SIK1
regulation of hyaluronan biosynthetic process (GO:1900125)	0.008371605061186147	0.045155930330034365	0	0	147.9037037037037	707.410051609059	TGFB1
macrophage derived foam cell differentiation (GO:0010742)	0.008371605061186147	0.045155930330034365	0	0	147.9037037037037	707.410051609059	TGFB1
positive regulation of T-helper 2 cell differentiation (GO:0045630)	0.008371605061186147	0.045155930330034365	0	0	147.9037037037037	707.410051609059	NLRP3
peptide antigen assembly with MHC protein complex (GO:0002501)	0.008371605061186147	0.045155930330034365	0	0	147.9037037037037	707.410051609059	HLA-DRA
innate immune response (GO:0045087)	0.008445889282216686	0.04521408397697955	0	0	7.895518394648829	37.69380038651733	MX1;S100A12;TRIM21
positive regulation of apoptotic process (GO:0043065)	0.009069600485859185	0.04663978676776158	0	0	7.686644951140065	36.148961905203805	DDIT3;CTLA4;SIK1
positive regulation of cardiac muscle cell differentiation (GO:2000727)	0.009760292455613027	0.04663978676776158	0	0	123.24691358024691	570.5633183132499	TGFB1
regulation of striated muscle cell differentiation (GO:0051153)	0.009760292455613027	0.04663978676776158	0	0	123.24691358024691	570.5633183132499	SIK1
gland morphogenesis (GO:0022612)	0.009760292455613027	0.04663978676776158	0	0	123.24691358024691	570.5633183132499	TGFB1
regulation of calcidiol 1-monooxygenase activity (GO:0060558)	0.009760292455613027	0.04663978676776158	0	0	123.24691358024691	570.5633183132499	VDR
bleb assembly (GO:0032060)	0.009760292455613027	0.04663978676776158	0	0	123.24691358024691	570.5633183132499	P2RX7
positive regulation of histone H4 acetylation (GO:0090240)	0.009760292455613027	0.04663978676776158	0	0	123.24691358024691	570.5633183132499	MUC1
catecholamine catabolic process (GO:0042424)	0.009760292455613027	0.04663978676776158	0	0	123.24691358024691	570.5633183132499	MAOA
regulation of dopamine metabolic process (GO:0042053)	0.009760292455613027	0.04663978676776158	0	0	123.24691358024691	570.5633183132499	ITGB2
regulation of extracellular matrix assembly (GO:1901201)	0.009760292455613027	0.04663978676776158	0	0	123.24691358024691	570.5633183132499	TGFB1
SMAD protein complex assembly (GO:0007183)	0.009760292455613027	0.04663978676776158	0	0	123.24691358024691	570.5633183132499	TGFB1
negative regulation of striated muscle tissue development (GO:0045843)	0.009760292455613027	0.04663978676776158	0	0	123.24691358024691	570.5633183132499	TGFB1
synaptic vesicle budding from presynaptic endocytic zone membrane (GO:0016185)	0.009760292455613027	0.04663978676776158	0	0	123.24691358024691	570.5633183132499	MX1
regulation of muscle organ development (GO:0048634)	0.009760292455613027	0.04663978676776158	0	0	123.24691358024691	570.5633183132499	TGFB1
regulation of protein deubiquitination (GO:0090085)	0.009760292455613027	0.04663978676776158	0	0	123.24691358024691	570.5633183132499	TRIM21
negative regulation of acute inflammatory response (GO:0002674)	0.009760292455613027	0.04663978676776158	0	0	123.24691358024691	570.5633183132499	NLRP3
negative regulation of gene expression (GO:0010629)	0.010054939380301322	0.0466866990632485	0	0	7.392978056426332	34.00541673328788	TGFB1;VDR;HAVCR2
regulation of cytoskeleton organization (GO:0051493)	0.0106838570177185	0.0466866990632485	0	0	13.88951048951049	63.04478488441613	P2RX7;S100A8
response to lipid (GO:0033993)	0.011051552987997537	0.0466866990632485	0	0	13.64010989010989	61.4512091862676	TGFB1;S100A8
positive regulation of adaptive immune response (GO:0002821)	0.011147105113416074	0.0466866990632485	0	0	105.63492063492063	474.9953903533844	IL6ST
ER overload response (GO:0006983)	0.011147105113416074	0.0466866990632485	0	0	105.63492063492063	474.9953903533844	DDIT3
positive regulation of CD4-positive, alpha-beta T cell differentiation (GO:0043372)	0.011147105113416074	0.0466866990632485	0	0	105.63492063492063	474.9953903533844	HLA-DRA
regulation of striated muscle tissue development (GO:0016202)	0.011147105113416074	0.0466866990632485	0	0	105.63492063492063	474.9953903533844	TGFB1
regulation of T-helper 2 cell differentiation (GO:0045628)	0.011147105113416074	0.0466866990632485	0	0	105.63492063492063	474.9953903533844	NLRP3
positive regulation of fibroblast migration (GO:0010763)	0.011147105113416074	0.0466866990632485	0	0	105.63492063492063	474.9953903533844	TGFB1
regulation of CD4-positive, alpha-beta T cell activation (GO:2000514)	0.011147105113416074	0.0466866990632485	0	0	105.63492063492063	474.9953903533844	HLA-DRA
negative regulation of keratinocyte proliferation (GO:0010839)	0.011147105113416074	0.0466866990632485	0	0	105.63492063492063	474.9953903533844	VDR
positive regulation of isomerase activity (GO:0010912)	0.011147105113416074	0.0466866990632485	0	0	105.63492063492063	474.9953903533844	ITGB2
negative regulation of nitrogen compound metabolic process (GO:0051172)	0.011147105113416074	0.0466866990632485	0	0	105.63492063492063	474.9953903533844	TGFB1
regulation of epithelial to mesenchymal transition involved in endocardial cushion formation (GO:1905005)	0.011147105113416074	0.0466866990632485	0	0	105.63492063492063	474.9953903533844	TGFB1
leukocyte aggregation (GO:0070486)	0.011147105113416074	0.0466866990632485	0	0	105.63492063492063	474.9953903533844	S100A8
synaptic vesicle budding (GO:0070142)	0.011147105113416074	0.0466866990632485	0	0	105.63492063492063	474.9953903533844	MX1
commissural neuron axon guidance (GO:0071679)	0.011147105113416074	0.0466866990632485	0	0	105.63492063492063	474.9953903533844	NCAM1
positive regulation of T-helper 2 cell cytokine production (GO:2000553)	0.011147105113416074	0.0466866990632485	0	0	105.63492063492063	474.9953903533844	NLRP3
dynamin family protein polymerization involved in membrane fission (GO:0003373)	0.011147105113416074	0.0466866990632485	0	0	105.63492063492063	474.9953903533844	MX1
dynamin family protein polymerization involved in mitochondrial fission (GO:0003374)	0.011147105113416074	0.0466866990632485	0	0	105.63492063492063	474.9953903533844	MX1
plasma membrane phospholipid scrambling (GO:0017121)	0.011147105113416074	0.0466866990632485	0	0	105.63492063492063	474.9953903533844	P2RX7
negative regulation of response to external stimulus (GO:0032102)	0.011803590062170032	0.04823143945283747	0	0	13.16710875331565	58.453424669194824	NLRP3;TRIM21
positive regulation of cysteine-type endopeptidase activity involved in apoptotic process (GO:0043280)	0.011995044009774972	0.04823143945283747	0	0	13.053911900065746	57.74086872140665	NLRP3;S100A8
positive regulation of multicellular organismal process (GO:0051240)	0.012113002382152752	0.04823143945283747	0	0	6.887719298245614	30.398782621055076	TGFB1;VDR;PLAAT4
cellular response to lipopolysaccharide (GO:0071222)	0.012187867959303668	0.04823143945283747	0	0	12.942633637548893	57.04225368376499	TGFB1;NLRP3
negative regulation of biomineralization (GO:0110150)	0.012532045363447937	0.04823143945283747	0	0	92.42592592592592	404.7762265532091	TGFB1
negative regulation of bone resorption (GO:0045779)	0.012532045363447937	0.04823143945283747	0	0	92.42592592592592	404.7762265532091	P2RX7
regulation of RNA polymerase II regulatory region sequence-specific DNA binding (GO:1903025)	0.012532045363447937	0.04823143945283747	0	0	92.42592592592592	404.7762265532091	DDIT3
ATF6-mediated unfolded protein response (GO:0036500)	0.012532045363447937	0.04823143945283747	0	0	92.42592592592592	404.7762265532091	DDIT3
positive regulation of extracellular matrix assembly (GO:1901203)	0.012532045363447937	0.04823143945283747	0	0	92.42592592592592	404.7762265532091	TGFB1
response to type I interferon (GO:0034340)	0.012532045363447937	0.04823143945283747	0	0	92.42592592592592	404.7762265532091	MX1
positive regulation of memory T cell differentiation (GO:0043382)	0.012532045363447937	0.04823143945283747	0	0	92.42592592592592	404.7762265532091	HLA-DRA
intestinal epithelial cell differentiation (GO:0060575)	0.012532045363447937	0.04823143945283747	0	0	92.42592592592592	404.7762265532091	IL6ST
regulation of histone H4 acetylation (GO:0090239)	0.012532045363447937	0.04823143945283747	0	0	92.42592592592592	404.7762265532091	MUC1
peptidyl-cysteine modification (GO:0018198)	0.012532045363447937	0.04823143945283747	0	0	92.42592592592592	404.7762265532091	S100A8
N-acylphosphatidylethanolamine metabolic process (GO:0070292)	0.012532045363447937	0.04823143945283747	0	0	92.42592592592592	404.7762265532091	PLAAT4
platelet degranulation (GO:0002576)	0.013172400621523325	0.05042338302432585	0	0	12.413383364602877	53.74537564067526	SERPINA1;TGFB1
negative regulation of cell adhesion mediated by integrin (GO:0033629)	0.01391511556314784	0.051601886880006574	0	0	82.1522633744856	351.18281785053944	MUC1
negative regulation of extracellular matrix organization (GO:1903054)	0.01391511556314784	0.051601886880006574	0	0	82.1522633744856	351.18281785053944	TGFB1
granulocyte migration (GO:0097530)	0.01391511556314784	0.051601886880006574	0	0	82.1522633744856	351.18281785053944	ITGB2
negative regulation of transcription by competitive promoter binding (GO:0010944)	0.01391511556314784	0.051601886880006574	0	0	82.1522633744856	351.18281785053944	MUC1
regulation of memory T cell differentiation (GO:0043380)	0.01391511556314784	0.051601886880006574	0	0	82.1522633744856	351.18281785053944	HLA-DRA
DNA damage response, signal transduction by p53 class mediator resulting in transcription of p21 class mediator (GO:0006978)	0.01391511556314784	0.051601886880006574	0	0	82.1522633744856	351.18281785053944	MUC1
positive regulation of peptidyl-tyrosine phosphorylation (GO:0050731)	0.01502906972816977	0.05312672426011014	0	0	11.561771561771561	48.533645917184224	TGFB1;IL6ST
negative regulation of bone remodeling (GO:0046851)	0.015296318080509241	0.05312672426011014	0	0	73.93333333333334	309.05191525436794	P2RX7
regulation of T-helper 2 cell cytokine production (GO:2000551)	0.015296318080509241	0.05312672426011014	0	0	73.93333333333334	309.05191525436794	NLRP3
regulation of cardiac muscle cell differentiation (GO:2000725)	0.015296318080509241	0.05312672426011014	0	0	73.93333333333334	309.05191525436794	TGFB1
negative regulation of interleukin-17 production (GO:0032700)	0.015296318080509241	0.05312672426011014	0	0	73.93333333333334	309.05191525436794	DDIT3
response to sterol (GO:0036314)	0.015296318080509241	0.05312672426011014	0	0	73.93333333333334	309.05191525436794	TGFB1
positive regulation of macrophage differentiation (GO:0045651)	0.015296318080509241	0.05312672426011014	0	0	73.93333333333334	309.05191525436794	TGFB1
interleukin-35-mediated signaling pathway (GO:0070757)	0.015296318080509241	0.05312672426011014	0	0	73.93333333333334	309.05191525436794	IL6ST
positive regulation of production of miRNAs involved in gene silencing by miRNA (GO:1903800)	0.015296318080509241	0.05312672426011014	0	0	73.93333333333334	309.05191525436794	TGFB1
positive regulation of transcription from RNA polymerase II promoter in response to endoplasmic reticulum stress (GO:1990440)	0.015296318080509241	0.05312672426011014	0	0	73.93333333333334	309.05191525436794	DDIT3
DNA damage response, signal transduction resulting in transcription (GO:0042772)	0.015296318080509241	0.05312672426011014	0	0	73.93333333333334	309.05191525436794	MUC1
PERK-mediated unfolded protein response (GO:0036499)	0.015296318080509241	0.05312672426011014	0	0	73.93333333333334	309.05191525436794	DDIT3
protein kinase C signaling (GO:0070528)	0.015296318080509241	0.05312672426011014	0	0	73.93333333333334	309.05191525436794	MAS1
enzyme linked receptor protein signaling pathway (GO:0007167)	0.016326059798806376	0.055223565450890244	0	0	11.055741360089186	45.494294847940814	FLT1;IL6ST
positive regulation of cellular catabolic process (GO:0031331)	0.016546759020940802	0.055223565450890244	0	0	10.975650249031544	45.017343197791114	P2RX7;TRIM21
negative regulation of B cell proliferation (GO:0030889)	0.01667565529767051	0.055223565450890244	0	0	67.20875420875421	275.1395602176083	CTLA4
positive regulation of cardiocyte differentiation (GO:1905209)	0.01667565529767051	0.055223565450890244	0	0	67.20875420875421	275.1395602176083	TGFB1
negative regulation of gene silencing by miRNA (GO:0060965)	0.01667565529767051	0.055223565450890244	0	0	67.20875420875421	275.1395602176083	TGFB1
regulation of CD4-positive, alpha-beta T cell differentiation (GO:0043370)	0.01667565529767051	0.055223565450890244	0	0	67.20875420875421	275.1395602176083	HLA-DRA
cardiocyte differentiation (GO:0035051)	0.01667565529767051	0.055223565450890244	0	0	67.20875420875421	275.1395602176083	SIK1
negative regulation of production of miRNAs involved in gene silencing by miRNA (GO:1903799)	0.01667565529767051	0.055223565450890244	0	0	67.20875420875421	275.1395602176083	TGFB1
positive regulation of myeloid leukocyte mediated immunity (GO:0002888)	0.01667565529767051	0.055223565450890244	0	0	67.20875420875421	275.1395602176083	ITGB2
positive regulation of vascular permeability (GO:0043117)	0.01667565529767051	0.055223565450890244	0	0	67.20875420875421	275.1395602176083	TGFB1
receptor-mediated endocytosis (GO:0006898)	0.016992009974150332	0.05601069954442146	0	0	10.818876159301691	44.08705068341791	ITGB2;MX1
phosphorylation (GO:0016310)	0.01796021044689449	0.05660848247387727	0	0	5.916876574307305	23.783456360992172	TGFB1;SIK1;ERG
positive regulation of CD4-positive, alpha-beta T cell activation (GO:2000516)	0.01805312960024282	0.05660848247387727	0	0	61.60493827160494	247.30909578576168	HLA-DRA
negative regulation of gluconeogenesis (GO:0045721)	0.01805312960024282	0.05660848247387727	0	0	61.60493827160494	247.30909578576168	SIK1
negative regulation of intrinsic apoptotic signaling pathway in response to DNA damage by p53 class mediator (GO:1902166)	0.01805312960024282	0.05660848247387727	0	0	61.60493827160494	247.30909578576168	MUC1
negative regulation of macromolecule biosynthetic process (GO:0010558)	0.01805312960024282	0.05660848247387727	0	0	61.60493827160494	247.30909578576168	TGFB1
negative regulation of myoblast differentiation (GO:0045662)	0.01805312960024282	0.05660848247387727	0	0	61.60493827160494	247.30909578576168	TGFB1
cellular biogenic amine metabolic process (GO:0006576)	0.01805312960024282	0.05660848247387727	0	0	61.60493827160494	247.30909578576168	MAOA
negative regulation of viral release from host cell (GO:1902187)	0.01805312960024282	0.05660848247387727	0	0	61.60493827160494	247.30909578576168	TRIM21
regulation of leukocyte adhesion to vascular endothelial cell (GO:1904994)	0.01805312960024282	0.05660848247387727	0	0	61.60493827160494	247.30909578576168	ITGB2
pathway-restricted SMAD protein phosphorylation (GO:0060389)	0.01805312960024282	0.05660848247387727	0	0	61.60493827160494	247.30909578576168	TGFB1
regulation of nucleocytoplasmic transport (GO:0046822)	0.01805312960024282	0.05660848247387727	0	0	61.60493827160494	247.30909578576168	TGFB1
positive regulation of intracellular protein transport (GO:0090316)	0.018127435398938227	0.05660848247387727	0	0	10.445732349841938	41.89082044849423	TGFB1;ITGB2
cellular response to organic cyclic compound (GO:0071407)	0.018590446466863406	0.057162253243312935	0	0	10.303534303534304	41.06069142799587	P2RX7;TGFB1
antigen processing and presentation of endogenous peptide antigen (GO:0002483)	0.01942874337764288	0.057162253243312935	0	0	56.863247863247864	224.09815604285276	HLA-DRA
antiviral innate immune response (GO:0140374)	0.01942874337764288	0.057162253243312935	0	0	56.863247863247864	224.09815604285276	MX1
positive regulation of leukocyte degranulation (GO:0043302)	0.01942874337764288	0.057162253243312935	0	0	56.863247863247864	224.09815604285276	ITGB2
cellular response to low-density lipoprotein particle stimulus (GO:0071404)	0.01942874337764288	0.057162253243312935	0	0	56.863247863247864	224.09815604285276	ITGB2
negative regulation of T cell differentiation (GO:0045581)	0.01942874337764288	0.057162253243312935	0	0	56.863247863247864	224.09815604285276	CTLA4
negative regulation of viral transcription (GO:0032897)	0.01942874337764288	0.057162253243312935	0	0	56.863247863247864	224.09815604285276	TRIM21
regulation of intrinsic apoptotic signaling pathway in response to DNA damage by p53 class mediator (GO:1902165)	0.01942874337764288	0.057162253243312935	0	0	56.863247863247864	224.09815604285276	MUC1
positive regulation of regulatory T cell differentiation (GO:0045591)	0.01942874337764288	0.057162253243312935	0	0	56.863247863247864	224.09815604285276	HLA-DRA
positive regulation of SMAD protein signal transduction (GO:0060391)	0.01942874337764288	0.057162253243312935	0	0	56.863247863247864	224.09815604285276	TGFB1
regulation of macrophage cytokine production (GO:0010935)	0.01942874337764288	0.057162253243312935	0	0	56.863247863247864	224.09815604285276	TGFB1
positive regulation of T-helper cell differentiation (GO:0045624)	0.01942874337764288	0.057162253243312935	0	0	56.863247863247864	224.09815604285276	NLRP3
positive regulation of transmembrane transport (GO:0034764)	0.01942874337764288	0.057162253243312935	0	0	56.863247863247864	224.09815604285276	P2RX7
positive regulation of type 2 immune response (GO:0002830)	0.01942874337764288	0.057162253243312935	0	0	56.863247863247864	224.09815604285276	NLRP3
regulation of cell differentiation (GO:0045595)	0.02000940628139407	0.058021784810437446	0	0	9.8991008991009	38.720855858381164	TGFB1;SIK1
cellular response to growth factor stimulus (GO:0071363)	0.020492270424353802	0.058021784810437446	0	0	9.77120315581854	37.98757995324951	FLT1;TGFB1
T cell receptor signaling pathway (GO:0050852)	0.020492270424353802	0.058021784810437446	0	0	9.77120315581854	37.98757995324951	CTLA4;HLA-DRA
response to lipopolysaccharide (GO:0032496)	0.02073553808352932	0.058021784810437446	0	0	9.708476237138658	37.62914358108623	NLRP3;S100A8
protein autophosphorylation (GO:0046777)	0.02073553808352932	0.058021784810437446	0	0	9.708476237138658	37.62914358108623	FLT1;SIK1
positive regulation of acute inflammatory response (GO:0002675)	0.020802499021418883	0.058021784810437446	0	0	52.7989417989418	204.47351966705395	IL6ST
regulation of triglyceride biosynthetic process (GO:0010866)	0.020802499021418883	0.058021784810437446	0	0	52.7989417989418	204.47351966705395	SIK1
negative regulation of leukocyte activation (GO:0002695)	0.020802499021418883	0.058021784810437446	0	0	52.7989417989418	204.47351966705395	HAVCR2
integrated stress response signaling (GO:0140467)	0.020802499021418883	0.058021784810437446	0	0	52.7989417989418	204.47351966705395	DDIT3
cellular response to ATP (GO:0071318)	0.020802499021418883	0.058021784810437446	0	0	52.7989417989418	204.47351966705395	P2RX7
regulation of extracellular matrix disassembly (GO:0010715)	0.020802499021418883	0.058021784810437446	0	0	52.7989417989418	204.47351966705395	TGFB1
vitamin D metabolic process (GO:0042359)	0.020802499021418883	0.058021784810437446	0	0	52.7989417989418	204.47351966705395	VDR
regulation of phospholipase C activity (GO:1900274)	0.020802499021418883	0.058021784810437446	0	0	52.7989417989418	204.47351966705395	FLT1
regulation of cell population proliferation (GO:0042127)	0.020861765325101103	0.058021784810437446	0	0	4.213157894736842	16.304235174576135	FLT1;TGFB1;VDR;IL6ST
positive regulation of collagen biosynthetic process (GO:0032967)	0.0221743989287616	0.06003107238508844	0	0	49.27654320987654	187.6853284304674	TGFB1
negative regulation of immune effector process (GO:0002698)	0.0221743989287616	0.06003107238508844	0	0	49.27654320987654	187.6853284304674	HAVCR2
response to organophosphorus (GO:0046683)	0.0221743989287616	0.06003107238508844	0	0	49.27654320987654	187.6853284304674	P2RX7
positive regulation of isotype switching (GO:0045830)	0.0221743989287616	0.06003107238508844	0	0	49.27654320987654	187.6853284304674	TGFB1
positive regulation of leukocyte adhesion to vascular endothelial cell (GO:1904996)	0.0221743989287616	0.06003107238508844	0	0	49.27654320987654	187.6853284304674	ITGB2
negative regulation of transcription regulatory region DNA binding (GO:2000678)	0.0221743989287616	0.06003107238508844	0	0	49.27654320987654	187.6853284304674	DDIT3
neural tube development (GO:0021915)	0.0221743989287616	0.06003107238508844	0	0	49.27654320987654	187.6853284304674	TGFB1
regulation of MAPK cascade (GO:0043408)	0.02247233753494775	0.06060721335182878	0	0	9.29080675422139	35.262979882036056	P2RX7;FLT1
positive regulation of transcription, DNA-templated (GO:0045893)	0.02262979036921951	0.06080154997314827	0	0	3.4682955635934154	13.139596410236898	TGFB1;VDR;DDIT3;NLRP3;ERG
negative regulation of cytokine production involved in immune response (GO:0002719)	0.0235444454896736	0.06185846933080297	0	0	46.19444444444444	173.1767519855369	TGFB1
positive regulation of collagen metabolic process (GO:0010714)	0.0235444454896736	0.06185846933080297	0	0	46.19444444444444	173.1767519855369	TGFB1
negative regulation of intrinsic apoptotic signaling pathway by p53 class mediator (GO:1902254)	0.0235444454896736	0.06185846933080297	0	0	46.19444444444444	173.1767519855369	MUC1
response to purine-containing compound (GO:0014074)	0.0235444454896736	0.06185846933080297	0	0	46.19444444444444	173.1767519855369	P2RX7
cell surface receptor signaling pathway involved in heart development (GO:0061311)	0.0235444454896736	0.06185846933080297	0	0	46.19444444444444	173.1767519855369	TGFB1
positive regulation of muscle hypertrophy (GO:0014742)	0.0235444454896736	0.06185846933080297	0	0	46.19444444444444	173.1767519855369	IL6ST
positive regulation of I-kappaB kinase/NF-kappaB signaling (GO:0043123)	0.023748789683237112	0.062165949464944206	0	0	9.013654984069186	33.71308608973465	S100A12;TRIM21
positive regulation of cardiac muscle hypertrophy (GO:0010613)	0.0249126411012733	0.06267774015585369	0	0	43.474945533769066	160.52601632867996	IL6ST
regulation of adaptive immune response (GO:0002819)	0.0249126411012733	0.06267774015585369	0	0	43.474945533769066	160.52601632867996	IL6ST
regulation of vascular endothelial cell proliferation (GO:1905562)	0.0249126411012733	0.06267774015585369	0	0	43.474945533769066	160.52601632867996	FLT1
positive regulation of extracellular matrix organization (GO:1903055)	0.0249126411012733	0.06267774015585369	0	0	43.474945533769066	160.52601632867996	TGFB1
positive regulation of glial cell differentiation (GO:0045687)	0.0249126411012733	0.06267774015585369	0	0	43.474945533769066	160.52601632867996	TGFB1
response to interferon-alpha (GO:0035455)	0.0249126411012733	0.06267774015585369	0	0	43.474945533769066	160.52601632867996	LAMP3
hyaluronan catabolic process (GO:0030214)	0.0249126411012733	0.06267774015585369	0	0	43.474945533769066	160.52601632867996	TGFB1
interleukin-6-mediated signaling pathway (GO:0070102)	0.0249126411012733	0.06267774015585369	0	0	43.474945533769066	160.52601632867996	IL6ST
positive regulation of response to endoplasmic reticulum stress (GO:1905898)	0.0249126411012733	0.06267774015585369	0	0	43.474945533769066	160.52601632867996	DDIT3
mitochondrial fission (GO:0000266)	0.0249126411012733	0.06267774015585369	0	0	43.474945533769066	160.52601632867996	MX1
regulation of production of miRNAs involved in gene silencing by miRNA (GO:1903798)	0.0249126411012733	0.06267774015585369	0	0	43.474945533769066	160.52601632867996	TGFB1
defense response to bacterium (GO:0042742)	0.025054637249619233	0.06281303423143977	0	0	8.752431476569408	32.26755716812786	S100A12;S100A8
negative regulation of immune response (GO:0050777)	0.025585108017102984	0.06342589685229481	0	0	8.652097902097902	31.716383022121978	TRIM21;HAVCR2
regulation of mitotic cell cycle (GO:0007346)	0.025585108017102984	0.06342589685229481	0	0	8.652097902097902	31.716383022121978	TGFB1;SIK1
regulation of immune response (GO:0050776)	0.025852071865354247	0.06342589685229481	0	0	8.602781399391569	31.446302001384918	ITGB2;HLA-DRA
regulated exocytosis (GO:0045055)	0.026120183367780266	0.06342589685229481	0	0	8.554019014693171	31.17980095732344	SERPINA1;TGFB1
response to ATP (GO:0033198)	0.02627898816211653	0.06342589685229481	0	0	41.05761316872428	149.40806261137496	P2RX7
response to cholesterol (GO:0070723)	0.02627898816211653	0.06342589685229481	0	0	41.05761316872428	149.40806261137496	TGFB1
regulation of collagen biosynthetic process (GO:0032965)	0.02627898816211653	0.06342589685229481	0	0	41.05761316872428	149.40806261137496	TGFB1
negative regulation of RNA metabolic process (GO:0051253)	0.02627898816211653	0.06342589685229481	0	0	41.05761316872428	149.40806261137496	TGFB1
striated muscle cell differentiation (GO:0051146)	0.02627898816211653	0.06342589685229481	0	0	41.05761316872428	149.40806261137496	SIK1
dopamine metabolic process (GO:0042417)	0.02627898816211653	0.06342589685229481	0	0	41.05761316872428	149.40806261137496	MAOA
pore complex assembly (GO:0046931)	0.02627898816211653	0.06342589685229481	0	0	41.05761316872428	149.40806261137496	P2RX7
negative regulation of nucleic acid-templated transcription (GO:1903507)	0.026446665155677354	0.06361495132041309	0	0	5.078785249457701	18.449323331819922	TGFB1;VDR;DDIT3
negative regulation of cytokine production (GO:0001818)	0.026659835365283713	0.06391179387232998	0	0	8.458119658119658	30.657276319184078	DDIT3;HAVCR2
antigen receptor-mediated signaling pathway (GO:0050851)	0.02747783375605008	0.06495763763152135	0	0	8.318200924758301	29.89873881061821	CTLA4;HLA-DRA
positive regulation of alpha-beta T cell activation (GO:0046635)	0.02764348904824574	0.06495763763152135	0	0	38.89473684210526	139.56851455439977	HLA-DRA
regulation of tissue remodeling (GO:0034103)	0.02764348904824574	0.06495763763152135	0	0	38.89473684210526	139.56851455439977	TGFB1
lipopolysaccharide-mediated signaling pathway (GO:0031663)	0.02764348904824574	0.06495763763152135	0	0	38.89473684210526	139.56851455439977	TGFB1
toll-like receptor 4 signaling pathway (GO:0034142)	0.02764348904824574	0.06495763763152135	0	0	38.89473684210526	139.56851455439977	ITGB2
modulation by symbiont of entry into host (GO:0052372)	0.02764348904824574	0.06495763763152135	0	0	38.89473684210526	139.56851455439977	TRIM21
positive regulation of cell population proliferation (GO:0008284)	0.02793769413420994	0.06540777978950925	0	0	4.968407643312102	17.775861835597112	FLT1;TGFB1;IL6ST
anterior/posterior axis specification (GO:0009948)	0.029006146168748567	0.06540777978950925	0	0	36.94814814814815	130.8055903894323	DDIT3
regulation of anoikis (GO:2000209)	0.029006146168748567	0.06540777978950925	0	0	36.94814814814815	130.8055903894323	SIK1
positive regulation of glycolytic process (GO:0045821)	0.029006146168748567	0.06540777978950925	0	0	36.94814814814815	130.8055903894323	P2RX7
response to progesterone (GO:0032570)	0.029006146168748567	0.06540777978950925	0	0	36.94814814814815	130.8055903894323	TGFB1
negative regulation of protein localization to cell periphery (GO:1904376)	0.029006146168748567	0.06540777978950925	0	0	36.94814814814815	130.8055903894323	TGFB1
negative regulation of protein localization to plasma membrane (GO:1903077)	0.029006146168748567	0.06540777978950925	0	0	36.94814814814815	130.8055903894323	TGFB1
sensory perception of pain (GO:0019233)	0.029006146168748567	0.06540777978950925	0	0	36.94814814814815	130.8055903894323	P2RX7
regulation of fibroblast migration (GO:0010762)	0.029006146168748567	0.06540777978950925	0	0	36.94814814814815	130.8055903894323	TGFB1
positive regulation of purine nucleotide metabolic process (GO:1900544)	0.029006146168748567	0.06540777978950925	0	0	36.94814814814815	130.8055903894323	P2RX7
positive regulation of T cell cytokine production (GO:0002726)	0.029006146168748567	0.06540777978950925	0	0	36.94814814814815	130.8055903894323	NLRP3
positive regulation of transcription regulatory region DNA binding (GO:2000679)	0.029006146168748567	0.06540777978950925	0	0	36.94814814814815	130.8055903894323	TGFB1
regulation of transcription by RNA polymerase II (GO:0006357)	0.029029295524557474	0.06540777978950925	0	0	2.69410338032439	9.535643585515256	MUC1;TGFB1;VDR;DDIT3;NLRP3;ERG;IRF9
negative regulation of B cell activation (GO:0050869)	0.030366961903249945	0.06652700576958141	0	0	35.18694885361552	122.95727551819456	CTLA4
negative regulation of biomineral tissue development (GO:0070168)	0.030366961903249945	0.06652700576958141	0	0	35.18694885361552	122.95727551819456	TGFB1
regulation of viral release from host cell (GO:1902186)	0.030366961903249945	0.06652700576958141	0	0	35.18694885361552	122.95727551819456	TRIM21
negative regulation of interleukin-2 production (GO:0032703)	0.030366961903249945	0.06652700576958141	0	0	35.18694885361552	122.95727551819456	HAVCR2
negative regulation of lipid biosynthetic process (GO:0051055)	0.030366961903249945	0.06652700576958141	0	0	35.18694885361552	122.95727551819456	SIK1
regulation of endoplasmic reticulum stress-induced intrinsic apoptotic signaling pathway (GO:1902235)	0.030366961903249945	0.06652700576958141	0	0	35.18694885361552	122.95727551819456	DDIT3
negative regulation of small molecule metabolic process (GO:0062014)	0.030366961903249945	0.06652700576958141	0	0	35.18694885361552	122.95727551819456	SIK1
membrane protein intracellular domain proteolysis (GO:0031293)	0.030366961903249945	0.06652700576958141	0	0	35.18694885361552	122.95727551819456	TGFB1
microglial cell activation (GO:0001774)	0.030366961903249945	0.06652700576958141	0	0	35.18694885361552	122.95727551819456	ITGB2
regulation of signal transduction (GO:0009966)	0.031138495219217858	0.0680080018284758	0	0	7.76138147566719	26.926641757721413	TGFB1;NCAM1
regulation of SMAD protein signal transduction (GO:0060390)	0.031725938633605226	0.06845111608220279	0	0	33.58585858585859	115.89205816705555	TGFB1
positive regulation of histone acetylation (GO:0035066)	0.031725938633605226	0.06845111608220279	0	0	33.58585858585859	115.89205816705555	MUC1
positive regulation of interleukin-17 production (GO:0032740)	0.031725938633605226	0.06845111608220279	0	0	33.58585858585859	115.89205816705555	TGFB1
hyaluronan metabolic process (GO:0030212)	0.031725938633605226	0.06845111608220279	0	0	33.58585858585859	115.89205816705555	TGFB1
positive regulation of carbohydrate metabolic process (GO:0045913)	0.03308307875727454	0.06887471367011541	0	0	32.12399355877617	109.50212795754759	P2RX7
extracellular matrix assembly (GO:0085029)	0.03308307875727454	0.06887471367011541	0	0	32.12399355877617	109.50212795754759	TGFB1
regulation of cardiac muscle hypertrophy (GO:0010611)	0.03308307875727454	0.06887471367011541	0	0	32.12399355877617	109.50212795754759	IL6ST
regulation of cellular response to transforming growth factor beta stimulus (GO:1903844)	0.03308307875727454	0.06887471367011541	0	0	32.12399355877617	109.50212795754759	TGFB1
cardiac muscle cell differentiation (GO:0055007)	0.03308307875727454	0.06887471367011541	0	0	32.12399355877617	109.50212795754759	SIK1
negative regulation of NIK/NF-kappaB signaling (GO:1901223)	0.03308307875727454	0.06887471367011541	0	0	32.12399355877617	109.50212795754759	NLRP3
positive regulation of neuron apoptotic process (GO:0043525)	0.03308307875727454	0.06887471367011541	0	0	32.12399355877617	109.50212795754759	DDIT3
positive regulation of phospholipase activity (GO:0010518)	0.03308307875727454	0.06887471367011541	0	0	32.12399355877617	109.50212795754759	FLT1
positive regulation of protein targeting to membrane (GO:0090314)	0.03308307875727454	0.06887471367011541	0	0	32.12399355877617	109.50212795754759	ITGB2
regulation of keratinocyte proliferation (GO:0010837)	0.03308307875727454	0.06887471367011541	0	0	32.12399355877617	109.50212795754759	VDR
regulation of monooxygenase activity (GO:0032768)	0.03308307875727454	0.06887471367011541	0	0	32.12399355877617	109.50212795754759	VDR
protein kinase B signaling (GO:0043491)	0.03308307875727454	0.06887471367011541	0	0	32.12399355877617	109.50212795754759	TGFB1
regulation of protein kinase B signaling (GO:0051896)	0.033780422429200284	0.07005751391091909	0	0	7.417260787992495	25.12874395406434	TGFB1;DDIT3
negative regulation of cellular carbohydrate metabolic process (GO:0010677)	0.034438384647221466	0.07005751391091909	0	0	30.78395061728395	103.69830823466705	SIK1
fat-soluble vitamin metabolic process (GO:0006775)	0.034438384647221466	0.07005751391091909	0	0	30.78395061728395	103.69830823466705	VDR
receptor catabolic process (GO:0032801)	0.034438384647221466	0.07005751391091909	0	0	30.78395061728395	103.69830823466705	TGFB1
positive regulation of peptidyl-threonine phosphorylation (GO:0010800)	0.034438384647221466	0.07005751391091909	0	0	30.78395061728395	103.69830823466705	TGFB1
regulation of interferon-alpha production (GO:0032647)	0.034438384647221466	0.07005751391091909	0	0	30.78395061728395	103.69830823466705	HAVCR2
regulation of myotube differentiation (GO:0010830)	0.034438384647221466	0.07005751391091909	0	0	30.78395061728395	103.69830823466705	SIK1
ventricular cardiac muscle tissue development (GO:0003229)	0.034438384647221466	0.07005751391091909	0	0	30.78395061728395	103.69830823466705	TGFB1
phosphate-containing compound metabolic process (GO:0006796)	0.03528515448069243	0.07078834274485024	0	0	7.238827838827839	24.208760954382097	TGFB1;PLAAT4
regulation of regulatory T cell differentiation (GO:0045589)	0.03579185869121641	0.07078834274485024	0	0	29.551111111111112	98.40622903757162	CTLA4
regulation of biomineral tissue development (GO:0070167)	0.03579185869121641	0.07078834274485024	0	0	29.551111111111112	98.40622903757162	TGFB1
negative regulation of interleukin-1 beta production (GO:0032691)	0.03579185869121641	0.07078834274485024	0	0	29.551111111111112	98.40622903757162	NLRP3
negative regulation of intrinsic apoptotic signaling pathway in response to DNA damage (GO:1902230)	0.03579185869121641	0.07078834274485024	0	0	29.551111111111112	98.40622903757162	MUC1
negative regulation of protein localization to membrane (GO:1905476)	0.03579185869121641	0.07078834274485024	0	0	29.551111111111112	98.40622903757162	TGFB1
negative regulation of proteolysis involved in cellular protein catabolic process (GO:1903051)	0.03579185869121641	0.07078834274485024	0	0	29.551111111111112	98.40622903757162	LAMP3
positive regulation of T cell mediated cytotoxicity (GO:0001916)	0.03579185869121641	0.07078834274485024	0	0	29.551111111111112	98.40622903757162	HLA-DRA
organelle fission (GO:0048285)	0.03579185869121641	0.07078834274485024	0	0	29.551111111111112	98.40622903757162	MX1
phosphatidylethanolamine acyl-chain remodeling (GO:0036152)	0.03579185869121641	0.07078834274485024	0	0	29.551111111111112	98.40622903757162	PLAAT4
negative regulation of multicellular organismal process (GO:0051241)	0.03589432314211508	0.07079434370411618	0	0	7.169811320754717	23.8552250524599	TGFB1;DDIT3
regulation of cell growth (GO:0001558)	0.03681579001278303	0.07206042050834716	0	0	7.068694096601074	23.33961526826255	TGFB1;S100A8
regulation of transcription regulatory region DNA binding (GO:2000677)	0.037143503267645234	0.07206042050834716	0	0	28.413105413105413	93.56340148780022	TGFB1
positive regulation of gene silencing by miRNA (GO:2000637)	0.037143503267645234	0.07206042050834716	0	0	28.413105413105413	93.56340148780022	TGFB1
positive regulation of striated muscle cell differentiation (GO:0051155)	0.037143503267645234	0.07206042050834716	0	0	28.413105413105413	93.56340148780022	TGFB1
protein export from nucleus (GO:0006611)	0.037143503267645234	0.07206042050834716	0	0	28.413105413105413	93.56340148780022	TGFB1
entrainment of circadian clock by photoperiod (GO:0043153)	0.037143503267645234	0.07206042050834716	0	0	28.413105413105413	93.56340148780022	SIK1
positive regulation of cell motility (GO:2000147)	0.03805867554054155	0.07289160735768933	0	0	6.938180540920267	22.678318814121223	FLT1;TGFB1
receptor clustering (GO:0043113)	0.03849332073945392	0.07289160735768933	0	0	27.359396433470508	89.11695599563507	ITGB2
response to ketone (GO:1901654)	0.03849332073945392	0.07289160735768933	0	0	27.359396433470508	89.11695599563507	TGFB1
positive regulation of monooxygenase activity (GO:0032770)	0.03849332073945392	0.07289160735768933	0	0	27.359396433470508	89.11695599563507	VDR
cellular response to interleukin-6 (GO:0071354)	0.03849332073945392	0.07289160735768933	0	0	27.359396433470508	89.11695599563507	IL6ST
leukocyte cell-cell adhesion (GO:0007159)	0.03849332073945392	0.07289160735768933	0	0	27.359396433470508	89.11695599563507	ITGB2
positive regulation of protein import into nucleus (GO:0042307)	0.03849332073945392	0.07289160735768933	0	0	27.359396433470508	89.11695599563507	TGFB1
macromolecule catabolic process (GO:0009057)	0.03849332073945392	0.07289160735768933	0	0	27.359396433470508	89.11695599563507	TGFB1
photoperiodism (GO:0009648)	0.03849332073945392	0.07289160735768933	0	0	27.359396433470508	89.11695599563507	SIK1
regulation of I-kappaB kinase/NF-kappaB signaling (GO:0043122)	0.03900142411778818	0.07365786199433737	0	0	6.843381843381843	22.201005916198714	S100A12;TRIM21
regulation of protein targeting to membrane (GO:0090313)	0.039841313496312473	0.07425920211878136	0	0	26.38095238095238	85.02187553087816	ITGB2
regulation of T cell mediated cytotoxicity (GO:0001914)	0.039841313496312473	0.07425920211878136	0	0	26.38095238095238	85.02187553087816	HLA-DRA
positive regulation of dephosphorylation (GO:0035306)	0.039841313496312473	0.07425920211878136	0	0	26.38095238095238	85.02187553087816	TGFB1
intrinsic apoptotic signaling pathway in response to endoplasmic reticulum stress (GO:0070059)	0.039841313496312473	0.07425920211878136	0	0	26.38095238095238	85.02187553087816	DDIT3
regulation of gluconeogenesis (GO:0006111)	0.039841313496312473	0.07425920211878136	0	0	26.38095238095238	85.02187553087816	SIK1
negative regulation of cellular macromolecule biosynthetic process (GO:2000113)	0.04016754050678224	0.07467177243036281	0	0	4.285588235294117	13.776863613070716	TGFB1;VDR;DDIT3
negative regulation of interleukin-1 production (GO:0032692)	0.04118748390134586	0.07538685999423717	0	0	25.46998722860792	81.2396025067177	NLRP3
response to alcohol (GO:0097305)	0.04118748390134586	0.07538685999423717	0	0	25.46998722860792	81.2396025067177	TGFB1
heterotypic cell-cell adhesion (GO:0034113)	0.04118748390134586	0.07538685999423717	0	0	25.46998722860792	81.2396025067177	ITGB2
positive regulation of protein import (GO:1904591)	0.04118748390134586	0.07538685999423717	0	0	25.46998722860792	81.2396025067177	TGFB1
primary neural tube formation (GO:0014020)	0.04118748390134586	0.07538685999423717	0	0	25.46998722860792	81.2396025067177	TGFB1
plasma membrane invagination (GO:0099024)	0.04118748390134586	0.07538685999423717	0	0	25.46998722860792	81.2396025067177	ITGB2
negative regulation of transcription, DNA-templated (GO:0045892)	0.041535447344824304	0.07582881669106385	0	0	3.3594632768361583	10.687151665098858	MUC1;TGFB1;VDR;DDIT3
regulation of transmembrane receptor protein serine/threonine kinase signaling pathway (GO:0090092)	0.04253183431893138	0.07627875575586686	0	0	24.619753086419752	77.73693045847051	TGFB1
positive regulation of leukocyte cell-cell adhesion (GO:1903039)	0.04253183431893138	0.07627875575586686	0	0	24.619753086419752	77.73693045847051	ITGB2
positive regulation of locomotion (GO:0040017)	0.04253183431893138	0.07627875575586686	0	0	24.619753086419752	77.73693045847051	TGFB1
negative regulation of response to biotic stimulus (GO:0002832)	0.04253183431893138	0.07627875575586686	0	0	24.619753086419752	77.73693045847051	TRIM21
tube closure (GO:0060606)	0.04253183431893138	0.07627875575586686	0	0	24.619753086419752	77.73693045847051	TGFB1
phosphatidylethanolamine metabolic process (GO:0046337)	0.04253183431893138	0.07627875575586686	0	0	24.619753086419752	77.73693045847051	PLAAT4
phospholipid translocation (GO:0045332)	0.04253183431893138	0.07627875575586686	0	0	24.619753086419752	77.73693045847051	P2RX7
aortic valve morphogenesis (GO:0003180)	0.04387436712450461	0.07713222072258588	0	0	23.82437275985663	74.48511512541239	TGFB1
positive regulation of immune effector process (GO:0002699)	0.04387436712450461	0.07713222072258588	0	0	23.82437275985663	74.48511512541239	HLA-DRA
regulation of chemotaxis (GO:0050920)	0.04387436712450461	0.07713222072258588	0	0	23.82437275985663	74.48511512541239	TGFB1
cardiac muscle tissue morphogenesis (GO:0055008)	0.04387436712450461	0.07713222072258588	0	0	23.82437275985663	74.48511512541239	TGFB1
regulation of intracellular protein transport (GO:0033157)	0.04387436712450461	0.07713222072258588	0	0	23.82437275985663	74.48511512541239	TGFB1
chondrocyte differentiation (GO:0002062)	0.04387436712450461	0.07713222072258588	0	0	23.82437275985663	74.48511512541239	TGFB1
membrane depolarization (GO:0051899)	0.04387436712450461	0.07713222072258588	0	0	23.82437275985663	74.48511512541239	P2RX7
endodermal cell differentiation (GO:0035987)	0.04387436712450461	0.07713222072258588	0	0	23.82437275985663	74.48511512541239	ITGB2
positive regulation of ATP metabolic process (GO:1903580)	0.04521508467621202	0.07873263754444479	0	0	23.078703703703702	71.4591560763258	P2RX7
positive regulation of organelle organization (GO:0010638)	0.04521508467621202	0.07873263754444479	0	0	23.078703703703702	71.4591560763258	P2RX7
vasculogenesis (GO:0001570)	0.04521508467621202	0.07873263754444479	0	0	23.078703703703702	71.4591560763258	TGFB1
negative regulation of blood vessel endothelial cell migration (GO:0043537)	0.04655398933456637	0.07873263754444479	0	0	22.378226711560046	68.63721198820747	TGFB1
positive regulation of calcium ion transport into cytosol (GO:0010524)	0.04655398933456637	0.07873263754444479	0	0	22.378226711560046	68.63721198820747	P2RX7
positive regulation of DNA binding (GO:0043388)	0.04655398933456637	0.07873263754444479	0	0	22.378226711560046	68.63721198820747	TGFB1
B cell receptor signaling pathway (GO:0050853)	0.04655398933456637	0.07873263754444479	0	0	22.378226711560046	68.63721198820747	CTLA4
regulation of cell adhesion mediated by integrin (GO:0033628)	0.04655398933456637	0.07873263754444479	0	0	22.378226711560046	68.63721198820747	MUC1
response to steroid hormone (GO:0048545)	0.04655398933456637	0.07873263754444479	0	0	22.378226711560046	68.63721198820747	TGFB1
positive regulation of pri-miRNA transcription by RNA polymerase II (GO:1902895)	0.04655398933456637	0.07873263754444479	0	0	22.378226711560046	68.63721198820747	TGFB1
cellular response to vascular endothelial growth factor stimulus (GO:0035924)	0.04655398933456637	0.07873263754444479	0	0	22.378226711560046	68.63721198820747	FLT1
positive regulation of protein dephosphorylation (GO:0035307)	0.04655398933456637	0.07873263754444479	0	0	22.378226711560046	68.63721198820747	TGFB1
neural tube closure (GO:0001843)	0.04655398933456637	0.07873263754444479	0	0	22.378226711560046	68.63721198820747	TGFB1
regulation of myoblast differentiation (GO:0045661)	0.04655398933456637	0.07873263754444479	0	0	22.378226711560046	68.63721198820747	TGFB1
ventricular cardiac muscle tissue morphogenesis (GO:0055010)	0.04655398933456637	0.07873263754444479	0	0	22.378226711560046	68.63721198820747	TGFB1
protein destabilization (GO:0031648)	0.04655398933456637	0.07873263754444479	0	0	22.378226711560046	68.63721198820747	TRIM21
regulation of ion transmembrane transport (GO:0034765)	0.04789108345945227	0.08080201759035549	0	0	21.718954248366014	66.00012158056954	P2RX7
regulation of canonical Wnt signaling pathway (GO:0060828)	0.048564787636716775	0.0815097093189881	0	0	6.043824701195219	18.281702703647074	TGFB1;DDIT3
aortic valve development (GO:0003176)	0.04922636939208551	0.0815097093189881	0	0	21.097354497354498	63.53100866506492	TGFB1
negative regulation of fat cell differentiation (GO:0045599)	0.04922636939208551	0.0815097093189881	0	0	21.097354497354498	63.53100866506492	TGFB1
macrophage activation (GO:0042116)	0.04922636939208551	0.0815097093189881	0	0	21.097354497354498	63.53100866506492	ITGB2
membrane fusion (GO:0061025)	0.04922636939208551	0.0815097093189881	0	0	21.097354497354498	63.53100866506492	MX1
positive regulation of T cell mediated immunity (GO:0002711)	0.04922636939208551	0.0815097093189881	0	0	21.097354497354498	63.53100866506492	HLA-DRA
endoderm formation (GO:0001706)	0.04922636939208551	0.0815097093189881	0	0	21.097354497354498	63.53100866506492	ITGB2
regulation of protein import into nucleus (GO:0042306)	0.04922636939208551	0.0815097093189881	0	0	21.097354497354498	63.53100866506492	TGFB1
positive regulation of cell differentiation (GO:0045597)	0.05029285539595973	0.08294611255191199	0	0	5.924278846153846	17.712955419658385	TGFB1;IL6ST
positive regulation of calcium ion transport (GO:0051928)	0.050559849504957594	0.08294611255191199	0	0	20.51028806584362	61.214954602737194	P2RX7
negative regulation of endothelial cell proliferation (GO:0001937)	0.050559849504957594	0.08294611255191199	0	0	20.51028806584362	61.214954602737194	FLT1
phagocytosis, engulfment (GO:0006911)	0.050559849504957594	0.08294611255191199	0	0	20.51028806584362	61.214954602737194	ITGB2
negative regulation of endothelial cell migration (GO:0010596)	0.05189152613184633	0.08416119955780088	0	0	19.954954954954953	59.03872524246405	TGFB1
negative regulation of innate immune response (GO:0045824)	0.05189152613184633	0.08416119955780088	0	0	19.954954954954953	59.03872524246405	TRIM21
response to estradiol (GO:0032355)	0.05189152613184633	0.08416119955780088	0	0	19.954954954954953	59.03872524246405	TGFB1
negative regulation of proteasomal protein catabolic process (GO:1901799)	0.05189152613184633	0.08416119955780088	0	0	19.954954954954953	59.03872524246405	LAMP3
synaptic vesicle endocytosis (GO:0048488)	0.05189152613184633	0.08416119955780088	0	0	19.954954954954953	59.03872524246405	MX1
cellular protein modification process (GO:0006464)	0.052765035732235455	0.08477323929669889	0	0	3.093535749265426	9.100892958640804	SERPINA1;TGFB1;SIK1;ERG
regulation of protein phosphorylation (GO:0001932)	0.05310401907454376	0.08477323929669889	0	0	5.742424242424242	16.856901666119466	TGFB1;ITGB2
protein monoubiquitination (GO:0006513)	0.053221401637112926	0.08477323929669889	0	0	19.428849902534115	56.990542001630324	TRIM21
regulation of T cell differentiation (GO:0045580)	0.053221401637112926	0.08477323929669889	0	0	19.428849902534115	56.990542001630324	CTLA4
regulation of viral entry into host cell (GO:0046596)	0.053221401637112926	0.08477323929669889	0	0	19.428849902534115	56.990542001630324	TRIM21
negative regulation of lymphocyte proliferation (GO:0050672)	0.053221401637112926	0.08477323929669889	0	0	19.428849902534115	56.990542001630324	CTLA4
membrane protein proteolysis (GO:0033619)	0.053221401637112926	0.08477323929669889	0	0	19.428849902534115	56.990542001630324	TGFB1
regulation of peptidyl-threonine phosphorylation (GO:0010799)	0.053221401637112926	0.08477323929669889	0	0	19.428849902534115	56.990542001630324	TGFB1
protein-containing complex assembly (GO:0065003)	0.05345935519550828	0.08496218950714708	0	0	5.720464441219158	16.754288633417097	P2RX7;SERPINA1
positive regulation of cell migration (GO:0030335)	0.05417262224193873	0.0859040245796445	0	0	5.677038317487756	16.55185723656318	FLT1;TGFB1
negative regulation of protein kinase B signaling (GO:0051898)	0.05454947834145277	0.08630939684247638	0	0	18.929724596391264	55.05988911315167	DDIT3
negative regulation of cell-cell adhesion (GO:0022408)	0.055875758601201204	0.087628943004527	0	0	18.455555555555556	53.23735047365516	TGFB1
regulation of viral transcription (GO:0046782)	0.055875758601201204	0.087628943004527	0	0	18.455555555555556	53.23735047365516	TRIM21
JNK cascade (GO:0007254)	0.055875758601201204	0.087628943004527	0	0	18.455555555555556	53.23735047365516	SH2D3C
regulation of protein dephosphorylation (GO:0035304)	0.055875758601201204	0.087628943004527	0	0	18.455555555555556	53.23735047365516	TGFB1
positive regulation of epithelial to mesenchymal transition (GO:0010718)	0.057200244751062834	0.08950895442364118	0	0	18.004516711833784	51.5144710341427	TGFB1
plasma membrane bounded cell projection assembly (GO:0120031)	0.05742456240451399	0.08966291322810079	0	0	5.489409141583055	15.684796247718403	P2RX7;RPGR
regulation of cell-cell adhesion (GO:0022407)	0.05852293911887696	0.08999639881779782	0	0	17.57495590828924	49.88363848737288	TGFB1
positive regulation of leukocyte mediated cytotoxicity (GO:0001912)	0.05852293911887696	0.08999639881779782	0	0	17.57495590828924	49.88363848737288	HLA-DRA
negative regulation of proteolysis (GO:0045861)	0.05852293911887696	0.08999639881779782	0	0	17.57495590828924	49.88363848737288	TRIM21
cellular response to glucose starvation (GO:0042149)	0.05852293911887696	0.08999639881779782	0	0	17.57495590828924	49.88363848737288	SIK1
positive regulation of phospholipase C activity (GO:0010863)	0.05852293911887696	0.08999639881779782	0	0	17.57495590828924	49.88363848737288	FLT1
negative regulation of type I interferon production (GO:0032480)	0.05852293911887696	0.08999639881779782	0	0	17.57495590828924	49.88363848737288	HAVCR2
positive regulation of T cell differentiation (GO:0045582)	0.05852293911887696	0.08999639881779782	0	0	17.57495590828924	49.88363848737288	HLA-DRA
positive regulation of biosynthetic process (GO:0009891)	0.059843844058514964	0.09123943676587291	0	0	17.165374677002585	48.33798189695846	TGFB1
cardiac ventricle morphogenesis (GO:0003208)	0.059843844058514964	0.09123943676587291	0	0	17.165374677002585	48.33798189695846	TGFB1
positive regulation of osteoblast differentiation (GO:0045669)	0.059843844058514964	0.09123943676587291	0	0	17.165374677002585	48.33798189695846	IL6ST
protein K63-linked ubiquitination (GO:0070534)	0.059843844058514964	0.09123943676587291	0	0	17.165374677002585	48.33798189695846	TRIM21
positive regulation of chemotaxis (GO:0050921)	0.061162961873558554	0.09226277299570697	0	0	16.774410774410775	46.871284550836876	TGFB1
positive regulation of Notch signaling pathway (GO:0045747)	0.061162961873558554	0.09226277299570697	0	0	16.774410774410775	46.871284550836876	IL6ST
negative regulation of T cell activation (GO:0050868)	0.061162961873558554	0.09226277299570697	0	0	16.774410774410775	46.871284550836876	HAVCR2
positive regulation of RNA metabolic process (GO:0051254)	0.061162961873558554	0.09226277299570697	0	0	16.774410774410775	46.871284550836876	TGFB1
regulation of pri-miRNA transcription by RNA polymerase II (GO:1902893)	0.061162961873558554	0.09226277299570697	0	0	16.774410774410775	46.871284550836876	TGFB1
regulation of B cell proliferation (GO:0030888)	0.06248029490822359	0.09365467363085304	0	0	16.40082304526749	45.47790870164399	CTLA4
positive regulation of nucleocytoplasmic transport (GO:0046824)	0.06248029490822359	0.09365467363085304	0	0	16.40082304526749	45.47790870164399	TGFB1
negative regulation of tumor necrosis factor production (GO:0032720)	0.06248029490822359	0.09365467363085304	0	0	16.40082304526749	45.47790870164399	HAVCR2
epidermal growth factor receptor signaling pathway (GO:0007173)	0.06379584547542906	0.09443376710708003	0	0	16.043478260869566	44.15273043509633	TGFB1
epithelial to mesenchymal transition (GO:0001837)	0.06379584547542906	0.09443376710708003	0	0	16.043478260869566	44.15273043509633	TGFB1
negative regulation of cold-induced thermogenesis (GO:0120163)	0.06379584547542906	0.09443376710708003	0	0	16.043478260869566	44.15273043509633	DDIT3
regulation of DNA binding (GO:0051101)	0.06379584547542906	0.09443376710708003	0	0	16.043478260869566	44.15273043509633	TGFB1
positive regulation of pathway-restricted SMAD protein phosphorylation (GO:0010862)	0.06379584547542906	0.09443376710708003	0	0	16.043478260869566	44.15273043509633	TGFB1
regulation of protein localization to nucleus (GO:1900180)	0.06379584547542906	0.09443376710708003	0	0	16.043478260869566	44.15273043509633	TGFB1
positive regulation of blood vessel endothelial cell migration (GO:0043536)	0.06510961590795171	0.09538692700918028	0	0	15.70133963750985	42.89108304980743	TGFB1
negative regulation of mitotic cell cycle (GO:0045930)	0.06510961590795171	0.09538692700918028	0	0	15.70133963750985	42.89108304980743	TGFB1
negative regulation of tumor necrosis factor superfamily cytokine production (GO:1903556)	0.06510961590795171	0.09538692700918028	0	0	15.70133963750985	42.89108304980743	HAVCR2
regulation of interleukin-2 production (GO:0032663)	0.06510961590795171	0.09538692700918028	0	0	15.70133963750985	42.89108304980743	HAVCR2
cognition (GO:0050890)	0.06510961590795171	0.09538692700918028	0	0	15.70133963750985	42.89108304980743	HLA-DRA
extracellular matrix organization (GO:0030198)	0.06565400603509194	0.09598696570222888	0	0	5.078471863706763	13.830490167554302	TGFB1;ITGB2
regulation of cellular protein metabolic process (GO:0032268)	0.06642160851252993	0.09671203529840759	0	0	15.373456790123457	41.68870773487514	TGFB1
response to unfolded protein (GO:0006986)	0.06642160851252993	0.09671203529840759	0	0	15.373456790123457	41.68870773487514	DDIT3
MAPK cascade (GO:0000165)	0.0668058305730721	0.097072961975566	0	0	5.027089189879888	13.603126988580696	TGFB1;NCAM1
positive regulation of ion transport (GO:0043270)	0.0677318256109869	0.0982180444705146	0	0	15.058956916099774	40.541710435272364	P2RX7
sensory perception (GO:0007600)	0.06904026952667622	0.09970927363690359	0	0	14.757037037037037	39.44652405205433	P2RX7
mesenchymal cell differentiation (GO:0048762)	0.06904026952667622	0.09970927363690359	0	0	14.757037037037037	39.44652405205433	TGFB1
negative regulation of cellular biosynthetic process (GO:0031327)	0.07034694254402857	0.10118590523504714	0	0	14.466957153231663	38.39987522113669	SIK1
cartilage development (GO:0051216)	0.07034694254402857	0.10118590523504714	0	0	14.466957153231663	38.39987522113669	TGFB1
negative regulation of cysteine-type endopeptidase activity (GO:2000117)	0.07165184698641218	0.10244199810105517	0	0	14.188034188034187	37.39875501073144	LAMP3
cardiac muscle tissue development (GO:0048738)	0.07165184698641218	0.10244199810105517	0	0	14.188034188034187	37.39875501073144	SIK1
regulation of immune effector process (GO:0002697)	0.07165184698641218	0.10244199810105517	0	0	14.188034188034187	37.39875501073144	HLA-DRA
negative regulation of viral genome replication (GO:0045071)	0.07295498516431843	0.10388789887398944	0	0	13.919636617749825	36.44039305811433	MX1
regulation of proteasomal protein catabolic process (GO:0061136)	0.07295498516431843	0.10388789887398944	0	0	13.919636617749825	36.44039305811433	LAMP3
transcription by RNA polymerase II (GO:0006366)	0.07346064471076894	0.10439915974863768	0	0	4.754233188195452	12.4133288233207	VDR;IRF9
negative regulation of cysteine-type endopeptidase activity involved in apoptotic process (GO:0043154)	0.07425635936300792	0.10490184100488421	0	0	13.661179698216735	35.52223465523525	LAMP3
regulation of blood vessel endothelial cell migration (GO:0043535)	0.07425635936300792	0.10490184100488421	0	0	13.661179698216735	35.52223465523525	TGFB1
negative regulation of protein modification by small protein conjugation or removal (GO:1903321)	0.07425635936300792	0.10490184100488421	0	0	13.661179698216735	35.52223465523525	TRIM21
cellular response to oxygen-containing compound (GO:1901701)	0.07465696406514367	0.10525892755323227	0	0	4.709082195063504	12.219368855245873	P2RX7;NLRP3
glycosaminoglycan catabolic process (GO:0006027)	0.07555597189683592	0.10568929664154653	0	0	13.412121212121212	34.64192039516318	TGFB1
negative regulation of metabolic process (GO:0009892)	0.07555597189683592	0.10568929664154653	0	0	13.412121212121212	34.64192039516318	DDIT3
DNA damage response, signal transduction by p53 class mediator resulting in cell cycle arrest (GO:0006977)	0.07555597189683592	0.10568929664154653	0	0	13.412121212121212	34.64192039516318	MUC1
peptidyl-tyrosine modification (GO:0018212)	0.07555597189683592	0.10568929664154653	0	0	13.412121212121212	34.64192039516318	FLT1
positive regulation of protein binding (GO:0032092)	0.07814992111457102	0.10867723404995032	0	0	12.940220922677064	32.98625659573303	TRIM21
chordate embryonic development (GO:0043009)	0.07814992111457102	0.10867723404995032	0	0	12.940220922677064	32.98625659573303	TGFB1
regulation of pathway-restricted SMAD protein phosphorylation (GO:0060393)	0.07814992111457102	0.10867723404995032	0	0	12.940220922677064	32.98625659573303	TGFB1
positive regulation of tyrosine phosphorylation of STAT protein (GO:0042531)	0.0794442623905929	0.11026182226530633	0	0	12.71647509578544	32.20701145480839	IL6ST
intracellular protein transport (GO:0006886)	0.07991407708336674	0.1106980989948582	0	0	4.522800552740673	11.428227171753255	TGFB1;RPGR
response to organic cyclic compound (GO:0014070)	0.08073685115740073	0.11162065635741615	0	0	12.500313873195228	31.457791932058917	TGFB1
positive regulation of interleukin-8 production (GO:0032757)	0.08202768970411416	0.11274848468982486	0	0	12.291358024691357	30.736979461714654	DDIT3
O-glycan processing (GO:0016266)	0.08202768970411416	0.11274848468982486	0	0	12.291358024691357	30.736979461714654	MUC1
pattern recognition receptor signaling pathway (GO:0002221)	0.08202768970411416	0.11274848468982486	0	0	12.291358024691357	30.736979461714654	S100A8
positive regulation of cysteine-type endopeptidase activity (GO:2001056)	0.0833167803042863	0.11407989918586893	0	0	12.089253187613844	30.043067240513263	NLRP3
stress-activated MAPK cascade (GO:0051403)	0.0833167803042863	0.11407989918586893	0	0	12.089253187613844	30.043067240513263	SH2D3C
anterior/posterior pattern specification (GO:0009952)	0.08460412524523665	0.1145211733357576	0	0	11.893667861409797	29.37465085617291	DDIT3
negative regulation of endopeptidase activity (GO:0010951)	0.08460412524523665	0.1145211733357576	0	0	11.893667861409797	29.37465085617291	SERPINA1
negative regulation of peptidase activity (GO:0010466)	0.08460412524523665	0.1145211733357576	0	0	11.893667861409797	29.37465085617291	SERPINA1
COPII vesicle coating (GO:0048208)	0.08460412524523665	0.1145211733357576	0	0	11.893667861409797	29.37465085617291	SERPINA1
vesicle coating (GO:0006901)	0.08460412524523665	0.1145211733357576	0	0	11.893667861409797	29.37465085617291	SERPINA1
vesicle targeting, rough ER to cis-Golgi (GO:0048207)	0.08460412524523665	0.1145211733357576	0	0	11.893667861409797	29.37465085617291	SERPINA1
cellular response to DNA damage stimulus (GO:0006974)	0.0857035281401848	0.1153839348732496	0	0	4.3377541998231655	10.657260360553465	DDIT3;CTLA4
antimicrobial humoral immune response mediated by antimicrobial peptide (GO:0061844)	0.0858897268017167	0.1153839348732496	0	0	11.704291593180482	28.730419843799346	S100A12
regulation of innate immune response (GO:0045088)	0.0858897268017167	0.1153839348732496	0	0	11.704291593180482	28.730419843799346	TRIM21
plasma membrane organization (GO:0007009)	0.0858897268017167	0.1153839348732496	0	0	11.704291593180482	28.730419843799346	P2RX7
BMP signaling pathway (GO:0030509)	0.08717358724879472	0.11644951992709537	0	0	11.520833333333334	28.10915005286859	TGFB1
mitotic G1 DNA damage checkpoint signaling (GO:0031571)	0.08717358724879472	0.11644951992709537	0	0	11.520833333333334	28.10915005286859	MUC1
protein autoubiquitination (GO:0051865)	0.08717358724879472	0.11644951992709537	0	0	11.520833333333334	28.10915005286859	TRIM21
ERBB signaling pathway (GO:0038127)	0.08845570883663759	0.11684687326843406	0	0	11.343019943019943	27.509696745751697	TGFB1
positive regulation of cell cycle (GO:0045787)	0.08845570883663759	0.11684687326843406	0	0	11.343019943019943	27.509696745751697	TRIM21
positive regulation of cell death (GO:0010942)	0.08845570883663759	0.11684687326843406	0	0	11.343019943019943	27.509696745751697	ITGB2
positive regulation of T cell proliferation (GO:0042102)	0.08845570883663759	0.11684687326843406	0	0	11.343019943019943	27.509696745751697	IL6ST
embryonic organ development (GO:0048568)	0.08845570883663759	0.11684687326843406	0	0	11.343019943019943	27.509696745751697	TGFB1
regulation of protein localization (GO:0032880)	0.08845570883663759	0.11684687326843406	0	0	11.343019943019943	27.509696745751697	TRIM21
regulation of viral genome replication (GO:0045069)	0.08973609386120772	0.11788210116084852	0	0	11.170594837261504	26.93098833106541	MX1
regulation of gene silencing by miRNA (GO:0060964)	0.08973609386120772	0.11788210116084852	0	0	11.170594837261504	26.93098833106541	TGFB1
vascular endothelial growth factor receptor signaling pathway (GO:0048010)	0.08973609386120772	0.11788210116084852	0	0	11.170594837261504	26.93098833106541	FLT1
regulation of tyrosine phosphorylation of STAT protein (GO:0042509)	0.09101474458249931	0.11890366631695323	0	0	11.003316749585407	26.372020695020453	IL6ST
negative regulation of transforming growth factor beta receptor signaling pathway (GO:0030512)	0.09101474458249931	0.11890366631695323	0	0	11.003316749585407	26.372020695020453	TGFB1
positive regulation of protein localization to nucleus (GO:1900182)	0.09101474458249931	0.11890366631695323	0	0	11.003316749585407	26.372020695020453	TGFB1
positive regulation of protein transport (GO:0051222)	0.09229166323184414	0.12013101320123039	0	0	10.840958605664488	25.83185203747669	TGFB1
peptidyl-tyrosine phosphorylation (GO:0018108)	0.09229166323184414	0.12013101320123039	0	0	10.840958605664488	25.83185203747669	FLT1
COPII-coated vesicle budding (GO:0090114)	0.09356685210249617	0.12156861076090743	0	0	10.683306494900698	25.309598161887177	SERPINA1
positive regulation of protein phosphorylation (GO:0001934)	0.09462184797162453	0.12210904731310307	0	0	4.086512403585575	9.635452245055735	TGFB1;SH2D3C
positive regulation of cellular protein localization (GO:1903829)	0.09484031343278933	0.12210904731310307	0	0	10.53015873015873	24.80442820569768	TGFB1
regulation of endopeptidase activity (GO:0052548)	0.09484031343278933	0.12210904731310307	0	0	10.53015873015873	24.80442820569768	SERPINA1
cellular response to BMP stimulus (GO:0071773)	0.09484031343278933	0.12210904731310307	0	0	10.53015873015873	24.80442820569768	TGFB1
regulation of glycolytic process (GO:0006110)	0.09484031343278933	0.12210904731310307	0	0	10.53015873015873	24.80442820569768	P2RX7
cell junction organization (GO:0034330)	0.09611204949309513	0.1230787396386398	0	0	10.38132498695879	24.315560720102795	TGFB1
positive regulation of protein secretion (GO:0050714)	0.09611204949309513	0.1230787396386398	0	0	10.38132498695879	24.315560720102795	TGFB1
positive regulation of secretion by cell (GO:1903532)	0.09611204949309513	0.1230787396386398	0	0	10.38132498695879	24.315560720102795	TGFB1
response to molecule of bacterial origin (GO:0002237)	0.09738206251623838	0.12448120020029035	0	0	10.236625514403292	23.842260104213242	S100A8
negative regulation of cell population proliferation (GO:0008285)	0.09808919082302617	0.12516040119353877	0	0	3.9981636400734546	9.28324861118358	TGFB1;VDR
DNA damage response, signal transduction by p53 class mediator (GO:0030330)	0.09865035474220023	0.1256512568451638	0	0	10.095890410958905	23.383833329549713	MUC1
positive regulation of lymphocyte proliferation (GO:0050671)	0.09991692846204742	0.12658514780245153	0	0	9.95895895895896	22.939626939193147	IL6ST
integrin-mediated signaling pathway (GO:0007229)	0.09991692846204742	0.12658514780245153	0	0	9.95895895895896	22.939626939193147	ITGB2
positive regulation of T cell activation (GO:0050870)	0.09991692846204742	0.12658514780245153	0	0	9.95895895895896	22.939626939193147	IL6ST
establishment of protein localization to organelle (GO:0072594)	0.10118178586647288	0.12705719847782837	0	0	9.82567901234568	22.509024314139115	LAMP3
regulation of T cell proliferation (GO:0042129)	0.10118178586647288	0.12705719847782837	0	0	9.82567901234568	22.509024314139115	IL6ST
positive regulation of growth (GO:0045927)	0.10118178586647288	0.12705719847782837	0	0	9.82567901234568	22.509024314139115	S100A8
regulation of epithelial to mesenchymal transition (GO:0010717)	0.10118178586647288	0.12705719847782837	0	0	9.82567901234568	22.509024314139115	TGFB1
phospholipid metabolic process (GO:0006644)	0.10118178586647288	0.12705719847782837	0	0	9.82567901234568	22.509024314139115	PLAAT4
negative regulation of developmental process (GO:0051093)	0.10244492922242393	0.1277421884524796	0	0	9.695906432748538	22.091443130442507	TGFB1
positive regulation of phosphatidylinositol 3-kinase signaling (GO:0014068)	0.10244492922242393	0.1277421884524796	0	0	9.695906432748538	22.091443130442507	FLT1
positive regulation of tumor necrosis factor production (GO:0032760)	0.10244492922242393	0.1277421884524796	0	0	9.695906432748538	22.091443130442507	HAVCR2
phosphatidylcholine metabolic process (GO:0046470)	0.10244492922242393	0.1277421884524796	0	0	9.695906432748538	22.091443130442507	PLAAT4
negative regulation of cell cycle (GO:0045786)	0.106224097275717	0.1310772222882331	0	0	9.326300984528833	20.91147208895769	TGFB1
response to interferon-gamma (GO:0034341)	0.106224097275717	0.1310772222882331	0	0	9.326300984528833	20.91147208895769	TRIM21
regulation of fat cell differentiation (GO:0045598)	0.106224097275717	0.1310772222882331	0	0	9.326300984528833	20.91147208895769	TGFB1
regulation of NIK/NF-kappaB signaling (GO:1901222)	0.106224097275717	0.1310772222882331	0	0	9.326300984528833	20.91147208895769	NLRP3
regulation of organelle organization (GO:0033043)	0.106224097275717	0.1310772222882331	0	0	9.326300984528833	20.91147208895769	S100A8
regulation of protein localization to plasma membrane (GO:1903076)	0.106224097275717	0.1310772222882331	0	0	9.326300984528833	20.91147208895769	TGFB1
activation of cysteine-type endopeptidase activity involved in apoptotic process (GO:0006919)	0.10748040674068252	0.13171437108324605	0	0	9.209259259259259	20.540762024674148	S100A8
negative regulation of protein modification process (GO:0031400)	0.10748040674068252	0.13171437108324605	0	0	9.209259259259259	20.540762024674148	TGFB1
regulation of interleukin-8 production (GO:0032677)	0.10748040674068252	0.13171437108324605	0	0	9.209259259259259	20.540762024674148	DDIT3
positive regulation of tumor necrosis factor superfamily cytokine production (GO:1903557)	0.10748040674068252	0.13171437108324605	0	0	9.209259259259259	20.540762024674148	HAVCR2
positive regulation of cytoskeleton organization (GO:0051495)	0.10873501329274957	0.132794733215159	0	0	9.095107453132144	20.180601202865116	P2RX7
cell-cell junction organization (GO:0045216)	0.10873501329274957	0.132794733215159	0	0	9.095107453132144	20.180601202865116	TGFB1
positive regulation of plasma membrane bounded cell projection assembly (GO:0120034)	0.10998791917333363	0.13363719872254873	0	0	8.983739837398375	19.830570269385028	P2RX7
regulation of Notch signaling pathway (GO:0008593)	0.10998791917333363	0.13363719872254873	0	0	8.983739837398375	19.830570269385028	IL6ST
regulation of osteoblast differentiation (GO:0045667)	0.10998791917333363	0.13363719872254873	0	0	8.983739837398375	19.830570269385028	IL6ST
regulation of cell migration (GO:0030334)	0.11095740687605488	0.13458547477981445	0	0	3.707086017430845	8.150432211443407	FLT1;TGFB1
nuclear export (GO:0051168)	0.11123912658821304	0.13469771790953688	0	0	8.875055778670237	19.490271267590483	TGFB1
positive regulation of endothelial cell migration (GO:0010595)	0.11373645491494558	0.1370225988146214	0	0	8.665359477124182	18.837376322734553	TGFB1
negative regulation of phosphorylation (GO:0042326)	0.11373645491494558	0.1370225988146214	0	0	8.665359477124182	18.837376322734553	TGFB1
regulation of neuron death (GO:1901214)	0.11373645491494558	0.1370225988146214	0	0	8.665359477124182	18.837376322734553	ITGB2
calcium ion transmembrane transport (GO:0070588)	0.11498258023764951	0.13828986001555144	0	0	8.564168819982774	18.524079955630327	P2RX7
regulation of type I interferon production (GO:0032479)	0.11746976428394924	0.14080550870399305	0	0	8.368686868686869	17.922164754149428	TRIM21
transforming growth factor beta receptor signaling pathway (GO:0007179)	0.11746976428394924	0.14080550870399305	0	0	8.368686868686869	17.922164754149428	TGFB1
positive regulation of autophagy (GO:0010508)	0.11871082742007466	0.14181561933404893	0	0	8.274240532667498	17.632942455021407	TRIM21
positive regulation of binding (GO:0051099)	0.11871082742007466	0.14181561933404893	0	0	8.274240532667498	17.632942455021407	TRIM21
positive regulation of cellular component biogenesis (GO:0044089)	0.121187906850021	0.14429061818932268	0	0	8.091575091575091	17.07656517303212	TGFB1
positive regulation of transmembrane receptor protein serine/threonine kinase signaling pathway (GO:0090100)	0.121187906850021	0.14429061818932268	0	0	8.091575091575091	17.07656517303212	TGFB1
regulation of epithelial cell proliferation (GO:0050678)	0.1224239275752402	0.14527639405595172	0	0	8.003220611916264	16.808887670172577	TGFB1
visual perception (GO:0007601)	0.1224239275752402	0.14527639405595172	0	0	8.003220611916264	16.808887670172577	RPGR
negative regulation of MAPK cascade (GO:0043409)	0.1236582718648177	0.146011093810531	0	0	7.916766228594185	16.54788911057846	P2RX7
interleukin-1-mediated signaling pathway (GO:0070498)	0.1236582718648177	0.146011093810531	0	0	7.916766228594185	16.54788911057846	IL1R2
regulation of kinase activity (GO:0043549)	0.1236582718648177	0.146011093810531	0	0	7.916766228594185	16.54788911057846	FLT1
sensory perception of light stimulus (GO:0050953)	0.12489094195153962	0.14722243488327186	0	0	7.832151300236407	16.29333703015039	RPGR
antigen processing and presentation of exogenous peptide antigen via MHC class II (GO:0019886)	0.12857892868180207	0.15106963237861892	0	0	7.588774341351661	15.566187515435866	HLA-DRA
regulation of neuron apoptotic process (GO:0043523)	0.12857892868180207	0.15106963237861892	0	0	7.588774341351661	15.566187515435866	DDIT3
antigen processing and presentation of peptide antigen via MHC class II (GO:0002495)	0.1310292553948657	0.1531901967834883	0	0	7.434717545828657	15.109834134055738	HLA-DRA
regulation of transforming growth factor beta receptor signaling pathway (GO:0017015)	0.1310292553948657	0.1531901967834883	0	0	7.434717545828657	15.109834134055738	TGFB1
cell-matrix adhesion (GO:0007160)	0.1310292553948657	0.1531901967834883	0	0	7.434717545828657	15.109834134055738	ITGB2
positive regulation of protein localization to membrane (GO:1905477)	0.13225192593700327	0.15427391479584548	0	0	7.36	14.889623310873223	ITGB2
protein O-linked glycosylation (GO:0006493)	0.13347293752000114	0.15427391479584548	0	0	7.286762009534287	14.674493305715684	MUC1
positive regulation of cell growth (GO:0030307)	0.13347293752000114	0.15427391479584548	0	0	7.286762009534287	14.674493305715684	S100A8
positive regulation of cellular protein metabolic process (GO:0032270)	0.13347293752000114	0.15427391479584548	0	0	7.286762009534287	14.674493305715684	TGFB1
calcium-mediated signaling (GO:0019722)	0.13347293752000114	0.15427391479584548	0	0	7.286762009534287	14.674493305715684	P2RX7
intrinsic apoptotic signaling pathway (GO:0097193)	0.13347293752000114	0.15427391479584548	0	0	7.286762009534287	14.674493305715684	DDIT3
positive regulation of vasculature development (GO:1904018)	0.13347293752000114	0.15427391479584548	0	0	7.286762009534287	14.674493305715684	FLT1
antigen processing and presentation of exogenous peptide antigen (GO:0002478)	0.13469229229296506	0.15517946943784972	0	0	7.214960058097313	14.464280775362704	HLA-DRA
cellular response to organonitrogen compound (GO:0071417)	0.13469229229296506	0.15517946943784972	0	0	7.214960058097313	14.464280775362704	P2RX7
steroid metabolic process (GO:0008202)	0.1359099924104689	0.15632942584209022	0	0	7.144552319309601	14.258829118460973	VDR
positive regulation of cellular metabolic process (GO:0031325)	0.13712604006050805	0.1574737750372286	0	0	7.0754985754985755	14.057988134857961	TGFB1
regulation of phosphatidylinositol 3-kinase signaling (GO:0014066)	0.1383404373758099	0.15861254655648413	0	0	7.007760141093474	13.861613711094853	FLT1
negative regulation of transmembrane receptor protein serine/threonine kinase signaling pathway (GO:0090101)	0.1407642896836536	0.1611321129497771	0	0	6.876081689165801	13.481716715211533	TGFB1
response to endoplasmic reticulum stress (GO:0034976)	0.14318156655626552	0.16363607606430344	0	0	6.749235474006116	13.118095901226413	DDIT3
negative regulation of apoptotic process (GO:0043066)	0.14706408280518818	0.16780388935463778	0	0	3.1038381907947126	5.949706611674623	LAMP3;IL6ST
positive regulation of cellular component organization (GO:0051130)	0.1479964626389018	0.16781615466884794	0	0	6.509013438216978	12.435905669621004	TGFB1
positive regulation of kinase activity (GO:0033674)	0.1479964626389018	0.16781615466884794	0	0	6.509013438216978	12.435905669621004	FLT1
cellular response to transforming growth factor beta stimulus (GO:0071560)	0.1479964626389018	0.16781615466884794	0	0	6.509013438216978	12.435905669621004	TGFB1
calcium ion transport (GO:0006816)	0.14919610379969206	0.16781615466884794	0	0	6.451591942820013	12.274113061647231	P2RX7
cellular amide metabolic process (GO:0043603)	0.14919610379969206	0.16781615466884794	0	0	6.451591942820013	12.274113061647231	PLAAT4
cellular response to lectin (GO:1990858)	0.14919610379969206	0.16781615466884794	0	0	6.451591942820013	12.274113061647231	MUC1
cellular response to molecule of bacterial origin (GO:0071219)	0.14919610379969206	0.16781615466884794	0	0	6.451591942820013	12.274113061647231	NLRP3
stimulatory C-type lectin receptor signaling pathway (GO:0002223)	0.14919610379969206	0.16781615466884794	0	0	6.451591942820013	12.274113061647231	MUC1
positive regulation of protein metabolic process (GO:0051247)	0.14919610379969206	0.16781615466884794	0	0	6.451591942820013	12.274113061647231	TGFB1
regulation of protein-containing complex assembly (GO:0043254)	0.1503941160680164	0.1686308828983113	0	0	6.395169082125604	12.115622182225511	TGFB1
positive regulation of angiogenesis (GO:0045766)	0.1503941160680164	0.1686308828983113	0	0	6.395169082125604	12.115622182225511	FLT1
positive regulation of protein-containing complex assembly (GO:0031334)	0.1527852625245616	0.17077410819071875	0	0	6.285216840772397	11.808174250644688	TGFB1
regulation of protein binding (GO:0043393)	0.1527852625245616	0.17077410819071875	0	0	6.285216840772397	11.808174250644688	TRIM21
innate immune response activating cell surface receptor signaling pathway (GO:0002220)	0.15397840093712545	0.1718379646821839	0	0	6.231638418079096	11.659039903311758	MUC1
epithelium development (GO:0060429)	0.15754810244080794	0.17554655545830244	0	0	6.076216712580349	11.228997078866174	TGFB1
regulation of anatomical structure morphogenesis (GO:0022603)	0.15873477206576014	0.17631693870642937	0	0	6.026108075288403	11.091175868439628	TGFB1
cellular response to organic substance (GO:0071310)	0.15873477206576014	0.17631693870642937	0	0	6.026108075288403	11.091175868439628	TGFB1
positive regulation of nucleic acid-templated transcription (GO:1903508)	0.15977399633459138	0.1768057745384661	0	0	2.9413631555085384	5.394445276878314	TGFB1;DDIT3
regulation of tumor necrosis factor production (GO:0032680)	0.15991982977917438	0.1768057745384661	0	0	5.976814212586571	10.955994454509144	HAVCR2
defense response to symbiont (GO:0140546)	0.15991982977917438	0.1768057745384661	0	0	5.976814212586571	10.955994454509144	MX1
regulation of protein secretion (GO:0050708)	0.16110327770104044	0.17783803678006327	0	0	5.92831541218638	10.823382616266583	TGFB1
negative regulation of cell growth (GO:0030308)	0.16228511792500652	0.17831327772006889	0	0	5.880592592592593	10.693272531372163	TGFB1
negative regulation of growth (GO:0045926)	0.16228511792500652	0.17831327772006889	0	0	5.880592592592593	10.693272531372163	TGFB1
circulatory system development (GO:0072359)	0.16228511792500652	0.17831327772006889	0	0	5.880592592592593	10.693272531372163	TGFB1
positive regulation of canonical Wnt signaling pathway (GO:0090263)	0.16699644383864717	0.18320719262421695	0	0	5.69710020097617	10.196571728373659	TGFB1
regulation of cell motility (GO:2000145)	0.17051316022960905	0.18620455534276326	0	0	5.566778900112234	9.847313449757165	TGFB1
transmembrane receptor protein serine/threonine kinase signaling pathway (GO:0007178)	0.17051316022960905	0.18620455534276326	0	0	5.566778900112234	9.847313449757165	TGFB1
defense response to virus (GO:0051607)	0.17051316022960905	0.18620455534276326	0	0	5.566778900112234	9.847313449757165	MX1
transcription initiation from RNA polymerase II promoter (GO:0006367)	0.17866324561519853	0.19480586658196225	0	0	5.284572342126299	9.101368215344134	VDR
protein localization to organelle (GO:0033365)	0.180977622547355	0.1970276257702091	0	0	5.209088521145259	8.904321569442898	LAMP3
positive regulation of cytosolic calcium ion concentration (GO:0007204)	0.1867360855585943	0.20298640140109792	0	0	5.029426686960933	8.439674546562442	P2RX7
negative regulation of cellular process (GO:0048523)	0.1873098310649886	0.20329969469248765	0	0	2.647026732133115	4.433746436364332	TGFB1;VDR
regulation of cytokine production (GO:0001817)	0.1901724025407178	0.2060924666803517	0	0	4.9274173502361425	8.178646741028157	TRIM21
negative regulation of protein phosphorylation (GO:0001933)	0.1924554976147864	0.208249717783781	0	0	4.861662987490802	8.011487440375378	TGFB1
positive regulation of Wnt signaling pathway (GO:0030177)	0.1935947163491604	0.209164549378759	0	0	4.82943469785575	7.929875733587353	TGFB1
cellular response to interleukin-1 (GO:0071347)	0.19586850651757362	0.21130057066744307	0	0	4.766233766233766	7.770446817061417	IL1R2
cellular response to starvation (GO:0009267)	0.19926760376197492	0.21455381924134773	0	0	4.674451521585279	7.5403886713943	SIK1
regulation of transcription, DNA-templated (GO:0006355)	0.19948683755305086	0.21455381924134773	0	0	1.7217507815989281	2.7754743500826495	TGFB1;VDR;DDIT3;ERG;IRF9
positive regulation of protein kinase B signaling (GO:0051897)	0.2026528439231677	0.21763020342880152	0	0	4.586111111111111	7.3206298145769075	TGFB1
heart development (GO:0007507)	0.2060242814359963	0.22091760298558638	0	0	4.5010224948875255	7.110540905203882	TGFB1
negative regulation of canonical Wnt signaling pathway (GO:0090090)	0.2071450360343079	0.22178536188936424	0	0	4.473351400180668	7.042558480498991	DDIT3
cellular protein-containing complex assembly (GO:0034622)	0.21049815426401683	0.2246996789145127	0	0	4.392326458194722	6.844467420254003	TGFB1
DNA-templated transcription, initiation (GO:0006352)	0.21049815426401683	0.2246996789145127	0	0	4.392326458194722	6.844467420254003	VDR
cell-cell adhesion via plasma-membrane adhesion molecules (GO:0098742)	0.21272596505799363	0.2267378549719932	0	0	4.339907955292571	6.717094667010364	ITGB2
positive regulation of ERK1 and ERK2 cascade (GO:0070374)	0.21494771329531426	0.22876348559979634	0	0	4.288715616200997	6.593301874316072	TGFB1
mitochondrion organization (GO:0007005)	0.21826900318065443	0.23195153770839697	0	0	4.214133673903789	6.414025306410704	MX1
endoplasmic reticulum to Golgi vesicle-mediated transport (GO:0006888)	0.2292423965279363	0.24324975607733332	0	0	3.9830917874396135	5.866995960426149	SERPINA1
negative regulation of cell differentiation (GO:0045596)	0.2357549749724174	0.24941685316546983	0	0	3.856140350877193	5.571977256788015	TGFB1
negative regulation of Wnt signaling pathway (GO:0030178)	0.2357549749724174	0.24941685316546983	0	0	3.856140350877193	5.571977256788015	DDIT3
protein localization to membrane (GO:0072657)	0.2400671796532834	0.2536021245002044	0	0	3.775868652157312	5.387547135027384	ITGB2
regulation of macromolecule metabolic process (GO:0060255)	0.2454244493195781	0.2588773450600587	0	0	3.680067001675042	5.169633447658624	TRIM21
negative regulation of transcription by RNA polymerase II (GO:0000122)	0.24831475002852157	0.2610890460529376	0	0	2.1757274983081434	3.0309149980433188	VDR;DDIT3
regulation of angiogenesis (GO:0045765)	0.24862131070771307	0.2610890460529376	0	0	3.6248624862486247	5.045171985047641	FLT1
axon guidance (GO:0007411)	0.24862131070771307	0.2610890460529376	0	0	3.6248624862486247	5.045171985047641	NCAM1
proteasomal protein catabolic process (GO:0010498)	0.2507452916262707	0.2629317343709937	0	0	3.588961510530138	4.964673729040837	DDIT3
negative regulation of inflammatory response (GO:0050728)	0.2581337269097328	0.2702811964113673	0	0	3.468667719852554	4.69753867220848	NLRP3
positive regulation of protein modification process (GO:0031401)	0.2602317714950043	0.27207785800946116	0	0	3.4357503042949054	4.6251473333363	TGFB1
extracellular structure organization (GO:0043062)	0.2623240939852691	0.273863277005149	0	0	3.4034453057708873	4.554403855550748	ITGB2
external encapsulating structure organization (GO:0045229)	0.26336811416128564	0.27455065487970043	0	0	3.387517146776406	4.519634021554161	ITGB2
cellular response to lipid (GO:0071396)	0.26545188171362755	0.2763183330118462	0	0	3.3560992184845397	4.451267191325523	NLRP3
transcription, DNA-templated (GO:0006351)	0.2675299647017391	0.2780749414126106	0	0	3.3252525252525253	4.384424267496055	IRF9
cilium organization (GO:0044782)	0.2747587043449184	0.28517229955332635	0	0	3.2215695872083536	4.161823346938365	RPGR
regulation of apoptotic process (GO:0042981)	0.27874107853335645	0.28888449478275074	0	0	1.9991683991683993	2.5538815772170484	CTLA4;IL6ST
regulation of ERK1 and ERK2 cascade (GO:0070372)	0.28496625570603595	0.2949069390446186	0	0	3.0840756368182527	3.87170077212187	TGFB1
axonogenesis (GO:0007409)	0.2869910747812988	0.2965713283661608	0	0	3.057957539129087	3.817261123403041	NCAM1
membrane organization (GO:0061024)	0.28901036418856174	0.2982251873945738	0	0	3.032272936837252	3.76393834965397	MX1
positive regulation of signal transduction (GO:0009967)	0.2990243746382632	0.3081119460816837	0	0	2.9099896709458464	3.51302737865366	IL6ST
cellular component assembly (GO:0022607)	0.3079205890571498	0.31682002804724085	0	0	2.807977207977208	3.3075538593952754	TGFB1
protein deubiquitination (GO:0016579)	0.3137908074407489	0.322394018611563	0	0	2.74380395433027	3.1801476219882243	NLRP3
inorganic cation transmembrane transport (GO:0098662)	0.3205787206998938	0.3288934425624271	0	0	2.672500339167006	3.0403096507555762	P2RX7
protein modification by small protein removal (GO:0070646)	0.3225062017675722	0.3303948426741171	0	0	2.652794612794613	3.0019896943235143	NLRP3
positive regulation of programmed cell death (GO:0043068)	0.3320647832742567	0.33969845645297525	0	0	2.558414554905783	2.8204606741946847	CTLA4
protein polyubiquitination (GO:0000209)	0.35814206455916714	0.36532542975089827	0	0	2.3262335818246362	2.3886360606144965	TRIM21
cilium assembly (GO:0060271)	0.35814206455916714	0.36532542975089827	0	0	2.3262335818246362	2.3886360606144965	RPGR
proteasome-mediated ubiquitin-dependent protein catabolic process (GO:0043161)	0.3645063550840892	0.37128544323300644	0	0	2.274537037037037	2.2954884632430774	DDIT3
cellular protein localization (GO:0034613)	0.37170532484241453	0.37807741612542733	0	0	2.2181571815718155	2.195207852621651	RPGR
post-translational protein modification (GO:0043687)	0.3858680810947532	0.3919230723815467	0	0	2.1132644272179157	2.012376606017348	SERPINA1
ubiquitin-dependent protein catabolic process (GO:0006511)	0.39369881977601756	0.3993070650719723	0	0	2.058440877137761	1.9188149362301623	DDIT3
protein transport (GO:0015031)	0.40653655490648716	0.4117411480702971	0	0	1.9730273752012883	1.7758852974887318	RPGR
negative regulation of programmed cell death (GO:0043069)	0.4166176263590837	0.42135191756770973	0	0	1.9095516569200779	1.6719775392244014	IL6ST
transmembrane receptor protein tyrosine kinase signaling pathway (GO:0007169)	0.43548006735607836	0.4398039829184791	0	0	1.7984560242624759	1.4950677392513623	FLT1
protein modification by small protein conjugation (GO:0032446)	0.4395020680303632	0.4432372130844456	0	0	1.7759622367465504	1.4600413874024207	TRIM21
cellular protein metabolic process (GO:0044267)	0.4458798562367313	0.4490331791238369	0	0	1.7410968660968662	1.4062939394095455	SERPINA1
organelle assembly (GO:0070925)	0.4521876360762035	0.4547423684834137	0	0	1.7075471698113207	1.3552085762472375	RPGR
regulation of nucleic acid-templated transcription (GO:1903506)	0.4560947766425465	0.45802465581028645	0	0	1.6872140205473538	1.3245552082419942	DDIT3
nervous system development (GO:0007399)	0.469179067241118	0.4705006984164451	0	0	1.6214914466035542	1.2270973418171642	TGFB1
regulation of cellular macromolecule biosynthetic process (GO:2000112)	0.48492334908826285	0.4856053791151099	0	0	1.546910936632564	1.1195991334307016	DDIT3
protein ubiquitination (GO:0016567)	0.5254211894044475	0.5254211894044475	0	0	1.3746112524738479	0.8846380442467826	TRIM21

## Sheet: Table 4
Term	P-value	Adjusted P-value	Old P-value	Old Adjusted P-value	Odds Ratio	Combined Score	Genes
Cytokine Signaling In Immune System R-HSA-1280215	2.5328324207223243E-12	2.9302455855038436E-10	0	0	24.255345911949686	647.6585553045207	TGFB1;MAOA;IL1R2;ITGB2;MX1;MUC1;S100A12;HLA-DRA;NCAM1;IL6ST;TRIM21;IRF9;HAVCR2
Immune System R-HSA-168256	2.790710081432232E-12	2.9302455855038436E-10	0	0	16.875116883116885	448.95784474386926	SERPINA1;TGFB1;MAOA;IL1R2;ITGB2;MX1;P2RX7;MUC1;S100A12;CTLA4;NLRP3;HLA-DRA;NCAM1;IL6ST;TRIM21;S100A8;IRF9;HAVCR2
Signaling By Interleukins R-HSA-449147	1.3594961519164782E-7	9.516473063415348E-6	0	0	17.552359550561796	277.5200320718422	MUC1;TGFB1;MAOA;IL1R2;ITGB2;S100A12;IL6ST;HAVCR2
Interferon Gamma Signaling R-HSA-877300	6.912424340181988E-6	3.2560182485640054E-4	0	0	38.99411764705882	463.3355200888918	HLA-DRA;NCAM1;TRIM21;IRF9
Interferon Signaling R-HSA-913531	7.75242440134287E-6	3.2560182485640054E-4	0	0	22.0479375696767	259.44921421372527	MX1;HLA-DRA;NCAM1;TRIM21;IRF9
Interleukin-4 And Interleukin-13 Signaling R-HSA-6785807	1.4359697945318896E-5	5.025894280861614E-4	0	0	32.150485436893206	358.5127968308714	MUC1;TGFB1;MAOA;ITGB2
Innate Immune System R-HSA-168249	6.150701006070718E-5	0.0018452103018212155	0	0	7.378773125608569	71.54723619327017	P2RX7;MUC1;SERPINA1;ITGB2;S100A12;NLRP3;TRIM21;S100A8
NLRP3 Inflammasome R-HSA-844456	2.2406816820398208E-4	0.0058817894153545295	0	0	109.65934065934066	921.5288740201692	P2RX7;NLRP3
Inflammasomes R-HSA-622312	3.904264637360115E-4	0.009109950820506934	0	0	80.78137651821862	633.9941281662198	P2RX7;NLRP3
Cell Recruitment (Pro-Inflammatory Response) R-HSA-9664424	5.558250949695229E-4	0.011672326994359982	0	0	66.7190635451505	500.0631769582249	P2RX7;NLRP3
Toll Like Receptor 4 (TLR4) Cascade R-HSA-166016	9.673991104246826E-4	0.01846852847174394	0	0	17.373722627737227	120.58926126021441	ITGB2;S100A12;S100A8
Toll-like Receptor Cascades R-HSA-168898	0.0014727022252333834	0.02577228894158421	0	0	14.95320754716981	97.50472725551914	ITGB2;S100A12;S100A8
Neurotransmitter Release Cycle R-HSA-112310	0.002221087354345103	0.03587910341634397	0	0	31.92948717948718	195.08145262248803	MAOA;SH2D3C
Nucleotide-binding Domain, Leucine Rich Repeat Containing NLR Signaling Pathways R-HSA-168643	0.00249202993436312	0.0373804490154468	0	0	30.046757164404223	180.12002317237875	P2RX7;NLRP3
ECM Proteoglycans R-HSA-3000178	0.0026808978945138846	0.037532570523194385	0	0	28.9100145137881	171.19364328325966	TGFB1;NCAM1
Adaptive Immune System R-HSA-1280218	0.003179904574197373	0.041736247536340525	0	0	5.746536072623029	33.04777780771514	ITGB2;CTLA4;HLA-DRA;TRIM21;S100A8
Neutrophil Degranulation R-HSA-6798695	0.0038821107117140556	0.047443903515315605	0	0	7.007183908045977	38.899514504460996	SERPINA1;ITGB2;S100A12;S100A8
Costimulation By CD28 Family R-HSA-388841	0.004066620301312766	0.047443903515315605	0	0	23.2004662004662	127.71724440818856	CTLA4;HLA-DRA
Interferon Alpha/Beta Signaling R-HSA-909733	0.004547178205453251	0.05025828542869382	0	0	21.87032967032967	117.95212078700894	MX1;IRF9
Antimicrobial Peptides R-HSA-6803157	0.0068652879933939134	0.06983101732406392	0	0	17.581786030061892	87.57975146346061	TRIM21;S100A8
Extracellular Matrix Organization R-HSA-1474244	0.0076310925780439486	0.06983101732406392	0	0	8.201666666666666	39.98742471482479	TGFB1;ITGB2;NCAM1
Hemostasis R-HSA-109582	0.008050346903297981	0.06983101732406392	0	0	5.652680652680653	27.25745275090731	P2RX7;SERPINA1;TGFB1;ITGB2
Vasopressin-like Receptors R-HSA-388479	0.008371605061186147	0.06983101732406392	0	0	147.9037037037037	707.410051609059	NLRP3
Metal Sequestration By Antimicrobial Proteins R-HSA-6799990	0.008371605061186147	0.06983101732406392	0	0	147.9037037037037	707.410051609059	S100A8
SMAD2/3 Phosphorylation Motif Mutants In Cancer R-HSA-3304356	0.008371605061186147	0.06983101732406392	0	0	147.9037037037037	707.410051609059	TGFB1
RUNX3 Regulates CDKN1A Transcription R-HSA-8941855	0.009760292455613027	0.06983101732406392	0	0	123.24691358024691	570.5633183132499	TGFB1
Loss Of Function Of SMAD2/3 In Cancer R-HSA-3304349	0.009760292455613027	0.06983101732406392	0	0	123.24691358024691	570.5633183132499	TGFB1
Loss Of Function Of TGFBR1 In Cancer R-HSA-3656534	0.009760292455613027	0.06983101732406392	0	0	123.24691358024691	570.5633183132499	TGFB1
MyD88:MAL(TIRAP) Cascade Initiated On Plasma Membrane R-HSA-166058	0.0106838570177185	0.06983101732406392	0	0	13.88951048951049	63.04478488441613	S100A12;S100A8
Interleukin-1 Signaling R-HSA-9020702	0.011051552987997537	0.06983101732406392	0	0	13.64010989010989	61.4512091862676	IL1R2;S100A12
VEGF Binds To VEGFR Leading To Receptor Dimerization R-HSA-195399	0.011147105113416074	0.06983101732406392	0	0	105.63492063492063	474.9953903533844	FLT1
Signaling By TGF-beta Receptor Complex In Cancer R-HSA-3304351	0.011147105113416074	0.06983101732406392	0	0	105.63492063492063	474.9953903533844	TGFB1
ATF6 (ATF6-alpha) Activates Chaperone Genes R-HSA-381183	0.012532045363447937	0.06983101732406392	0	0	92.42592592592592	404.7762265532091	DDIT3
MAPK1 (ERK2) Activation R-HSA-112411	0.012532045363447937	0.06983101732406392	0	0	92.42592592592592	404.7762265532091	IL6ST
Platelet Degranulation R-HSA-114608	0.013172400621523325	0.06983101732406392	0	0	12.413383364602877	53.74537564067526	SERPINA1;TGFB1
Glycerophospholipid Biosynthesis R-HSA-1483206	0.013575666941531178	0.06983101732406392	0	0	12.213538461538462	52.511818962010516	SH2D3C;PLAAT4
RUNX1 And FOXP3 Control Development Of Regulatory T Lymphocytes (Tregs) R-HSA-8877330	0.01391511556314784	0.06983101732406392	0	0	82.1522633744856	351.18281785053944	CTLA4
RUNX3 Regulates p14-ARF R-HSA-8951936	0.01391511556314784	0.06983101732406392	0	0	82.1522633744856	351.18281785053944	TGFB1
MAPK3 (ERK1) Activation R-HSA-110056	0.01391511556314784	0.06983101732406392	0	0	82.1522633744856	351.18281785053944	IL6ST
Neurotransmitter Clearance R-HSA-112311	0.01391511556314784	0.06983101732406392	0	0	82.1522633744856	351.18281785053944	MAOA
Response To Elevated Platelet Cytosolic Ca2+ R-HSA-76005	0.014190597951989141	0.06983101732406392	0	0	11.92548076923077	50.745015380526326	SERPINA1;TGFB1
Cell Surface Interactions At Vascular Wall R-HSA-202733	0.01502906972816977	0.06983101732406392	0	0	11.561771561771561	48.533645917184224	TGFB1;ITGB2
ATF6 (ATF6-alpha) Activates Chaperones R-HSA-381033	0.015296318080509241	0.06983101732406392	0	0	73.93333333333334	309.05191525436794	DDIT3
Transport Of Organic Anions R-HSA-879518	0.015296318080509241	0.06983101732406392	0	0	73.93333333333334	309.05191525436794	NLRP3
Interleukin-27 Signaling R-HSA-9020956	0.015296318080509241	0.06983101732406392	0	0	73.93333333333334	309.05191525436794	IL6ST
Interleukin-6 Signaling R-HSA-1059683	0.015296318080509241	0.06983101732406392	0	0	73.93333333333334	309.05191525436794	IL6ST
Vitamin D (Calciferol) Metabolism R-HSA-196791	0.01667565529767051	0.07295599192730848	0	0	67.20875420875421	275.1395602176083	VDR
Interleukin-35 Signaling R-HSA-8984722	0.01667565529767051	0.07295599192730848	0	0	67.20875420875421	275.1395602176083	IL6ST
Advanced Glycosylation Endproduct Receptor Signaling R-HSA-879415	0.01805312960024282	0.07737055542961208	0	0	61.60493827160494	247.30909578576168	S100A12
Interleukin-1 Family Signaling R-HSA-446652	0.01905846496124999	0.08004555283724996	0	0	10.165128205128205	40.25638718242089	IL1R2;S100A12
Regulation Of Innate Immune Responses To Cytosolic DNA R-HSA-3134975	0.020802499021418883	0.08048699432719067	0	0	52.7989417989418	204.47351966705395	TRIM21
Response Of EIF2AK1 (HRI) To Heme Deficiency R-HSA-9648895	0.020802499021418883	0.08048699432719067	0	0	52.7989417989418	204.47351966705395	DDIT3
Elevation Of Cytosolic Ca2+ Levels R-HSA-139853	0.020802499021418883	0.08048699432719067	0	0	52.7989417989418	204.47351966705395	P2RX7
FOXO-mediated Transcription Of Cell Death Genes R-HSA-9614657	0.0221743989287616	0.08048699432719067	0	0	49.27654320987654	187.6853284304674	DDIT3
TGF-beta Receptor Signaling In EMT (Epithelial To Mesenchymal Transition) R-HSA-2173791	0.0221743989287616	0.08048699432719067	0	0	49.27654320987654	187.6853284304674	TGFB1
STING Mediated Induction Of Host Immune Responses R-HSA-1834941	0.0221743989287616	0.08048699432719067	0	0	49.27654320987654	187.6853284304674	TRIM21
Acetylcholine Neurotransmitter Release Cycle R-HSA-264642	0.0235444454896736	0.08048699432719067	0	0	46.19444444444444	173.1767519855369	SH2D3C
Translocation Of ZAP-70 To Immunological Synapse R-HSA-202430	0.0235444454896736	0.08048699432719067	0	0	46.19444444444444	173.1767519855369	HLA-DRA
IL-6-type Cytokine Receptor Ligand Interactions R-HSA-6788467	0.0235444454896736	0.08048699432719067	0	0	46.19444444444444	173.1767519855369	IL6ST
MyD88 Deficiency (TLR2/4) R-HSA-5602498	0.0235444454896736	0.08048699432719067	0	0	46.19444444444444	173.1767519855369	S100A8
IRAK4 Deficiency (TLR2/4) R-HSA-5603041	0.0249126411012733	0.08048699432719067	0	0	43.474945533769066	160.52601632867996	S100A8
Regulation Of TLR By Endogenous Ligand R-HSA-5686938	0.0249126411012733	0.08048699432719067	0	0	43.474945533769066	160.52601632867996	S100A8
Defective GALNT12 Causes CRCS1 R-HSA-5083636	0.0249126411012733	0.08048699432719067	0	0	43.474945533769066	160.52601632867996	MUC1
Defective GALNT3 Causes HFTC R-HSA-5083625	0.0249126411012733	0.08048699432719067	0	0	43.474945533769066	160.52601632867996	MUC1
Norepinephrine Neurotransmitter Release Cycle R-HSA-181430	0.0249126411012733	0.08048699432719067	0	0	43.474945533769066	160.52601632867996	MAOA
Defective C1GALT1C1 Causes TNPS R-HSA-5083632	0.02627898816211653	0.08293046714473723	0	0	41.05761316872428	149.40806261137496	MUC1
Cellular Response To Chemical Stress R-HSA-9711123	0.026659835365283713	0.08293046714473723	0	0	8.458119658119658	30.657276319184078	NLRP3;TRIM21
Syndecan Interactions R-HSA-3000170	0.02764348904824574	0.08293046714473723	0	0	38.89473684210526	139.56851455439977	TGFB1
Phosphorylation Of CD3 And TCR Zeta Chains R-HSA-202427	0.02764348904824574	0.08293046714473723	0	0	38.89473684210526	139.56851455439977	HLA-DRA
Signal Transduction By L1 R-HSA-445144	0.02764348904824574	0.08293046714473723	0	0	38.89473684210526	139.56851455439977	NCAM1
PD-1 Signaling R-HSA-389948	0.029006146168748567	0.08460125965884999	0	0	36.94814814814815	130.8055903894323	HLA-DRA
CTLA4 Inhibitory Signaling R-HSA-389513	0.029006146168748567	0.08460125965884999	0	0	36.94814814814815	130.8055903894323	CTLA4
Disease R-HSA-1643685	0.030333564423706664	0.08726093875312876	0	0	2.875775091960063	10.052273107335184	P2RX7;MUC1;TGFB1;MAOA;NLRP3;S100A8
RAF-independent MAPK1/3 Activation R-HSA-112409	0.031725938633605226	0.09003306909536618	0	0	33.58585858585859	115.89205816705555	IL6ST
RHO GTPases Activate NADPH Oxidases R-HSA-5668599	0.03308307875727454	0.09141377025036385	0	0	32.12399355877617	109.50212795754759	S100A8
Interleukin-6 Family Signaling R-HSA-6783589	0.03308307875727454	0.09141377025036385	0	0	32.12399355877617	109.50212795754759	IL6ST
Phospholipid Metabolism R-HSA-1483257	0.03407927690669227	0.09154507311286719	0	0	7.3808812546676625	24.940483382926892	SH2D3C;PLAAT4
TRAF6 Mediated NF-kB Activation R-HSA-933542	0.034438384647221466	0.09154507311286719	0	0	30.78395061728395	103.69830823466705	S100A12
Termination Of O-glycan Biosynthesis R-HSA-977068	0.034438384647221466	0.09154507311286719	0	0	30.78395061728395	103.69830823466705	MUC1
Platelet Calcium Homeostasis R-HSA-418360	0.03579185869121641	0.09279370771796848	0	0	29.551111111111112	98.40622903757162	P2RX7
Downregulation Of TGF-beta Receptor Signaling R-HSA-2173788	0.03579185869121641	0.09279370771796848	0	0	29.551111111111112	98.40622903757162	TGFB1
ATF4 Activates Genes In Response To Endoplasmic Reticulum Stress R-HSA-380994	0.037143503267645234	0.09285875816911308	0	0	28.413105413105413	93.56340148780022	DDIT3
Synthesis Of PC R-HSA-1483191	0.037143503267645234	0.09285875816911308	0	0	28.413105413105413	93.56340148780022	SH2D3C
BMAL1:CLOCK,NPAS2 Activates Circadian Gene Expression R-HSA-1368108	0.037143503267645234	0.09285875816911308	0	0	28.413105413105413	93.56340148780022	NLRP3
Molecules Associated With Elastic Fibres R-HSA-2129379	0.03849332073945392	0.09507586175256386	0	0	27.359396433470508	89.11695599563507	TGFB1
Acyl Chain Remodelling Of PE R-HSA-1482839	0.039841313496312473	0.09507586175256386	0	0	26.38095238095238	85.02187553087816	PLAAT4
Dectin-2 Family R-HSA-5621480	0.039841313496312473	0.09507586175256386	0	0	26.38095238095238	85.02187553087816	MUC1
SUMOylation Of Intracellular Receptors R-HSA-4090294	0.039841313496312473	0.09507586175256386	0	0	26.38095238095238	85.02187553087816	VDR
Post-translational Protein Modification R-HSA-597592	0.04074755863464757	0.09614592486826953	0	0	2.933362781599041	9.387815010594693	MUC1;SERPINA1;TGFB1;VDR;NLRP3
Metalloprotease DUBs R-HSA-5689901	0.04253183431893138	0.09801720315048902	0	0	24.619753086419752	77.73693045847051	NLRP3
Diseases Associated With TLR Signaling Cascade R-HSA-5602358	0.04253183431893138	0.09801720315048902	0	0	24.619753086419752	77.73693045847051	S100A8
PERK Regulates Gene Expression R-HSA-381042	0.04387436712450461	0.09801720315048902	0	0	23.82437275985663	74.48511512541239	DDIT3
Generation Of Second Messenger Molecules R-HSA-202433	0.04387436712450461	0.09801720315048902	0	0	23.82437275985663	74.48511512541239	HLA-DRA
Cargo Concentration In ER R-HSA-5694530	0.04387436712450461	0.09801720315048902	0	0	23.82437275985663	74.48511512541239	SERPINA1
Transmission Across Chemical Synapses R-HSA-112315	0.04618369095425794	0.0997585485740708	0	0	6.2194199243379575	19.125515791589837	MAOA;SH2D3C
Leishmania Infection R-HSA-9658195	0.04652108593680517	0.0997585485740708	0	0	6.193720565149136	19.00140320887402	P2RX7;NLRP3
Diseases Of Metabolism R-HSA-5668914	0.04652108593680517	0.0997585485740708	0	0	6.193720565149136	19.00140320887402	MUC1;MAOA
Metabolic Disorders Of Biological Oxidation Enzymes R-HSA-5579029	0.04655398933456637	0.0997585485740708	0	0	22.378226711560046	68.63721198820747	MAOA
Platelet Activation, Signaling And Aggregation R-HSA-76002	0.04890859829164889	0.10374551152774006	0	0	6.0195360195360195	18.165768222713396	SERPINA1;TGFB1
NCAM1 Interactions R-HSA-419037	0.050559849504957594	0.10617568396041095	0	0	20.51028806584362	61.214954602737194	NCAM1
Elastic Fibre Formation R-HSA-1566948	0.053221401637112926	0.11065835983954173	0	0	19.428849902534115	56.990542001630324	TGFB1
Non-integrin membrane-ECM Interactions R-HSA-3000171	0.055875758601201204	0.11503832653188482	0	0	18.455555555555556	53.23735047365516	TGFB1
MAPK1/MAPK3 Signaling R-HSA-5684996	0.05705986106024668	0.11550049420887687	0	0	5.509650349650349	15.777734290899454	NCAM1;IL6ST
Vasopressin Regulates Renal Water Homeostasis Via Aquaporins R-HSA-432040	0.057200244751062834	0.11550049420887687	0	0	18.004516711833784	51.5144710341427	NLRP3
Deubiquitination R-HSA-5688426	0.05779009782812359	0.11558019565624718	0	0	5.469314079422382	15.592674445078956	TGFB1;NLRP3
Transport Of Vitamins, Nucleosides, And Related Molecules R-HSA-425397	0.05852293911887696	0.11594167183928454	0	0	17.57495590828924	49.88363848737288	NLRP3
TGF-beta Receptor Signaling Activates SMADs R-HSA-2173789	0.059843844058514964	0.11636303011377909	0	0	17.165374677002585	48.33798189695846	TGFB1
Interleukin-2 Family Signaling R-HSA-451927	0.059843844058514964	0.11636303011377909	0	0	17.165374677002585	48.33798189695846	HAVCR2
TAK1-dependent IKK And NF-kappa-B Activation R-HSA-445989	0.061162961873558554	0.11676565448588451	0	0	16.774410774410775	46.871284550836876	S100A12
Interleukin-10 Signaling R-HSA-6783783	0.061162961873558554	0.11676565448588451	0	0	16.774410774410775	46.871284550836876	IL1R2
Aquaporin-mediated Transport R-HSA-445717	0.0677318256109869	0.12814129169646168	0	0	15.058956916099774	40.541710435272364	NLRP3
Nuclear Receptor Transcription Pathway R-HSA-383280	0.07165184698641218	0.13322214682179886	0	0	14.188034188034187	37.39875501073144	VDR
MAPK Family Signaling Cascades R-HSA-5683057	0.07266668908600266	0.13322214682179886	0	0	4.784810126582278	12.545160635643697	NCAM1;IL6ST
Interleukin-12 Family Signaling R-HSA-447115	0.07295498516431843	0.13322214682179886	0	0	13.919636617749825	36.44039305811433	IL6ST
Regulation Of RUNX3 Expression And Activity R-HSA-8941858	0.07295498516431843	0.13322214682179886	0	0	13.919636617749825	36.44039305811433	TGFB1
Cytoprotection By HMOX1 R-HSA-9707564	0.07685382504627862	0.13794276290357702	0	0	13.171957671957673	33.79726808456913	NLRP3
NCAM Signaling For Neurite Out-Growth R-HSA-375165	0.07685382504627862	0.13794276290357702	0	0	13.171957671957673	33.79726808456913	NCAM1
Cellular Responses To Stress R-HSA-2262752	0.07873379910256008	0.14011947297913233	0	0	3.2132962447844227	8.16717962997571	DDIT3;NLRP3;TRIM21
O-linked Glycosylation Of Mucins R-HSA-913709	0.0794442623905929	0.14019575715986984	0	0	12.71647509578544	32.20701145480839	MUC1
Metabolism Of Lipids R-HSA-556833	0.08130652840559298	0.14174324714565623	0	0	3.1675720164609054	7.949113725490653	VDR;SH2D3C;PLAAT4
Generic Transcription Pathway R-HSA-212436	0.08197354926665733	0.14174324714565623	0	0	2.639966273187184	6.60350248284311	TGFB1;VDR;DDIT3;CTLA4
Cellular Responses To Stimuli R-HSA-8953897	0.08234607691319076	0.14174324714565623	0	0	3.149631650750341	7.864077354016303	DDIT3;NLRP3;TRIM21
Cytosolic Sensors Of Pathogen-Associated DNA R-HSA-1834949	0.08460412524523665	0.14444606749186745	0	0	11.893667861409797	29.37465085617291	TRIM21
FOXO-mediated Transcription R-HSA-9614085	0.08717358724879472	0.14742618139439598	0	0	11.520833333333334	28.10915005286859	DDIT3
COPII-mediated Vesicle Transport R-HSA-204005	0.08845570883663759	0.14742618139439598	0	0	11.343019943019943	27.509696745751697	SERPINA1
Integrin Cell Surface Interactions R-HSA-216083	0.08845570883663759	0.14742618139439598	0	0	11.343019943019943	27.509696745751697	ITGB2
Circadian Clock R-HSA-400253	0.09229166323184414	0.15141600998974428	0	0	10.840958605664488	25.83185203747669	NLRP3
Diseases Associated With O-glycosylation Of Proteins R-HSA-3906995	0.09229166323184414	0.15141600998974428	0	0	10.840958605664488	25.83185203747669	MUC1
Class I MHC Mediated Antigen Processing And Presentation R-HSA-983169	0.09765374151672085	0.15897120712024324	0	0	4.009001636661211	9.326249980411172	TRIM21;S100A8
ISG15 Antiviral Mechanism R-HSA-1169408	0.09991692846204742	0.1614042690540766	0	0	9.95895895895896	22.939626939193147	MX1
Neuronal System R-HSA-112316	0.10115326315847441	0.16215408597923378	0	0	3.9238782051282053	8.990069772121661	MAOA;SH2D3C
DDX58/IFIH1-mediated Induction Of Interferon-Alpha/Beta R-HSA-168928	0.10748040674068252	0.17037622859651905	0	0	9.209259259259259	20.540762024674148	S100A12
RNA Polymerase II Transcription R-HSA-73857	0.1079049447777954	0.17037622859651905	0	0	2.3781855249745156	5.295040964291421	TGFB1;VDR;DDIT3;CTLA4
Platelet Homeostasis R-HSA-418346	0.10998791917333363	0.17109231871407454	0	0	8.983739837398375	19.830570269385028	P2RX7
Antiviral Mechanism By IFN-stimulated Genes R-HSA-1169410	0.10998791917333363	0.17109231871407454	0	0	8.983739837398375	19.830570269385028	MX1
Transcriptional Regulation Of White Adipocyte Differentiation R-HSA-381340	0.11123912658821304	0.17176629840827015	0	0	8.875055778670237	19.490271267590483	TGFB1
Unfolded Protein Response (UPR) R-HSA-381119	0.11746976428394924	0.1787583369538358	0	0	8.368686868686869	17.922164754149428	DDIT3
ER-Phagosome Pathway R-HSA-1236974	0.11746976428394924	0.1787583369538358	0	0	8.368686868686869	17.922164754149428	S100A8
Metabolism Of Proteins R-HSA-392499	0.1189893456260224	0.17976807612564533	0	0	2.0859185791719526	4.44033935634315	MUC1;SERPINA1;TGFB1;VDR;NLRP3
Signaling By TGF-beta Receptor Complex R-HSA-170834	0.11995020752597359	0.1799253112889604	0	0	8.181893004115226	17.351165070718814	TGFB1
Signal Transduction R-HSA-162582	0.12219724116841439	0.18063986333037005	0	0	1.942363858183297	4.083079599942256	FLT1;TGFB1;NLRP3;NCAM1;IL6ST;S100A8
Downstream TCR Signaling R-HSA-202424	0.1236582718648177	0.18063986333037005	0	0	7.916766228594185	16.54788911057846	HLA-DRA
Transcriptional Regulation By RUNX3 R-HSA-8878159	0.12489094195153962	0.18063986333037005	0	0	7.832151300236407	16.29333703015039	TGFB1
UCH Proteinases R-HSA-5689603	0.12489094195153962	0.18063986333037005	0	0	7.832151300236407	16.29333703015039	TGFB1
MyD88 Cascade Initiated On Plasma Membrane R-HSA-975871	0.12612193997636728	0.18063986333037005	0	0	7.749317738791423	16.045009357904707	S100A12
Response Of EIF2AK4 (GCN2) To Amino Acid Deficiency R-HSA-9633012	0.12857892868180207	0.18063986333037005	0	0	7.588774341351661	15.566187515435866	DDIT3
L1CAM Interactions R-HSA-373760	0.12980492369995256	0.18063986333037005	0	0	7.510959939531368	15.335296224041254	NCAM1
SLC Transporter Disorders R-HSA-5619102	0.12980492369995256	0.18063986333037005	0	0	7.510959939531368	15.335296224041254	NLRP3
KEAP1-NFE2L2 Pathway R-HSA-9755511	0.1310292553948657	0.18063986333037005	0	0	7.434717545828657	15.109834134055738	TRIM21
TRAF6 Mediated Induction Of NFkB And MAP Kinases Upon TLR7/8 Or 9 Activation R-HSA-975138	0.13225192593700327	0.18063986333037005	0	0	7.36	14.889623310873223	S100A12
MyD88 Dependent Cascade Initiated On Endosome R-HSA-975155	0.13347293752000114	0.18063986333037005	0	0	7.286762009534287	14.674493305715684	S100A12
Signaling By VEGF R-HSA-194138	0.13347293752000114	0.18063986333037005	0	0	7.286762009534287	14.674493305715684	FLT1
Toll Like Receptor 3 (TLR3) Cascade R-HSA-168164	0.13469229229296506	0.18063986333037005	0	0	7.214960058097313	14.464280775362704	S100A12
Toll Like Receptor 7/8 (TLR7/8) Cascade R-HSA-168181	0.13469229229296506	0.18063986333037005	0	0	7.214960058097313	14.464280775362704	S100A12
Phase I - Functionalization Of Compounds R-HSA-211945	0.1359099924104689	0.18063986333037005	0	0	7.144552319309601	14.258829118460973	MAOA
Antigen processing-Cross Presentation R-HSA-1236975	0.1359099924104689	0.18063986333037005	0	0	7.144552319309601	14.258829118460973	S100A8
Cargo Recognition For Clathrin-Mediated Endocytosis R-HSA-8856825	0.1359099924104689	0.18063986333037005	0	0	7.144552319309601	14.258829118460973	NLRP3
MHC Class II Antigen Presentation R-HSA-2132295	0.1359099924104689	0.18063986333037005	0	0	7.144552319309601	14.258829118460973	HLA-DRA
Post-translational Protein Phosphorylation R-HSA-8957275	0.1383404373758099	0.18090227886234278	0	0	7.007760141093474	13.861613711094853	SERPINA1
Toll Like Receptor 9 (TLR9) Cascade R-HSA-168138	0.1383404373758099	0.18090227886234278	0	0	7.007760141093474	13.861613711094853	S100A12
O-linked Glycosylation R-HSA-5173105	0.13955318655095014	0.18090227886234278	0	0	6.941299790356394	13.669567513890305	MUC1
MyD88-independent TLR4 Cascade R-HSA-166166	0.13955318655095014	0.18090227886234278	0	0	6.941299790356394	13.669567513890305	S100A12
Gene Expression (Transcription) R-HSA-74160	0.1410399706976257	0.1817079377085975	0	0	2.1369088811995387	4.18558895878582	TGFB1;VDR;DDIT3;CTLA4
Infectious Disease R-HSA-5663205	0.14944034889580582	0.19135654431780014	0	0	2.381711899791232	4.52729604652406	P2RX7;TGFB1;NLRP3
TCR Signaling R-HSA-202403	0.1503941160680164	0.19141069317747542	0	0	6.395169082125604	12.115622182225511	HLA-DRA
Signaling By TGFB Family Members R-HSA-9006936	0.15397840093712545	0.19479195299274907	0	0	6.231638418079096	11.659039903311758	TGFB1
SARS-CoV-2 Activates/Modulates Innate And Adaptive Immune Responses R-HSA-9705671	0.15635981878425023	0.1966201314053446	0	0	6.12716049382716	11.369530809166493	NLRP3
Immunoregulatory Interactions Between A Lymphoid And A non-Lymphoid Cell R-HSA-198933	0.15873477206576014	0.19724439132431731	0	0	6.026108075288403	11.091175868439628	ITGB2
Regulation Of IGF Transport And Uptake By IGFBPs R-HSA-381426	0.15873477206576014	0.19724439132431731	0	0	6.026108075288403	11.091175868439628	SERPINA1
ADORA2B Mediated Anti-Inflammatory Cytokine Production R-HSA-9660821	0.16817027705325713	0.2077397540069647	0	0	5.652991452991453	10.078030260645932	NLRP3
ER To Golgi Anterograde Transport R-HSA-199977	0.17051316022960905	0.2094021265977655	0	0	5.566778900112234	9.847313449757165	SERPINA1
C-type Lectin Receptors (CLRs) R-HSA-5621481	0.17982122126275946	0.21954916549522957	0	0	5.246560846560847	9.002007846107004	MUC1
Clathrin-mediated Endocytosis R-HSA-8856828	0.180977622547355	0.21968381927713612	0	0	5.209088521145259	8.904321569442898	NLRP3
Diseases Of Glycosylation R-HSA-3781865	0.18213245151996546	0.21981502769651004	0	0	5.172143974960877	8.8082703267003	MUC1
G Alpha (S) Signaling Events R-HSA-418555	0.1935947163491604	0.229688646515953	0	0	4.82943469785575	7.929875733587353	NLRP3
Cellular Response To Starvation R-HSA-9711097	0.1935947163491604	0.229688646515953	0	0	4.82943469785575	7.929875733587353	DDIT3
Metabolism Of Steroids R-HSA-8957322	0.1935947163491604	0.229688646515953	0	0	4.82943469785575	7.929875733587353	VDR
Influenza Infection R-HSA-168255	0.1981361137255398	0.23375608922676044	0	0	4.704653371320038	7.615897776966251	TGFB1
Membrane Trafficking R-HSA-199991	0.2041651326318401	0.23952333995914202	0	0	2.496456642185285	3.966435567733405	SERPINA1;NLRP3
Transport To Golgi And Subsequent Modification R-HSA-948021	0.2060242814359963	0.240334019708313	0	0	4.5010224948875255	7.110540905203882	SERPINA1
Anti-inflammatory Response Favoring Leishmania Infection R-HSA-9662851	0.2071450360343079	0.240334019708313	0	0	4.473351400180668	7.042558480498991	NLRP3
SUMO E3 Ligases SUMOylate Target Proteins R-HSA-3108232	0.21049815426401683	0.24288248568925017	0	0	4.392326458194722	6.844467420254003	VDR
SUMOylation R-HSA-2990846	0.2171634149170765	0.24920391875730089	0	0	4.238706915007493	6.47295113686057	VDR
Disorders Of Transmembrane Transporters R-HSA-5619115	0.21937308575846456	0.25037145657216064	0	0	4.18984126984127	6.355911320080175	NLRP3
Vesicle-mediated Transport R-HSA-5653656	0.2238001759978358	0.2540434430245704	0	0	2.342459115687462	3.506665270629472	SERPINA1;NLRP3
Peptide Ligand-Binding Receptors R-HSA-375276	0.24114155928210654	0.2708006815467507	0	0	3.756315289648623	5.342874442030483	NLRP3
SARS-CoV-2-host Interactions R-HSA-9705683	0.24114155928210654	0.2708006815467507	0	0	3.756315289648623	5.342874442030483	NLRP3
Transcriptional Regulation By RUNX1 R-HSA-8878171	0.24968402587400798	0.2789023693273493	0	0	3.6068235723408137	5.004680714855542	CTLA4
G Alpha (Q) Signaling Events R-HSA-416476	0.2581337269097328	0.2868152521219253	0	0	3.468667719852554	4.69753867220848	NLRP3
Biological Oxidations R-HSA-211859	0.264410709461133	0.29224341572019963	0	0	3.3717357910906296	4.485257156967689	MAOA
SLC-mediated Transmembrane Transport R-HSA-425407	0.2940344909896961	0.3232839953289852	0	0	2.9698885877747667	3.6353164855838553	NLRP3
RHO GTPase Effectors R-HSA-195258	0.3157368553698755	0.34533718556080134	0	0	2.7230514096185736	3.1392593297023663	S100A8
RAF/MAP Kinase Cascade R-HSA-5673001	0.3176775810051863	0.34565954409890737	0	0	2.702606310013717	3.0991281316375967	NCAM1
Metabolism R-HSA-1430728	0.32146005290657836	0.3479722222184611	0	0	1.4610431947840261	1.6581116160560856	MAOA;VDR;SH2D3C;PLAAT4
Asparagine N-linked Glycosylation R-HSA-446203	0.328257060046078	0.35272601625105326	0	0	2.5953604850402003	2.891123244520232	SERPINA1
SARS-CoV-2 Infection R-HSA-9694516	0.32921094850098304	0.35272601625105326	0	0	2.586025742054111	2.8732208464997315	NLRP3
Antigen Processing: Ubiquitination And Proteasome Degradation R-HSA-983168	0.3517163356599192	0.37492604308925404	0	0	2.380295328007746	2.487242694212165	TRIM21
Class A/1 (Rhodopsin-like Receptors) R-HSA-373076	0.36991299030056124	0.3923319594096861	0	0	2.231992728925244	2.2196887849690965	NLRP3
SARS-CoV Infections R-HSA-9679506	0.40653655490648716	0.4290084247756899	0	0	1.9730273752012883	1.7758852974887318	NLRP3
Developmental Biology R-HSA-1266738	0.4476395389083228	0.47002151585373897	0	0	1.3575378869496517	1.0911441155240107	TGFB1;NCAM1
Diseases Of Signal Transduction By Growth Factor Receptors And Second Messengers R-HSA-5663202	0.45140296678056363	0.4716150399199918	0	0	1.7116714823570616	1.3614546686454014	TGFB1
GPCR Ligand Binding R-HSA-500792	0.4774830682521182	0.4963932887769546	0	0	1.5815706297106735	1.1691390458073567	NLRP3
Signaling By Receptor Tyrosine Kinases R-HSA-9006934	0.505216669193616	0.5226379336485683	0	0	1.4573138795361018	0.9950071281558442	FLT1
Axon Guidance R-HSA-422475	0.5213073345598559	0.5366399032233811	0	0	1.390962390962391	0.9060944858133498	NCAM1
Nervous System Development R-HSA-9675108	0.5388892711360079	0.5520329118954228	0	0	1.3227124183006536	0.8177605547371187	NCAM1
GPCR Downstream Signaling R-HSA-388396	0.5855886850859666	0.5969593391653057	0	0	1.1598945223540693	0.6207032155294346	NLRP3
Signaling By Rho GTPases R-HSA-194315	0.6003086090900873	0.6090087338595089	0	0	1.1133575254881631	0.5681590458985615	S100A8
Signaling By Rho GTPases, Miro GTPases And RHOBTB3 R-HSA-9716542	0.6094633660096882	0.6153235906828582	0	0	1.0854268532568987	0.5374778016629141	S100A8
Signaling By GPCR R-HSA-372790	0.6255435516993029	0.6285365830471463	0	0	1.0381136950904393	0.48701476708150526	NLRP3
Transport Of Small Molecules R-HSA-382551	0.6346710049546892	0.6346710049546892	0	0	1.012188074599422	0.4601898068235331	NLRP3

## Sheet: Table 5
Pathway Name	p-value	Holm adjusted p-value	FDR
Sphingolipid metabolism	5.6255E-4	0.047254	0.047254
Arginine biosynthesis	0.0055854	0.46359	0.23459
Lysine degradation	0.017478	1.0	0.4878
Glyoxylate and dicarboxylate metabolism	0.027956	1.0	0.4878
Glycine, serine, and threonine metabolism	0.029619	1.0	0.4878
Glycerophospholipid metabolism	0.034843	1.0	0.4878
D-Glutamine and D-glutamate metabolism	0.049357	1.0	0.51825
Nitrogen metabolism	0.049357	1.0	0.51825

## Sheet: Table 6
Pathway Name	p-value	Holm adjusted p-value	FDR
Arginine and proline metabolism	9.1548E-4	0.0769	0.0769
Aminoacyl-tRNA biosynthesis	0.019063	1.0	0.6668
Sphingolipid metabolism	0.02603	1.0	0.6668
Phenylalanine, tyrosine and tryptophan biosynthesis	0.048184	1.0	0.6668

## Sheet: Table 7
Term	P-value	Adjusted P-value	Old P-value	Old Adjusted P-value	Odds Ratio	Combined Score	Genes
regulation of cell population proliferation (GO:0042127)	1.5816591266212476E-6	5.440907395577092E-4	0	0	63.35309617918313	846.2095978902142	THPO;EPO;NGF;AREG;VEGFA
positive regulation of cell population proliferation (GO:0008284)	1.0302427761015571E-5	0.0017720175748946782	0	0	55.38439716312057	635.9862871798242	THPO;EPO;AREG;VEGFA
positive regulation of intracellular signal transduction (GO:1902533)	1.80095809479934E-5	0.00206509861536991	0	0	47.849938499385	522.7417571357588	THPO;EPO;AREG;VEGFA
positive regulation of cellular process (GO:0048522)	3.06657422658499E-5	0.0026372538348630914	0	0	41.5931293612453	432.250957421678	THPO;EPO;AREG;VEGFA
positive regulation of small GTPase mediated signal transduction (GO:0051057)	4.546235690936047E-5	0.0031278101553640003	0	0	285.2142857142857	2851.7509427951322	EPO;NGF
vasculogenesis (GO:0001570)	5.515439274226455E-5	0.0031621851838898344	0	0	257.5741935483871	2525.6113428934823	TNNI3;VEGFA
erythrocyte differentiation (GO:0030218)	1.0788160995092133E-4	0.005011531391606565	0	0	181.35454545454544	1656.5787676585333	EPO;VEGFA
blood circulation (GO:0008015)	1.3278706358199E-4	0.005011531391606565	0	0	162.80816326530612	1453.3500081608856	EPO;TNNI3
negative regulation of cysteine-type endopeptidase activity (GO:2000117)	1.434663901560044E-4	0.005011531391606565	0	0	156.4078431372549	1384.1170944029861	NGF;VEGFA
negative regulation of cysteine-type endopeptidase activity involved in apoptotic process (GO:0043154)	1.5455489350419234E-4	0.005011531391606565	0	0	150.49056603773585	1320.5488820056016	NGF;VEGFA
blood vessel morphogenesis (GO:0048514)	1.6025245728974483E-4	0.005011531391606565	0	0	147.6962962962963	1290.6825051538876	TNNI3;VEGFA
positive regulation of tyrosine phosphorylation of STAT protein (GO:0042531)	1.7795777748118397E-4	0.0051014562877939405	0	0	139.90175438596492	1207.906744617623	EPO;VEGFA
positive regulation of Ras protein signal transduction (GO:0046579)	2.0299241191888755E-4	0.005151685646266091	0	0	130.7016393442623	1111.270032350074	EPO;NGF
positive regulation of protein phosphorylation (GO:0001934)	2.0966162513873622E-4	0.005151685646266091	0	0	39.99660326086956	338.7718549930257	THPO;NGF;VEGFA
regulation of tyrosine phosphorylation of STAT protein (GO:0042509)	2.3657532749450573E-4	0.0054254608438739985	0	0	120.76969696969697	1008.3356546729788	EPO;VEGFA
positive regulation of neurogenesis (GO:0050769)	2.652693418459585E-4	0.005703290849688108	0	0	113.84571428571428	937.492687896776	NGF;VEGFA
regulation of transcription from RNA polymerase II promoter in response to hypoxia (GO:0061418)	2.878538402920798E-4	0.005824807121204438	0	0	109.15068493150685	889.9118328561991	EPO;VEGFA
regulation of Ras protein signal transduction (GO:0046578)	3.784425253680802E-4	0.006970539713901816	0	0	94.8047619047619	747.0090346838106	EPO;NGF
regulation of transcription from RNA polymerase II promoter in response to stress (GO:0043618)	3.872824670084632E-4	0.006970539713901816	0	0	93.68470588235294	736.0204238634064	EPO;VEGFA
regulation of cysteine-type endopeptidase activity involved in apoptotic process (GO:0043281)	4.0526393685475675E-4	0.006970539713901816	0	0	91.52183908045977	714.8745231032545	NGF;VEGFA
positive regulation of peptidyl-serine phosphorylation (GO:0033138)	4.4243179068805644E-4	0.007247454095080543	0	0	87.48131868131868	675.6378419258923	NGF;VEGFA
regulation of peptidyl-serine phosphorylation (GO:0033135)	4.911466072573523E-4	0.0076797469498422356	0	0	82.90416666666667	631.6276025840689	NGF;VEGFA
positive regulation of epithelial cell proliferation (GO:0050679)	7.720874703524361E-4	0.011547743034836437	0	0	65.69256198347108	470.78001120287325	AREG;VEGFA
cellular response to hypoxia (GO:0071456)	8.75056732408768E-4	0.012542479831192341	0	0	61.5937984496124	433.69559864685533	EPO;VEGFA
positive regulation of peptidyl-tyrosine phosphorylation (GO:0050731)	9.152937034770148E-4	0.012564589265692977	0	0	60.18484848484849	421.0691824950268	EPO;VEGFA
cytokine-mediated signaling pathway (GO:0019221)	9.496491886860971E-4	0.012564589265692977	0	0	23.513349514563107	163.63922589176974	EPO;IL17A;VEGFA
positive regulation of protein kinase B signaling (GO:0051897)	0.0013170174226527465	0.0147724068465711	0	0	49.89685534591195	330.93518624185396	THPO;AREG
heart development (GO:0007507)	0.0013660275223402998	0.0147724068465711	0	0	48.96543209876543	322.96856549059913	TNNI3;VEGFA
positive regulation of axon extension involved in axon guidance (GO:0048842)	0.0017489165149326186	0.0147724068465711	0	0	832.875	5287.722499803602	VEGFA
negative regulation of calcium ion transport into cytosol (GO:0010523)	0.0017489165149326186	0.0147724068465711	0	0	832.875	5287.722499803602	EPO
regulation of retinal ganglion cell axon guidance (GO:0090259)	0.0017489165149326186	0.0147724068465711	0	0	832.875	5287.722499803602	VEGFA
regulation of adherens junction organization (GO:1903391)	0.0017489165149326186	0.0147724068465711	0	0	832.875	5287.722499803602	VEGFA
coronary artery morphogenesis (GO:0060982)	0.0017489165149326186	0.0147724068465711	0	0	832.875	5287.722499803602	VEGFA
positive regulation of endothelial cell chemotaxis by VEGF-activated vascular endothelial growth factor receptor signaling pathway (GO:0038033)	0.0017489165149326186	0.0147724068465711	0	0	832.875	5287.722499803602	VEGFA
positive regulation of transcription from RNA polymerase II promoter in response to hypoxia (GO:0061419)	0.0017489165149326186	0.0147724068465711	0	0	832.875	5287.722499803602	VEGFA
vascular endothelial growth factor receptor-2 signaling pathway (GO:0036324)	0.0017489165149326186	0.0147724068465711	0	0	832.875	5287.722499803602	VEGFA
positive regulation of mast cell chemotaxis (GO:0060754)	0.0017489165149326186	0.0147724068465711	0	0	832.875	5287.722499803602	VEGFA
cellular response to erythropoietin (GO:0036018)	0.0017489165149326186	0.0147724068465711	0	0	832.875	5287.722499803602	EPO
regulation of hematopoietic stem cell proliferation (GO:1902033)	0.002098387281973246	0.0147724068465711	0	0	666.2666666666667	4108.590825691207	THPO
positive regulation of deacetylase activity (GO:0090045)	0.002098387281973246	0.0147724068465711	0	0	666.2666666666667	4108.590825691207	VEGFA
megakaryocyte development (GO:0035855)	0.002098387281973246	0.0147724068465711	0	0	666.2666666666667	4108.590825691207	THPO
regulation of mast cell chemotaxis (GO:0060753)	0.002098387281973246	0.0147724068465711	0	0	666.2666666666667	4108.590825691207	VEGFA
venous blood vessel morphogenesis (GO:0048845)	0.002098387281973246	0.0147724068465711	0	0	666.2666666666667	4108.590825691207	VEGFA
regulation of nitric oxide mediated signal transduction (GO:0010749)	0.002098387281973246	0.0147724068465711	0	0	666.2666666666667	4108.590825691207	VEGFA
negative regulation of myeloid cell apoptotic process (GO:0033033)	0.002098387281973246	0.0147724068465711	0	0	666.2666666666667	4108.590825691207	EPO
cellular hyperosmotic response (GO:0071474)	0.002098387281973246	0.0147724068465711	0	0	666.2666666666667	4108.590825691207	EPO
regulation of protein kinase B signaling (GO:0051896)	0.0021634372887037747	0.0147724068465711	0	0	38.61073170731707	236.91764997933214	THPO;AREG
positive regulation of protein modification process (GO:0031401)	0.0023098925185184725	0.0147724068465711	0	0	37.322641509433964	226.569121316891	THPO;VEGFA
regulation of histone deacetylase activity (GO:1901725)	0.002447753460042304	0.0147724068465711	0	0	555.1944444444445	3338.1535834228603	VEGFA
surfactant homeostasis (GO:0043129)	0.002447753460042304	0.0147724068465711	0	0	555.1944444444445	3338.1535834228603	VEGFA
chemical homeostasis within a tissue (GO:0048875)	0.002447753460042304	0.0147724068465711	0	0	555.1944444444445	3338.1535834228603	VEGFA
regulation of blood-brain barrier permeability (GO:1905603)	0.002447753460042304	0.0147724068465711	0	0	555.1944444444445	3338.1535834228603	VEGFA
positive regulation of trophoblast cell migration (GO:1901165)	0.002447753460042304	0.0147724068465711	0	0	555.1944444444445	3338.1535834228603	VEGFA
vascular associated smooth muscle cell development (GO:0097084)	0.002447753460042304	0.0147724068465711	0	0	555.1944444444445	3338.1535834228603	VEGFA
vascular wound healing (GO:0061042)	0.002447753460042304	0.0147724068465711	0	0	555.1944444444445	3338.1535834228603	VEGFA
positive regulation of interleukin-23 production (GO:0032747)	0.002447753460042304	0.0147724068465711	0	0	555.1944444444445	3338.1535834228603	IL17A
hyperosmotic response (GO:0006972)	0.002447753460042304	0.0147724068465711	0	0	555.1944444444445	3338.1535834228603	EPO
positive regulation of cell migration by vascular endothelial growth factor signaling pathway (GO:0038089)	0.002797015027105056	0.015461187980438421	0	0	475.85714285714283	2797.6605002155425	VEGFA
commissural neuron axon guidance (GO:0071679)	0.002797015027105056	0.015461187980438421	0	0	475.85714285714283	2797.6605002155425	VEGFA
coronary vasculature morphogenesis (GO:0060977)	0.002797015027105056	0.015461187980438421	0	0	475.85714285714283	2797.6605002155425	VEGFA
regulation of collateral sprouting (GO:0048670)	0.002797015027105056	0.015461187980438421	0	0	475.85714285714283	2797.6605002155425	NGF
regulation of positive chemotaxis (GO:0050926)	0.002797015027105056	0.015461187980438421	0	0	475.85714285714283	2797.6605002155425	VEGFA
cellular response to interleukin-17 (GO:0097398)	0.003146171972763632	0.015461187980438421	0	0	416.3541666666667	2398.8531813701998	IL17A
positive regulation of blood vessel endothelial cell proliferation involved in sprouting angiogenesis (GO:1903589)	0.003146171972763632	0.015461187980438421	0	0	416.3541666666667	2398.8531813701998	VEGFA
positive regulation of protein kinase C signaling (GO:0090037)	0.003146171972763632	0.015461187980438421	0	0	416.3541666666667	2398.8531813701998	VEGFA
regulation of interleukin-23 production (GO:0032667)	0.003146171972763632	0.015461187980438421	0	0	416.3541666666667	2398.8531813701998	IL17A
bone cell development (GO:0098751)	0.003146171972763632	0.015461187980438421	0	0	416.3541666666667	2398.8531813701998	THPO
positive regulation of megakaryocyte differentiation (GO:0045654)	0.003146171972763632	0.015461187980438421	0	0	416.3541666666667	2398.8531813701998	THPO
interleukin-17-mediated signaling pathway (GO:0097400)	0.003146171972763632	0.015461187980438421	0	0	416.3541666666667	2398.8531813701998	IL17A
endothelial cell chemotaxis (GO:0035767)	0.003146171972763632	0.015461187980438421	0	0	416.3541666666667	2398.8531813701998	VEGFA
positive regulation of phosphorylation (GO:0042327)	0.00320985968084833	0.015551996200166557	0	0	31.461354581673305	180.6362500081454	THPO;VEGFA
lactation (GO:0007595)	0.0034952242970889957	0.015742799637828216	0	0	370.0740740740741	2093.271349114512	VEGFA
negative regulation of cell-cell adhesion mediated by cadherin (GO:2000048)	0.0034952242970889957	0.015742799637828216	0	0	370.0740740740741	2093.271349114512	VEGFA
nerve growth factor signaling pathway (GO:0038180)	0.0034952242970889957	0.015742799637828216	0	0	370.0740740740741	2093.271349114512	NGF
regulation of axon guidance (GO:1902667)	0.0034952242970889957	0.015742799637828216	0	0	370.0740740740741	2093.271349114512	VEGFA
regulation of protein phosphorylation (GO:0001932)	0.003541176645642669	0.015742799637828216	0	0	29.89242424242424	168.69180477245845	THPO;VEGFA
positive regulation of MAPK cascade (GO:0043410)	0.0037527678936116597	0.015742799637828216	0	0	29.001470588235293	161.9808002027734	THPO;VEGFA
positive regulation of neuroblast proliferation (GO:0002052)	0.00384417200458596	0.015742799637828216	0	0	333.05	1852.1566750462314	VEGFA
angiogenesis involved in wound healing (GO:0060055)	0.00384417200458596	0.015742799637828216	0	0	333.05	1852.1566750462314	VEGFA
positive regulation of epidermal growth factor-activated receptor activity (GO:0045741)	0.00384417200458596	0.015742799637828216	0	0	333.05	1852.1566750462314	AREG
camera-type eye morphogenesis (GO:0048593)	0.00384417200458596	0.015742799637828216	0	0	333.05	1852.1566750462314	VEGFA
monocyte differentiation (GO:0030224)	0.00384417200458596	0.015742799637828216	0	0	333.05	1852.1566750462314	VEGFA
positive regulation of keratinocyte proliferation (GO:0010838)	0.00384417200458596	0.015742799637828216	0	0	333.05	1852.1566750462314	AREG
induction of positive chemotaxis (GO:0050930)	0.00384417200458596	0.015742799637828216	0	0	333.05	1852.1566750462314	VEGFA
positive regulation of branching involved in ureteric bud morphogenesis (GO:0090190)	0.0041930151049605156	0.01620671006861143	0	0	302.75757575757575	1657.3964565725007	VEGFA
eye photoreceptor cell differentiation (GO:0001754)	0.0041930151049605156	0.01620671006861143	0	0	302.75757575757575	1657.3964565725007	VEGFA
negative regulation of vascular permeability (GO:0043116)	0.0041930151049605156	0.01620671006861143	0	0	302.75757575757575	1657.3964565725007	VEGFA
megakaryocyte differentiation (GO:0030219)	0.0041930151049605156	0.01620671006861143	0	0	302.75757575757575	1657.3964565725007	THPO
positive regulation of vascular permeability (GO:0043117)	0.0041930151049605156	0.01620671006861143	0	0	302.75757575757575	1657.3964565725007	VEGFA
positive regulation of histone deacetylation (GO:0031065)	0.0045417536091676225	0.017163689634149087	0	0	277.5138888888889	1497.032601111507	VEGFA
cardiac cell development (GO:0055006)	0.0045417536091676225	0.017163689634149087	0	0	277.5138888888889	1497.032601111507	VEGFA
regulation of trophoblast cell migration (GO:1901163)	0.004890387533564395	0.017163689634149087	0	0	256.15384615384613	1362.8623704331803	VEGFA
branching involved in blood vessel morphogenesis (GO:0001569)	0.004890387533564395	0.017163689634149087	0	0	256.15384615384613	1362.8623704331803	VEGFA
heart process (GO:0003015)	0.004890387533564395	0.017163689634149087	0	0	256.15384615384613	1362.8623704331803	TNNI3
ovarian follicle development (GO:0001541)	0.004890387533564395	0.017163689634149087	0	0	256.15384615384613	1362.8623704331803	VEGFA
vascular endothelial growth factor signaling pathway (GO:0038084)	0.004890387533564395	0.017163689634149087	0	0	256.15384615384613	1362.8623704331803	VEGFA
regulation of protein kinase C signaling (GO:0090036)	0.004890387533564395	0.017163689634149087	0	0	256.15384615384613	1362.8623704331803	VEGFA
positive regulation of osteoclast differentiation (GO:0045672)	0.005238916894144343	0.017163689634149087	0	0	237.8452380952381	1249.0776854949	IL17A
eye photoreceptor cell development (GO:0042462)	0.005238916894144343	0.017163689634149087	0	0	237.8452380952381	1249.0776854949	VEGFA
macrophage differentiation (GO:0030225)	0.005238916894144343	0.017163689634149087	0	0	237.8452380952381	1249.0776854949	VEGFA
neurotrophin TRK receptor signaling pathway (GO:0048011)	0.005238916894144343	0.017163689634149087	0	0	237.8452380952381	1249.0776854949	NGF
positive regulation of sprouting angiogenesis (GO:1903672)	0.005238916894144343	0.017163689634149087	0	0	237.8452380952381	1249.0776854949	VEGFA
positive regulation of endothelial cell chemotaxis (GO:2001028)	0.005238916894144343	0.017163689634149087	0	0	237.8452380952381	1249.0776854949	VEGFA
regulation of branching involved in ureteric bud morphogenesis (GO:0090189)	0.005238916894144343	0.017163689634149087	0	0	237.8452380952381	1249.0776854949	VEGFA
photoreceptor cell development (GO:0042461)	0.005238916894144343	0.017163689634149087	0	0	237.8452380952381	1249.0776854949	VEGFA
regulation of blood vessel endothelial cell proliferation involved in sprouting angiogenesis (GO:1903587)	0.005587341707821481	0.01791112040634048	0	0	221.9777777777778	1151.4545938502376	VEGFA
body fluid secretion (GO:0007589)	0.005587341707821481	0.01791112040634048	0	0	221.9777777777778	1151.4545938502376	VEGFA
negative regulation of ATPase activity (GO:0032780)	0.005935661995124462	0.01791112040634048	0	0	208.09375	1066.8501922993223	TNNI3
positive regulation of positive chemotaxis (GO:0050927)	0.005935661995124462	0.01791112040634048	0	0	208.09375	1066.8501922993223	VEGFA
positive regulation of cytokine production involved in inflammatory response (GO:1900017)	0.005935661995124462	0.01791112040634048	0	0	208.09375	1066.8501922993223	IL17A
regulation of leukocyte migration (GO:0002685)	0.005935661995124462	0.01791112040634048	0	0	208.09375	1066.8501922993223	VEGFA
positive regulation of stem cell proliferation (GO:2000648)	0.005935661995124462	0.01791112040634048	0	0	208.09375	1066.8501922993223	THPO
regulation of neuroblast proliferation (GO:1902692)	0.005935661995124462	0.01791112040634048	0	0	208.09375	1066.8501922993223	VEGFA
regulation of establishment of endothelial barrier (GO:1903140)	0.005935661995124462	0.01791112040634048	0	0	208.09375	1066.8501922993223	VEGFA
positive regulation of transcription, DNA-templated (GO:0045893)	0.006034268970094822	0.018013782952226772	0	0	11.957415254237288	61.10598591155935	EPO;IL17A;VEGFA
negative regulation of cation transmembrane transport (GO:1904063)	0.006283877774032595	0.018013782952226772	0	0	195.84313725490196	992.8792720611536	EPO
positive regulation of cell migration involved in sprouting angiogenesis (GO:0090050)	0.006283877774032595	0.018013782952226772	0	0	195.84313725490196	992.8792720611536	VEGFA
positive regulation of CREB transcription factor activity (GO:0032793)	0.006283877774032595	0.018013782952226772	0	0	195.84313725490196	992.8792720611536	VEGFA
cell migration involved in sprouting angiogenesis (GO:0002042)	0.006283877774032595	0.018013782952226772	0	0	195.84313725490196	992.8792720611536	VEGFA
positive chemotaxis (GO:0050918)	0.006283877774032595	0.018013782952226772	0	0	195.84313725490196	992.8792720611536	VEGFA
negative regulation of calcium ion transport (GO:0051926)	0.00663198906678106	0.018548001942867355	0	0	184.9537037037037	927.7001289942034	EPO
positive regulation of focal adhesion assembly (GO:0051894)	0.00663198906678106	0.018548001942867355	0	0	184.9537037037037	927.7001289942034	VEGFA
regulation of cell-cell adhesion mediated by cadherin (GO:2000047)	0.00663198906678106	0.018548001942867355	0	0	184.9537037037037	927.7001289942034	VEGFA
skeletal muscle contraction (GO:0003009)	0.006979995894180786	0.018578172729842853	0	0	175.21052631578948	869.8689177892479	TNNI3
eye morphogenesis (GO:0048592)	0.006979995894180786	0.018578172729842853	0	0	175.21052631578948	869.8689177892479	VEGFA
mesoderm development (GO:0007498)	0.006979995894180786	0.018578172729842853	0	0	175.21052631578948	869.8689177892479	VEGFA
dopaminergic neuron differentiation (GO:0071542)	0.006979995894180786	0.018578172729842853	0	0	175.21052631578948	869.8689177892479	VEGFA
myeloid cell development (GO:0061515)	0.006979995894180786	0.018578172729842853	0	0	175.21052631578948	869.8689177892479	THPO
negative regulation of programmed cell death (GO:0043069)	0.007134453926601601	0.018578172729842853	0	0	20.700791556728234	102.32027752681432	NGF;VEGFA
positive regulation of macromolecule metabolic process (GO:0010604)	0.007243753357750496	0.018578172729842853	0	0	20.535078534031413	101.18897717853363	NGF;VEGFA
neurotrophin signaling pathway (GO:0038179)	0.0073278982772855125	0.018578172729842853	0	0	166.44166666666666	818.2383072102982	NGF
regulation of cardiac muscle contraction by calcium ion signaling (GO:0010882)	0.0073278982772855125	0.018578172729842853	0	0	166.44166666666666	818.2383072102982	TNNI3
positive regulation of transcription from RNA polymerase II promoter involved in cellular response to chemical stimulus (GO:1901522)	0.0073278982772855125	0.018578172729842853	0	0	166.44166666666666	818.2383072102982	VEGFA
negative regulation of ion transmembrane transporter activity (GO:0032413)	0.0073278982772855125	0.018578172729842853	0	0	166.44166666666666	818.2383072102982	EPO
positive regulation of immune system process (GO:0002684)	0.0073278982772855125	0.018578172729842853	0	0	166.44166666666666	818.2383072102982	VEGFA
positive regulation of neural precursor cell proliferation (GO:2000179)	0.0076756962402828215	0.018578172729842853	0	0	158.5079365079365	771.8855078560287	VEGFA
positive regulation of axon extension (GO:0045773)	0.0076756962402828215	0.018578172729842853	0	0	158.5079365079365	771.8855078560287	VEGFA
cellular response to nerve growth factor stimulus (GO:1990090)	0.0076756962402828215	0.018578172729842853	0	0	158.5079365079365	771.8855078560287	NGF
cellular response to osmotic stress (GO:0071470)	0.0076756962402828215	0.018578172729842853	0	0	158.5079365079365	771.8855078560287	EPO
female gonad development (GO:0008585)	0.0076756962402828215	0.018578172729842853	0	0	158.5079365079365	771.8855078560287	VEGFA
transmembrane receptor protein tyrosine kinase signaling pathway (GO:0007169)	0.00799213965973599	0.018578172729842853	0	0	19.49353233830846	94.14005261783912	NGF;VEGFA
positive regulation of protein autophosphorylation (GO:0031954)	0.008023389804178622	0.018578172729842853	0	0	151.29545454545453	730.0602205833903	VEGFA
positive regulation of receptor internalization (GO:0002092)	0.008023389804178622	0.018578172729842853	0	0	151.29545454545453	730.0602205833903	VEGFA
artery development (GO:0060840)	0.008023389804178622	0.018578172729842853	0	0	151.29545454545453	730.0602205833903	VEGFA
blood vessel endothelial cell migration (GO:0043534)	0.008023389804178622	0.018578172729842853	0	0	151.29545454545453	730.0602205833903	VEGFA
regulation of cysteine-type endopeptidase activity (GO:2000116)	0.008023389804178622	0.018578172729842853	0	0	151.29545454545453	730.0602205833903	NGF
positive regulation of morphogenesis of an epithelium (GO:1905332)	0.008023389804178622	0.018578172729842853	0	0	151.29545454545453	730.0602205833903	VEGFA
positive regulation of p38MAPK cascade (GO:1900745)	0.00837097899164431	0.018578172729842853	0	0	144.71014492753622	692.1463710595567	VEGFA
positive regulation of cell-substrate junction organization (GO:0150117)	0.00837097899164431	0.018578172729842853	0	0	144.71014492753622	692.1463710595567	VEGFA
mammary gland development (GO:0030879)	0.00837097899164431	0.018578172729842853	0	0	144.71014492753622	692.1463710595567	VEGFA
regulation of keratinocyte proliferation (GO:0010837)	0.00837097899164431	0.018578172729842853	0	0	144.71014492753622	692.1463710595567	AREG
regulation of axon extension involved in axon guidance (GO:0048841)	0.00837097899164431	0.018578172729842853	0	0	144.71014492753622	692.1463710595567	VEGFA
positive regulation of transcription from RNA polymerase II promoter in response to stress (GO:0036003)	0.00837097899164431	0.018578172729842853	0	0	144.71014492753622	692.1463710595567	VEGFA
cardiac muscle cell development (GO:0055013)	0.00837097899164431	0.018578172729842853	0	0	144.71014492753622	692.1463710595567	VEGFA
cardiac muscle cell differentiation (GO:0055007)	0.00837097899164431	0.018578172729842853	0	0	144.71014492753622	692.1463710595567	VEGFA
receptor signaling pathway via STAT (GO:0097696)	0.008718463827674805	0.01886258840704486	0	0	138.67361111111111	657.6335609979999	THPO
ventricular cardiac muscle tissue development (GO:0003229)	0.008718463827674805	0.01886258840704486	0	0	138.67361111111111	657.6335609979999	TNNI3
peripheral nervous system development (GO:0007422)	0.008718463827674805	0.01886258840704486	0	0	138.67361111111111	657.6335609979999	NGF
in utero embryonic development (GO:0001701)	0.008718463827674805	0.01886258840704486	0	0	138.67361111111111	657.6335609979999	VEGFA
mononuclear cell differentiation (GO:1903131)	0.009065844334115208	0.019491565318347694	0	0	133.12	626.0954814439701	VEGFA
negative regulation of cation channel activity (GO:2001258)	0.009413120536176647	0.019744594295394918	0	0	127.99358974358974	597.1733894173036	EPO
positive regulation of cellular component movement (GO:0051272)	0.009413120536176647	0.019744594295394918	0	0	127.99358974358974	597.1733894173036	VEGFA
camera-type eye development (GO:0043010)	0.009413120536176647	0.019744594295394918	0	0	127.99358974358974	597.1733894173036	VEGFA
regulation of epidermal growth factor-activated receptor activity (GO:0007176)	0.009413120536176647	0.019744594295394918	0	0	127.99358974358974	597.1733894173036	AREG
nervous system development (GO:0007399)	0.00971594086762785	0.02022614822127037	0	0	17.57123595505618	81.42488520887316	NGF;VEGFA
cellular response to acid chemical (GO:0071229)	0.009760292455613027	0.02022614822127037	0	0	123.24691358024691	570.5633183132499	VEGFA
positive regulation of leukocyte migration (GO:0002687)	0.01010736011907222	0.020819951382999063	0	0	118.83928571428571	546.0060757050519	VEGFA
extrinsic apoptotic signaling pathway via death domain receptors (GO:0008625)	0.01045432355063011	0.02115463118480446	0	0	114.73563218390805	523.2793468811269	NGF
artery morphogenesis (GO:0048844)	0.01045432355063011	0.02115463118480446	0	0	114.73563218390805	523.2793468811269	VEGFA
respiratory tube development (GO:0030323)	0.01045432355063011	0.02115463118480446	0	0	114.73563218390805	523.2793468811269	VEGFA
regulation of cell migration involved in sprouting angiogenesis (GO:0090049)	0.011147937810724552	0.022207061960562834	0	0	107.3225806451613	482.57606413668003	VEGFA
cardiac muscle tissue morphogenesis (GO:0055008)	0.011147937810724552	0.022207061960562834	0	0	107.3225806451613	482.57606413668003	TNNI3
positive regulation of gene expression (GO:0010628)	0.011232641805633527	0.022207061960562834	0	0	16.260833333333334	72.9937635923906	NGF;VEGFA
cellular response to cytokine stimulus (GO:0071345)	0.011232641805633527	0.022207061960562834	0	0	16.260833333333334	72.9937635923906	IL17A;VEGFA
negative regulation of apoptotic process (GO:0043066)	0.011367318455544962	0.0222587463902029	0	0	16.15734989648033	72.33666299336294	NGF;VEGFA
regulation of sprouting angiogenesis (GO:1903670)	0.011494588689037815	0.0222587463902029	0	0	103.96354166666667	464.2885874243707	VEGFA
muscle cell development (GO:0055001)	0.011494588689037815	0.0222587463902029	0	0	103.96354166666667	464.2885874243707	VEGFA
cellular response to vascular endothelial growth factor stimulus (GO:0035924)	0.011841135434323054	0.0222587463902029	0	0	100.8080808080808	447.2023640851642	VEGFA
positive regulation of DNA binding (GO:0043388)	0.011841135434323054	0.0222587463902029	0	0	100.8080808080808	447.2023640851642	NGF
positive regulation of epidermal growth factor receptor signaling pathway (GO:0045742)	0.011841135434323054	0.0222587463902029	0	0	100.8080808080808	447.2023640851642	AREG
ventricular cardiac muscle tissue morphogenesis (GO:0055010)	0.011841135434323054	0.0222587463902029	0	0	100.8080808080808	447.2023640851642	TNNI3
cardiac muscle contraction (GO:0060048)	0.011841135434323054	0.0222587463902029	0	0	100.8080808080808	447.2023640851642	TNNI3
positive regulation of interleukin-12 production (GO:0032735)	0.011841135434323054	0.0222587463902029	0	0	100.8080808080808	447.2023640851642	IL17A
lung development (GO:0030324)	0.012187578068480686	0.022419929708862866	0	0	97.83823529411765	431.20617589056735	VEGFA
regulation of trans-synaptic signaling (GO:0099177)	0.012187578068480686	0.022419929708862866	0	0	97.83823529411765	431.20617589056735	NGF
positive regulation of reproductive process (GO:2000243)	0.012187578068480686	0.022419929708862866	0	0	97.83823529411765	431.20617589056735	VEGFA
respiratory system development (GO:0060541)	0.012187578068480686	0.022419929708862866	0	0	97.83823529411765	431.20617589056735	VEGFA
positive regulation of myeloid leukocyte differentiation (GO:0002763)	0.012533916617468993	0.02257417443146248	0	0	95.03809523809524	416.20194419543344	IL17A
regulation of receptor internalization (GO:0002090)	0.012533916617468993	0.02257417443146248	0	0	95.03809523809524	416.20194419543344	VEGFA
regulation of cardiac muscle contraction (GO:0055117)	0.012533916617468993	0.02257417443146248	0	0	95.03809523809524	416.20194419543344	TNNI3
regulation of osteoclast differentiation (GO:0045670)	0.012533916617468993	0.02257417443146248	0	0	95.03809523809524	416.20194419543344	IL17A
positive regulation of myeloid cell differentiation (GO:0045639)	0.012880151107249067	0.02272190759432656	0	0	92.39351851851852	402.10285931653846	THPO
positive regulation of signaling receptor activity (GO:2000273)	0.012880151107249067	0.02272190759432656	0	0	92.39351851851852	402.10285931653846	AREG
regulation of p38MAPK cascade (GO:1900744)	0.012880151107249067	0.02272190759432656	0	0	92.39351851851852	402.10285931653846	VEGFA
regulation of protein autophosphorylation (GO:0031952)	0.012880151107249067	0.02272190759432656	0	0	92.39351851851852	402.10285931653846	VEGFA
actin-myosin filament sliding (GO:0033275)	0.013226281560919952	0.023095638867799306	0	0	89.89189189189189	388.83181917405244	TNNI3
muscle filament sliding (GO:0030049)	0.013226281560919952	0.023095638867799306	0	0	89.89189189189189	388.83181917405244	TNNI3
endothelial cell migration (GO:0043542)	0.013572308007059051	0.023580171487011685	0	0	87.5219298245614	376.3201192636575	VEGFA
negative regulation of ERBB signaling pathway (GO:1901185)	0.013918230466079547	0.024059654675031978	0	0	85.27350427350427	364.50634834293606	AREG
negative regulation of cell-cell adhesion (GO:0022408)	0.01426404896544071	0.024412103702047782	0	0	83.1375	353.3354529299383	VEGFA
heart contraction (GO:0060047)	0.01426404896544071	0.024412103702047782	0	0	83.1375	353.3354529299383	TNNI3
positive regulation of protein tyrosine kinase activity (GO:0061098)	0.014609763532150127	0.024879993341879424	0	0	81.10569105691057	342.7579416357621	AREG
positive regulation of neuron differentiation (GO:0045666)	0.014955374188168613	0.024945512089152747	0	0	79.17063492063492	332.7292054829482	NGF
positive regulation of axonogenesis (GO:0050772)	0.014955374188168613	0.024945512089152747	0	0	79.17063492063492	332.7292054829482	NGF
regulation of cytokine production involved in inflammatory response (GO:1900015)	0.014955374188168613	0.024945512089152747	0	0	79.17063492063492	332.7292054829482	IL17A
negative regulation of cellular process (GO:0048523)	0.015276447692631784	0.024945512089152747	0	0	13.779432624113475	57.61791213306729	EPO;NGF
positive regulation of cell-matrix adhesion (GO:0001954)	0.015300880961660553	0.024945512089152747	0	0	77.32558139534883	323.20893495079423	VEGFA
positive regulation of receptor-mediated endocytosis (GO:0048260)	0.015300880961660553	0.024945512089152747	0	0	77.32558139534883	323.20893495079423	VEGFA
negative regulation of epidermal growth factor receptor signaling pathway (GO:0042059)	0.015300880961660553	0.024945512089152747	0	0	77.32558139534883	323.20893495079423	AREG
branching morphogenesis of an epithelial tube (GO:0048754)	0.015300880961660553	0.024945512089152747	0	0	77.32558139534883	323.20893495079423	VEGFA
cardiac ventricle morphogenesis (GO:0003208)	0.015300880961660553	0.024945512089152747	0	0	77.32558139534883	323.20893495079423	TNNI3
positive regulation of chemotaxis (GO:0050921)	0.01564628387469986	0.02538830968347525	0	0	75.56439393939394	314.1606183022885	VEGFA
epidermal growth factor receptor signaling pathway (GO:0007173)	0.016336778228659577	0.026260989302144367	0	0	72.27173913043478	297.35024553718466	AREG
regulation of DNA binding (GO:0051101)	0.016336778228659577	0.026260989302144367	0	0	72.27173913043478	297.35024553718466	NGF
positive regulation of blood vessel endothelial cell migration (GO:0043536)	0.01668186971656736	0.026690991546507777	0	0	70.73049645390071	289.53053379202834	VEGFA
neuron migration (GO:0001764)	0.017371741450283952	0.027538613174643685	0	0	67.83673469387755	274.9362107684438	VEGFA
regulation of cellular component movement (GO:0051270)	0.017371741450283952	0.027538613174643685	0	0	67.83673469387755	274.9362107684438	VEGFA
regulation of interleukin-12 production (GO:0032655)	0.01771652174638986	0.0277021976398096	0	0	66.47666666666667	268.1175238998497	IL17A
regulation of axonogenesis (GO:0050770)	0.01771652174638986	0.0277021976398096	0	0	66.47666666666667	268.1175238998497	NGF
inositol lipid-mediated signaling (GO:0048017)	0.01771652174638986	0.0277021976398096	0	0	66.47666666666667	268.1175238998497	NGF
sprouting angiogenesis (GO:0002040)	0.01806119836172449	0.027736840341219756	0	0	65.16993464052288	261.5914254592524	VEGFA
positive regulation of developmental growth (GO:0048639)	0.01806119836172449	0.027736840341219756	0	0	65.16993464052288	261.5914254592524	NGF
myeloid cell differentiation (GO:0030099)	0.01806119836172449	0.027736840341219756	0	0	65.16993464052288	261.5914254592524	EPO
plasma membrane bounded cell projection morphogenesis (GO:0120039)	0.01806119836172449	0.027736840341219756	0	0	65.16993464052288	261.5914254592524	NGF
positive regulation of chemokine production (GO:0032722)	0.018405771321200717	0.028015864311916133	0	0	63.91346153846154	255.34009527710208	IL17A
heart morphogenesis (GO:0003007)	0.018405771321200717	0.028015864311916133	0	0	63.91346153846154	255.34009527710208	VEGFA
regulation of focal adhesion assembly (GO:0051893)	0.018750240650692064	0.028043838190600304	0	0	62.704402515723274	249.34710980306107	VEGFA
striated muscle contraction (GO:0006941)	0.018750240650692064	0.028043838190600304	0	0	62.704402515723274	249.34710980306107	TNNI3
regulation of megakaryocyte differentiation (GO:0045652)	0.018750240650692064	0.028043838190600304	0	0	62.704402515723274	249.34710980306107	THPO
positive regulation of leukocyte chemotaxis (GO:0002690)	0.018750240650692064	0.028043838190600304	0	0	62.704402515723274	249.34710980306107	VEGFA
regulation of blood vessel endothelial cell migration (GO:0043535)	0.019094606376572693	0.028435257980696998	0	0	61.54012345679013	243.59730906690254	VEGFA
chemokine-mediated signaling pathway (GO:0070098)	0.019438868522823557	0.028699445372752378	0	0	60.41818181818182	238.07667848957996	THPO
positive regulation of interleukin-1 beta production (GO:0032731)	0.019438868522823557	0.028699445372752378	0	0	60.41818181818182	238.07667848957996	IL17A
positive regulation of cell junction assembly (GO:1901890)	0.019783027115454172	0.028958984373260572	0	0	59.336309523809526	232.7722436237054	VEGFA
renal system development (GO:0072001)	0.019783027115454172	0.028958984373260572	0	0	59.336309523809526	232.7722436237054	VEGFA
chordate embryonic development (GO:0043009)	0.020127082181830118	0.02933778080741339	0	0	58.292397660818715	227.67197624460493	VEGFA
positive regulation of interleukin-1 production (GO:0032732)	0.021502267689373616	0.031210042553352423	0	0	54.459016393442624	209.10066918631128	IL17A
COPII vesicle coating (GO:0048208)	0.021845805503197258	0.031228240871579226	0	0	53.57795698924731	204.86851713978822	AREG
vesicle coating (GO:0006901)	0.021845805503197258	0.031228240871579226	0	0	53.57795698924731	204.86851713978822	AREG
vesicle targeting, rough ER to cis-Golgi (GO:0048207)	0.021845805503197258	0.031228240871579226	0	0	53.57795698924731	204.86851713978822	AREG
negative regulation of transcription by RNA polymerase II (GO:0000122)	0.02187792456410056	0.031228240871579226	0	0	11.326099706744868	43.291492235877286	EPO;VEGFA
negative regulation of intrinsic apoptotic signaling pathway (GO:2001243)	0.022189239939595696	0.031541729500912885	0	0	52.72486772486773	200.7840887685652	EPO
ERBB signaling pathway (GO:0038127)	0.022875798801025662	0.03238384686235732	0	0	51.0974358974359	193.02954438325298	AREG
vascular endothelial growth factor receptor signaling pathway (GO:0048010)	0.023218923274213387	0.0326012636993037	0	0	50.32070707070707	189.3461363331078	VEGFA
regulation of epidermal growth factor receptor signaling pathway (GO:0042058)	0.023218923274213387	0.0326012636993037	0	0	50.32070707070707	189.3461363331078	AREG
cell chemotaxis (GO:0060326)	0.023904862429754863	0.03315835756385352	0	0	48.83578431372549	182.336868459542	VEGFA
positive regulation of MAP kinase activity (GO:0043406)	0.023904862429754863	0.03315835756385352	0	0	48.83578431372549	182.336868459542	VEGFA
cellular response to decreased oxygen levels (GO:0036294)	0.023904862429754863	0.03315835756385352	0	0	48.83578431372549	182.336868459542	VEGFA
kidney development (GO:0001822)	0.0242476771638985	0.033364803777524335	0	0	48.1256038647343	179.00002909758112	VEGFA
COPII-coated vesicle budding (GO:0090114)	0.0242476771638985	0.033364803777524335	0	0	48.1256038647343	179.00002909758112	AREG
negative regulation of neuron apoptotic process (GO:0043524)	0.024590388704151093	0.03343515302066394	0	0	47.43571428571428	175.76827747389902	NGF
phosphatidylinositol-mediated signaling (GO:0048015)	0.024590388704151093	0.03343515302066394	0	0	47.43571428571428	175.76827747389902	NGF
myeloid leukocyte differentiation (GO:0002573)	0.024590388704151093	0.03343515302066394	0	0	47.43571428571428	175.76827747389902	VEGFA
extrinsic apoptotic signaling pathway (GO:0097191)	0.02493299707532303	0.033767523598075284	0	0	46.76525821596244	172.63690482090692	NGF
regulation of apoptotic process (GO:0042981)	0.025497913256671154	0.034397184942332855	0	0	10.407027027027027	38.18503337476806	NGF;VEGFA
positive regulation of interleukin-6 production (GO:0032755)	0.026302399386950583	0.035343849176214845	0	0	44.26222222222222	161.0301743357976	IL17A
positive regulation of phosphatidylinositol 3-kinase signaling (GO:0014068)	0.02664449230460775	0.0353888237559269	0	0	43.67763157894737	158.33896273162452	EPO
positive regulation of endothelial cell proliferation (GO:0001938)	0.02664449230460775	0.0353888237559269	0	0	43.67763157894737	158.33896273162452	VEGFA
positive regulation of tumor necrosis factor production (GO:0032760)	0.02664449230460775	0.0353888237559269	0	0	43.67763157894737	158.33896273162452	IL17A
regulation of neuron differentiation (GO:0045664)	0.027328369111917827	0.03615753451730666	0	0	42.5534188034188	153.1850716850233	NGF
negative regulation of cellular component organization (GO:0051129)	0.027670153055786805	0.03633027729462084	0	0	42.0126582278481	150.71625019523796	VEGFA
positive regulation of cell adhesion (GO:0045785)	0.027670153055786805	0.03633027729462084	0	0	42.0126582278481	150.71625019523796	VEGFA
activation of cysteine-type endopeptidase activity involved in apoptotic process (GO:0006919)	0.0280118340691475	0.03650026863555583	0	0	41.485416666666666	148.31568354350281	NGF
positive regulation of tumor necrosis factor superfamily cytokine production (GO:1903557)	0.0280118340691475	0.03650026863555583	0	0	41.485416666666666	148.31568354350281	IL17A
regulation of interleukin-1 beta production (GO:0032651)	0.02869488737475289	0.03724921229024526	0	0	40.46951219512195	143.7087073474809	IL17A
positive regulation of endothelial cell migration (GO:0010595)	0.029718695945433443	0.03843320077153799	0	0	39.03529411764706	137.24727196053433	VEGFA
regulation of cation channel activity (GO:2001257)	0.030741579459323817	0.039459340798535046	0	0	37.69886363636363	131.2726893915506	EPO
regulation of endothelial cell migration (GO:0010594)	0.030741579459323817	0.039459340798535046	0	0	37.69886363636363	131.2726893915506	VEGFA
positive regulation of binding (GO:0051099)	0.031082335183760745	0.03974841376659367	0	0	37.27340823970037	129.38030961454655	NGF
positive regulation of cellular component biogenesis (GO:0044089)	0.03176353861225931	0.04017153412726912	0	0	36.45054945054945	125.73384593452349	VEGFA
regulation of peptidyl-tyrosine phosphorylation (GO:0050730)	0.03176353861225931	0.04017153412726912	0	0	36.45054945054945	125.73384593452349	VEGFA
regulation of endothelial cell proliferation (GO:0001936)	0.03176353861225931	0.04017153412726912	0	0	36.45054945054945	125.73384593452349	VEGFA
regulation of epithelial cell proliferation (GO:0050678)	0.03210398637148369	0.04045337476846297	0	0	36.052536231884055	123.97656282354944	VEGFA
positive regulation of epithelial cell migration (GO:0010634)	0.03244433152831123	0.04073302936401118	0	0	35.66308243727599	122.26123249735372	VEGFA
regulation of transcription by RNA polymerase II (GO:0006357)	0.0333327191548852	0.04140962071096855	0	0	6.056513844757149	20.599510625224926	EPO;IL17A;VEGFA
positive regulation of cold-induced thermogenesis (GO:0120162)	0.033464751621073416	0.04140962071096855	0	0	34.54340277777778	117.3530097985263	VEGFA
regulation of MAP kinase activity (GO:0043405)	0.033464751621073416	0.04140962071096855	0	0	34.54340277777778	117.3530097985263	VEGFA
calcium ion homeostasis (GO:0055074)	0.033464751621073416	0.04140962071096855	0	0	34.54340277777778	117.3530097985263	TNNI3
regulation of neuron apoptotic process (GO:0043523)	0.033804686617199584	0.041531472129702346	0	0	34.18556701030928	115.79184255951503	NGF
negative regulation of neuron death (GO:1901215)	0.033804686617199584	0.041531472129702346	0	0	34.18556701030928	115.79184255951503	NGF
positive regulation of stress-activated MAPK cascade (GO:0032874)	0.03414451913348685	0.04179969602106576	0	0	33.835034013605444	114.26609338238741	VEGFA
epithelial cell differentiation (GO:0030855)	0.034823876845101125	0.04244284322237252	0	0	33.155	111.31632143244033	VEGFA
positive regulation of cell growth (GO:0030307)	0.03516340208830281	0.04244284322237252	0	0	32.82508250825082	109.89015193471779	NGF
calcium-mediated signaling (GO:0019722)	0.03516340208830281	0.04244284322237252	0	0	32.82508250825082	109.89015193471779	TNNI3
positive regulation of vasculature development (GO:1904018)	0.03516340208830281	0.04244284322237252	0	0	32.82508250825082	109.89015193471779	VEGFA
cellular metal ion homeostasis (GO:0006875)	0.03584214548589481	0.04311083233268466	0	0	32.18446601941748	107.13020583222142	TNNI3
positive regulation of cellular metabolic process (GO:0031325)	0.03618136368378441	0.0433672094328287	0	0	31.873397435897434	105.79453482142874	VEGFA
positive regulation of protein serine/threonine kinase activity (GO:0071902)	0.03652047958894548	0.0434707438705787	0	0	31.56825396825397	104.48719845726775	VEGFA
regulation of phosphatidylinositol 3-kinase signaling (GO:0014066)	0.03652047958894548	0.0434707438705787	0	0	31.56825396825397	104.48719845726775	EPO
positive regulation of transcription by RNA polymerase II (GO:0045944)	0.03713643458377356	0.044051494816614155	0	0	8.426931567328918	27.751206379134487	IL17A;VEGFA
modulation of chemical synaptic transmission (GO:0050804)	0.03753721378252152	0.04437388845768867	0	0	30.686728395061728	100.72680683140084	NGF
regulation of interleukin-6 production (GO:0032675)	0.037875920759049685	0.04462094774353799	0	0	30.40366972477064	99.52457965410602	IL17A
cellular divalent inorganic cation homeostasis (GO:0072503)	0.03821452556538948	0.04486620066380198	0	0	30.125757575757575	98.34672814151301	TNNI3
positive regulation of metabolic process (GO:0009893)	0.038891428780786726	0.04550561734894773	0	0	29.584821428571427	96.0613646778723	VEGFA
activation of protein kinase activity (GO:0032147)	0.03922972723402658	0.04559130462332819	0	0	29.321533923303836	94.95252356780682	VEGFA
positive regulation of cellular component organization (GO:0051130)	0.03922972723402658	0.04559130462332819	0	0	29.321533923303836	94.95252356780682	VEGFA
regulation of protein-containing complex assembly (GO:0043254)	0.03990601797378043	0.04606600732543782	0	0	28.808695652173913	92.79938111288821	VEGFA
positive regulation of angiogenesis (GO:0045766)	0.03990601797378043	0.04606600732543782	0	0	28.808695652173913	92.79938111288821	VEGFA
negative regulation of transcription, DNA-templated (GO:0045892)	0.04020934289802532	0.046146465154295255	0	0	8.05369978858351	25.881819842101166	EPO;VEGFA
positive regulation of cell projection organization (GO:0031346)	0.040244010308978416	0.046146465154295255	0	0	28.558908045977013	91.7538912265917	NGF
positive regulation of protein-containing complex assembly (GO:0031334)	0.0405819006488554	0.04637931502726331	0	0	28.313390313390315	90.72836533687503	VEGFA
positive regulation of cysteine-type endopeptidase activity involved in apoptotic process (GO:0043280)	0.04091968903698172	0.04661050671762156	0	0	28.072033898305083	89.72226094948338	NGF
epithelium development (GO:0060429)	0.04193244265455188	0.047606469548402135	0	0	27.371900826446282	86.81533369125698	VEGFA
regulation of tumor necrosis factor production (GO:0032680)	0.04260710238279735	0.04821330006474437	0	0	26.92411924119241	84.96536704450101	IL17A
platelet degranulation (GO:0002576)	0.042944279518732656	0.04843551526047224	0	0	26.705645161290324	84.06541395869567	VEGFA
circulatory system development (GO:0072359)	0.04328135487228399	0.0486561636472735	0	0	26.490666666666666	83.1815765353765	TNNI3
muscle contraction (GO:0006936)	0.04429197047216803	0.04963009069194072	0	0	25.865885416666668	80.62271996548587	TNNI3
regulation of cell adhesion (GO:0030155)	0.04563803451072045	0.05097235023275271	0	0	25.0770202020202	77.41310792741105	VEGFA
cellular calcium ion homeostasis (GO:0006874)	0.04664651585184369	0.051930101789754796	0	0	24.516049382716048	75.14554139444749	TNNI3
neuron projection morphogenesis (GO:0048812)	0.04798973670836404	0.053081895265843185	0	0	23.805755395683452	72.29255880846534	NGF
enzyme linked receptor protein signaling pathway (GO:0007167)	0.04798973670836404	0.053081895265843185	0	0	23.805755395683452	72.29255880846534	NGF
regulation of gene expression (GO:0010468)	0.05095342132234853	0.05617941325284582	0	0	7.0254410399257194	20.91363758792821	NGF;VEGFA
positive regulation of protein kinase activity (GO:0045860)	0.05267824375969265	0.057895577806179786	0	0	21.612200435729847	63.61665182207605	VEGFA
regulation of cell differentiation (GO:0045595)	0.05334641212217211	0.058443203089258614	0	0	21.331182795698926	62.52059939552601	NGF
cellular response to growth factor stimulus (GO:0071363)	0.05401417650731256	0.05898691021750958	0	0	21.05732484076433	61.45598656687102	VEGFA
regulation of MAPK cascade (GO:0043408)	0.05668119832554333	0.06170358298730034	0	0	20.02828282828283	57.487435010574046	THPO
neuron projection development (GO:0031175)	0.05834481206611852	0.06331424400865858	0	0	19.434313725490195	55.22036429452281	NGF
positive regulation of ERK1 and ERK2 cascade (GO:0070374)	0.05867723287212136	0.06347474247801807	0	0	19.319688109161792	54.78490686267471	THPO
neuron differentiation (GO:0030182)	0.05934177273877503	0.06399238188758186	0	0	19.094412331406552	53.93105615009288	VEGFA
positive regulation of developmental process (GO:0051094)	0.060337828569811174	0.06486316571254701	0	0	18.766098484848484	52.691376870848096	VEGFA
regulated exocytosis (GO:0045055)	0.06133298024523741	0.06572755515377467	0	0	18.4487895716946	51.498644274795566	VEGFA
endoplasmic reticulum to Golgi vesicle-mediated transport (GO:0006888)	0.06298955898303231	0.06729319344771154	0	0	17.942934782608695	49.608380210497685	AREG
negative regulation of macromolecule metabolic process (GO:0010605)	0.0659650864877117	0.07025383824078274	0	0	17.098445595854923	46.48434149977156	VEGFA
regulation of angiogenesis (GO:0045765)	0.06893251136929653	0.0729624120339631	0	0	16.32920792079208	43.6745460945832	VEGFA
axon guidance (GO:0007411)	0.06893251136929653	0.0729624120339631	0	0	16.32920792079208	43.6745460945832	VEGFA
positive regulation of cell motility (GO:2000147)	0.07484312678473039	0.07897556936793636	0	0	14.979545454545455	38.832389416956126	VEGFA
apoptotic process (GO:0006915)	0.07811288325913428	0.08217379767933392	0	0	14.321014492753623	36.51286252103994	IL17A
regulation of ERK1 and ERK2 cascade (GO:0070372)	0.0803958147435459	0.08431756180420669	0	0	13.893108298171589	35.021652363344536	THPO
membrane organization (GO:0061024)	0.08169817008346875	0.0854230106647819	0	0	13.659751037344398	34.213901822844214	AREG
positive regulation of DNA-binding transcription factor activity (GO:0051091)	0.08299894420570658	0.08652011153564565	0	0	13.434013605442177	33.4362844427817	VEGFA
positive regulation of cell differentiation (GO:0045597)	0.08689179519955705	0.09030446389319524	0	0	12.798962386511025	31.269038362256307	NGF
protein-containing complex assembly (GO:0065003)	0.0898021297074073	0.09304798981731358	0	0	12.360275689223057	29.790076277106618	AREG
positive regulation of cell migration (GO:0030335)	0.09044778984842357	0.09343555467825138	0	0	12.26679104477612	29.4768842424672	VEGFA
positive regulation of programmed cell death (GO:0043068)	0.09592006927364377	0.0987919276351301	0	0	11.52514619883041	27.017709256004203	NGF
MAPK cascade (GO:0000165)	0.10136410434186906	0.10408731908538195	0	0	10.866997792494482	24.87495188733201	AREG
positive regulation of apoptotic process (GO:0043065)	0.10359758484033046	0.10606419400319547	0	0	10.617044228694715	24.071400753445328	NGF
negative regulation of gene expression (GO:0010629)	0.10741533947795548	0.10964651863625129	0	0	10.213914849428868	22.78777802711634	VEGFA
positive regulation of cytokine production (GO:0001819)	0.11153550481763451	0.11351542502149785	0	0	9.809880239520957	21.51711207612739	IL17A
positive regulation of multicellular organismal process (GO:0051240)	0.11469375980468641	0.1163854081793868	0	0	9.519864341085272	20.61516780302438	VEGFA
negative regulation of cell population proliferation (GO:0008285)	0.12535995739538064	0.12683478042356158	0	0	8.648589065255733	17.959366180708425	NGF
regulation of cell migration (GO:0030334)	0.13437036753051798	0.13555251152638764	0	0	8.02047502047502	16.09833938607546	VEGFA
regulation of intracellular signal transduction (GO:1902531)	0.14330109727205145	0.1441391153847535	0	0	7.47591743119266	14.524266862407563	VEGFA
positive regulation of nucleic acid-templated transcription (GO:1903508)	0.16573281677171617	0.16621600282644422	0	0	6.366993464052287	11.443896046701223	EPO
regulation of transcription, DNA-templated (GO:0006355)	0.18068628107229953	0.18068628107229953	0	0	3.1669937555753793	5.418704163563479	EPO;VEGFA

## Sheet: Table 8
Term	P-value	Adjusted P-value	Old P-value	Old Adjusted P-value	Odds Ratio	Combined Score	Genes
Signaling By Receptor Tyrosine Kinases R-HSA-9006934	4.925869183639937E-4	0.025383440055167576	0	0	29.66531440162272	225.926277024718	NGF;AREG;VEGFA
Signaling To P38 Via RIT And RIN R-HSA-187706	0.0017489165149326186	0.025383440055167576	0	0	832.875	5287.722499803602	NGF
p75NTR Negatively Regulates Cell Cycle Via SC1 R-HSA-193670	0.002098387281973246	0.025383440055167576	0	0	666.2666666666667	4108.590825691207	NGF
Activation Of TRKA Receptors R-HSA-187015	0.002098387281973246	0.025383440055167576	0	0	666.2666666666667	4108.590825691207	NGF
NADE Modulates Death Signaling R-HSA-205025	0.002098387281973246	0.025383440055167576	0	0	666.2666666666667	4108.590825691207	NGF
ARMS-mediated Activation R-HSA-170984	0.002447753460042304	0.025383440055167576	0	0	555.1944444444445	3338.1535834228603	NGF
VEGF Binds To VEGFR Leading To Receptor Dimerization R-HSA-195399	0.002797015027105056	0.025383440055167576	0	0	475.85714285714283	2797.6605002155425	VEGFA
Inhibition Of Signaling By Overexpressed EGFR R-HSA-5638303	0.002797015027105056	0.025383440055167576	0	0	475.85714285714283	2797.6605002155425	AREG
p75NTR Regulates Axonogenesis R-HSA-193697	0.003146171972763632	0.025383440055167576	0	0	416.3541666666667	2398.8531813701998	NGF
PI3K/AKT Activation R-HSA-198203	0.003146171972763632	0.025383440055167576	0	0	416.3541666666667	2398.8531813701998	NGF
EGFR Interacts With Phospholipase C-gamma R-HSA-212718	0.003146171972763632	0.025383440055167576	0	0	416.3541666666667	2398.8531813701998	AREG
Platelet Activation, Signaling And Aggregation R-HSA-76002	0.0032347933832394334	0.025383440055167576	0	0	31.334920634920636	179.66786155110043	THPO;VEGFA
Regulation Of Gene Expression By Hypoxia-inducible Factor R-HSA-1234158	0.00384417200458596	0.025383440055167576	0	0	333.05	1852.1566750462314	VEGFA
Frs2-mediated Activation R-HSA-170968	0.0041930151049605156	0.025383440055167576	0	0	302.75757575757575	1657.3964565725007	NGF
GRB2 Events In EGFR Signaling R-HSA-179812	0.0041930151049605156	0.025383440055167576	0	0	302.75757575757575	1657.3964565725007	AREG
p75NTR Recruits Signaling Complexes R-HSA-209543	0.0045417536091676225	0.025383440055167576	0	0	277.5138888888889	1497.032601111507	NGF
TFAP2 (AP-2) Family Regulates Transcription Of Growth Factors And Their Receptors R-HSA-8866910	0.0045417536091676225	0.025383440055167576	0	0	277.5138888888889	1497.032601111507	VEGFA
SHC1 Events In EGFR Signaling R-HSA-180336	0.0045417536091676225	0.025383440055167576	0	0	277.5138888888889	1497.032601111507	AREG
NF-kB Is Activated And Signals Survival R-HSA-209560	0.0045417536091676225	0.025383440055167576	0	0	277.5138888888889	1497.032601111507	NGF
Retrograde Neurotrophin Signaling R-HSA-177504	0.004890387533564395	0.025383440055167576	0	0	256.15384615384613	1362.8623704331803	NGF
Prolonged ERK Activation Events R-HSA-169893	0.004890387533564395	0.025383440055167576	0	0	256.15384615384613	1362.8623704331803	NGF
p75NTR Signals Via NF-kB R-HSA-193639	0.005587341707821481	0.02647914113706702	0	0	221.9777777777778	1151.4545938502376	NGF
NRIF Signals Cell Death From Nucleus R-HSA-205043	0.005587341707821481	0.02647914113706702	0	0	221.9777777777778	1151.4545938502376	NGF
GAB1 Signalosome R-HSA-180292	0.005935661995124462	0.026957798227856933	0	0	208.09375	1066.8501922993223	AREG
VEGFR2 Mediated Cell Proliferation R-HSA-5218921	0.006283877774032595	0.027397707094782116	0	0	195.84313725490196	992.8792720611536	VEGFA
Signaling To RAS R-HSA-167044	0.00663198906678106	0.027803338779966755	0	0	184.9537037037037	927.7001289942034	NGF
Syndecan Interactions R-HSA-3000170	0.006979995894180786	0.028178501943174287	0	0	175.21052631578948	869.8689177892479	TNNI3
Signaling By EGFR In Cancer R-HSA-1643713	0.00837097899164431	0.030414557002974324	0	0	144.71014492753622	692.1463710595567	AREG
Estrogen-dependent Nuclear Events Downstream Of ESR-membrane Signaling R-HSA-9634638	0.00837097899164431	0.030414557002974324	0	0	144.71014492753622	692.1463710595567	AREG
RUNX2 Regulates Osteoblast Differentiation R-HSA-8940973	0.00837097899164431	0.030414557002974324	0	0	144.71014492753622	692.1463710595567	AREG
SUMOylation Of Intracellular Receptors R-HSA-4090294	0.01010736011907222	0.034803060197364497	0	0	118.83928571428571	546.0060757050519	AREG
EGFR Downregulation R-HSA-182971	0.010801182772692638	0.034803060197364497	0	0	110.90555555555555	502.1914056148727	AREG
RUNX2 Regulates Bone Development R-HSA-8941326	0.010801182772692638	0.034803060197364497	0	0	110.90555555555555	502.1914056148727	AREG
Cargo Concentration In ER R-HSA-5694530	0.011147937810724552	0.034803060197364497	0	0	107.3225806451613	482.57606413668003	AREG
Signaling To ERKs R-HSA-187687	0.011494588689037815	0.034803060197364497	0	0	103.96354166666667	464.2885874243707	NGF
Striated Muscle Contraction R-HSA-390522	0.011494588689037815	0.034803060197364497	0	0	103.96354166666667	464.2885874243707	TNNI3
Activated PKN1 Stimulates Transcription Of Androgen Receptor Regulated KLK2 And KLK3 R-HSA-5625886	0.012533916617468993	0.03503069003343898	0	0	95.03809523809524	416.20194419543344	AREG
Platelet Aggregation (Plug Formation) R-HSA-76009	0.012533916617468993	0.03503069003343898	0	0	95.03809523809524	416.20194419543344	THPO
Transcriptional Regulation By AP-2 (TFAP2) Family Of Transcription Factors R-HSA-8864260	0.012533916617468993	0.03503069003343898	0	0	95.03809523809524	416.20194419543344	VEGFA
HSP90 Chaperone Cycle For Steroid Hormone Receptors (SHR) In Presence Of Ligand R-HSA-3371497	0.013226281560919952	0.03604161725350687	0	0	89.89189189189189	388.83181917405244	AREG
Non-integrin membrane-ECM Interactions R-HSA-3000171	0.01426404896544071	0.03792149603007408	0	0	83.1375	353.3354529299383	TNNI3
Hemostasis R-HSA-109582	0.015794913253186507	0.0409915605856507	0	0	13.532404181184669	56.13332377215584	THPO;VEGFA
Signaling By EGFR R-HSA-177929	0.01702685745129035	0.0430345413200216	0	0	69.25347222222223	282.06685294018627	AREG
Ion Homeostasis R-HSA-5578775	0.017371741450283952	0.0430345413200216	0	0	67.83673469387755	274.9362107684438	TNNI3
Nuclear Receptor Transcription Pathway R-HSA-383280	0.018405771321200717	0.044582868311352844	0	0	63.91346153846154	255.34009527710208	AREG
ECM Proteoglycans R-HSA-3000178	0.019094606376572693	0.04524591510970486	0	0	61.54012345679013	243.59730906690254	TNNI3
NRAGE Signals Death Thru JNK R-HSA-193648	0.019783027115454172	0.04587978628903201	0	0	59.336309523809526	232.7722436237054	NGF
RHO GTPases Activate PKNs R-HSA-5625740	0.021502267689373616	0.04882806621128592	0	0	54.459016393442624	209.10066918631128	AREG
COPII-mediated Vesicle Transport R-HSA-204005	0.022875798801025662	0.04986924138623595	0	0	51.0974358974359	193.02954438325298	AREG
Integrin Cell Surface Interactions R-HSA-216083	0.022875798801025662	0.04986924138623595	0	0	51.0974358974359	193.02954438325298	TNNI3
Cellular Responses To Stress R-HSA-2262752	0.02422254817188733	0.05077002875075832	0	0	10.707222222222223	39.835913376477244	AREG;VEGFA
Cellular Responses To Stimuli R-HSA-8953897	0.02511233977907644	0.05077002875075832	0	0	10.495367847411444	38.66909057023229	AREG;VEGFA
Extra-nuclear Estrogen Signaling R-HSA-9009391	0.025275502302547336	0.05077002875075832	0	0	46.113425925925924	169.6014749165987	AREG
Cellular Response To Hypoxia R-HSA-1234174	0.025275502302547336	0.05077002875075832	0	0	46.113425925925924	169.6014749165987	VEGFA
Cell Death Signaling Via NRAGE, NRIF And NADE R-HSA-204998	0.02561790441552025	0.05077002875075832	0	0	45.47945205479452	166.65780482203337	NGF
Constitutive Signaling By Aberrant PI3K In Cancer R-HSA-2219530	0.026986482201804024	0.05252725999993998	0	0	43.108225108225106	155.72497995291064	AREG
VEGFA-VEGFR2 Pathway R-HSA-4420097	0.03210398637148369	0.06139183358757408	0	0	36.052536231884055	123.97656282354944	VEGFA
P75 NTR Receptor-Mediated Signaling R-HSA-193704	0.03278457410233855	0.061612389261291416	0	0	35.28191489361702	120.58642908644987	NGF
Potential Therapeutics For SARS R-HSA-9679191	0.033464751621073416	0.06181053479452323	0	0	34.54340277777778	117.3530097985263	VEGFA
Signaling By VEGF R-HSA-194138	0.03516340208830281	0.06181053479452323	0	0	32.82508250825082	109.89015193471779	VEGFA
Cargo Recognition For Clathrin-Mediated Endocytosis R-HSA-8856825	0.03584214548589481	0.06181053479452323	0	0	32.18446601941748	107.13020583222142	AREG
PI3K/AKT Signaling In Cancer R-HSA-2219528	0.03618136368378441	0.06181053479452323	0	0	31.873397435897434	105.79453482142874	AREG
PI5P, PP2A And IER3 Regulate PI3K/AKT Signaling R-HSA-6811558	0.03652047958894548	0.06181053479452323	0	0	31.56825396825397	104.48719845726775	AREG
Post-translational Protein Phosphorylation R-HSA-8957275	0.03652047958894548	0.06181053479452323	0	0	31.56825396825397	104.48719845726775	TNNI3
Interleukin-4 And Interleukin-13 Signaling R-HSA-6785807	0.03685949322609183	0.06181053479452323	0	0	31.2688679245283	103.20734112335163	VEGFA
Negative Regulation Of PI3K/AKT Network R-HSA-199418	0.038891428780786726	0.06382149654490891	0	0	29.584821428571427	96.0613646778723	AREG
Signaling By NTRK1 (TRKA) R-HSA-187037	0.03922972723402658	0.06382149654490891	0	0	29.321533923303836	94.95252356780682	NGF
Transcriptional Regulation By RUNX2 R-HSA-8878166	0.04091968903698172	0.06559185448575011	0	0	28.072033898305083	89.72226094948338	AREG
Regulation Of IGF Transport And Uptake By IGFBPs R-HSA-381426	0.04226982343478136	0.06632727682224707	0	0	27.146174863387976	85.88186048130174	TNNI3
Platelet Degranulation R-HSA-114608	0.042944279518732656	0.06632727682224707	0	0	26.705645161290324	84.06541395869567	VEGFA
Cardiac Conduction R-HSA-5576891	0.04328135487228399	0.06632727682224707	0	0	26.490666666666666	83.1815765353765	TNNI3
Signal Transduction R-HSA-162582	0.044613812707140134	0.06632727682224707	0	0	5.340475223395614	16.607338637958087	NGF;AREG;VEGFA
Response To Elevated Platelet Cytosolic Ca2+ R-HSA-76005	0.04462863894673393	0.06632727682224707	0	0	25.664082687338503	79.7993725219964	VEGFA
Signaling By NTRKs R-HSA-166520	0.0453016709363037	0.06632727682224707	0	0	25.26972010178117	78.19490897634304	NGF
ER To Golgi Anterograde Transport R-HSA-199977	0.04563803451072045	0.06632727682224707	0	0	25.0770202020202	77.41310792741105	AREG
Death Receptor Signaling R-HSA-73887	0.047654083666241055	0.06834598841605624	0	0	23.979468599033815	72.98839362010013	NGF
Clathrin-mediated Endocytosis R-HSA-8856828	0.04866073862208701	0.06888338324425304	0	0	23.465721040189127	70.93412364193783	AREG
Transport To Golgi And Subsequent Modification R-HSA-948021	0.056015047824238946	0.07827743862618006	0	0	20.2760736196319	58.43837968167832	AREG
SUMO E3 Ligases SUMOylate Target Proteins R-HSA-3108232	0.057346945866156455	0.07912426708115258	0	0	19.786427145708583	56.5621868384733	AREG
SUMOylation R-HSA-2990846	0.05934177273877503	0.08085316535658098	0	0	19.094412331406552	53.93105615009288	AREG
Generic Transcription Pathway R-HSA-212436	0.06082513117923385	0.08185110245106778	0	0	6.331649831649831	17.727050758841607	AREG;VEGFA
ESR-mediated Signaling R-HSA-8939211	0.06398230291495328	0.08504964655768181	0	0	17.6524064171123	48.52909105046853	AREG
Muscle Contraction R-HSA-397014	0.06662521381053924	0.0874957627150455	0	0	16.92136752136752	45.834437576843655	TNNI3
Ub-specific Processing Proteases R-HSA-5689880	0.06827378289994439	0.08859336114397547	0	0	16.49416666666667	44.27412772556182	AREG
RNA Polymerase II Transcription R-HSA-73857	0.07242463170045178	0.092873939474697	0	0	5.704732824427481	14.976114929819314	AREG;VEGFA
Post-translational Protein Modification R-HSA-597592	0.07951197552967097	0.10077680619458299	0	0	5.3908761766835624	13.6488770881254	TNNI3;AREG
Gene Expression (Transcription) R-HSA-74160	0.08630912392740848	0.10813441963318993	0	0	5.126744989633725	12.559602221350083	AREG;VEGFA
Signaling By Nuclear Receptors R-HSA-9006931	0.0875392245498421	0.1084292667719635	0	0	12.698841698841699	30.930166242388097	AREG
PIP3 Activates AKT Signaling R-HSA-1257604	0.09012500886421725	0.10911146431317253	0	0	12.313358302122348	29.632805819070214	AREG
RHO GTPase Effectors R-HSA-195258	0.09044778984842357	0.10911146431317253	0	0	12.26679104477612	29.4768842424672	AREG
RAF/MAP Kinase Cascade R-HSA-5673001	0.0910930573623734	0.10911146431317253	0	0	12.174691358024692	29.169022667110813	AREG
MAPK1/MAPK3 Signaling R-HSA-5684996	0.09302650623268696	0.10973635257134874	0	0	11.906400966183575	28.2761641446402	AREG
Deubiquitination R-HSA-5688426	0.0936702052860262	0.10973635257134874	0	0	11.819544364508394	27.988386986969154	AREG
Asparagine N-linked Glycosylation R-HSA-446203	0.09463501964868608	0.10973635257134874	0	0	11.691577698695136	27.565556419967027	AREG
Extracellular Matrix Organization R-HSA-1474244	0.09752418254968609	0.11189616734648193	0	0	11.323563218390804	26.357347473945172	TNNI3
Intracellular Signaling By Second Messengers R-HSA-9006925	0.10232189364822697	0.11617798341309105	0	0	10.758469945355191	24.5253482139378	AREG
MAPK Family Signaling Cascades R-HSA-5683057	0.10614430617777362	0.1192755605502817	0	0	10.34490010515247	23.203152984412853	AREG
Disease R-HSA-1643685	0.11797399676816184	0.13121597599724122	0	0	4.21199538638985	9.002260021637726	AREG;VEGFA
SARS-CoV Infections R-HSA-9679506	0.12223433707851031	0.13458123981371337	0	0	8.888134057971014	18.681215981665993	VEGFA
Metabolism Of Proteins R-HSA-392499	0.13620019179014176	0.14845820905125454	0	0	3.8358050847457625	7.647174085424026	TNNI3;AREG
Diseases Of Signal Transduction By Growth Factor Receptors And Second Messengers R-HSA-5663202	0.1393074824852862	0.15034173852372473	0	0	7.710795902285264	15.198531469811474	AREG
Signaling By Interleukins R-HSA-449147	0.148194502524979	0.1583647134825756	0	0	7.205383480825959	13.756731866102179	VEGFA
Membrane Trafficking R-HSA-199991	0.1917513722426911	0.2029213550917799	0	0	5.405518394648829	8.927514620701505	AREG
Vesicle-mediated Transport R-HSA-5653656	0.2027697494068033	0.21251829505136116	0	0	5.072589098532495	8.094250191650287	AREG
Signaling By Rho GTPases R-HSA-194315	0.20478534259319062	0.21258668897769314	0	0	5.015552099533437	7.9536271986542095	AREG
Signaling By Rho GTPases, Miro GTPases And RHOBTB3 R-HSA-9716542	0.20937601751759977	0.21530175386243752	0	0	4.88973191704603	7.645699815504886	AREG
Cytokine Signaling In Immune System R-HSA-1280215	0.22131861582902357	0.2254554123865754	0	0	4.586780789348549	6.917562231751608	VEGFA
Infectious Disease R-HSA-5663205	0.2916037742746565	0.29430380922164406	0	0	3.304340277777778	4.072134589327371	VEGFA
Immune System R-HSA-168256	0.5110542271359184	0.5110542271359184	0	0	1.5491761071060761	1.0399302784204014	VEGFA

## Sheet: Table 9
Term	P-value	Adjusted P-value	Old P-value	Old Adjusted P-value	Odds Ratio	Combined Score	Genes
cytokine-mediated signaling pathway (GO:0019221)	4.420148865675725E-20	5.861117395886012E-17	0	0	21.257142857142856	947.335805495713	IFNAR2;STAT5A;HSP90AA1;CSF2;SYK;IL10RB;IFNGR2;SLA;IL16;MMP9;HIF1A;IFIT3;IL2;IL1A;ADAM17;IFNG;IRF3;LCK;CASP1;IKBKG;SOS1;B2M;IL6R
cellular response to cytokine stimulus (GO:0071345)	1.8760846933918557E-14	1.1501244430806213E-11	0	0	17.3673747705219	548.9306891665758	IFNAR2;STAT5A;HSP90AA1;CSF2;SYK;IL10RB;IFNGR2;SLA;IL16;MMP9;HIF1A;IL2;IL1A;LCK;CASP1;SOS1;IL6R
positive regulation of cytokine production (GO:0001819)	2.602091500182401E-14	1.1501244430806213E-11	0	0	21.390261627906977	669.0847261331578	RAB1A;CSF2;SYK;SLC11A1;IL16;HMGB1;HIF1A;IL2;IL1A;ADAM17;IFNG;IRF3;CD46;IL6R;TLR3
positive regulation of chemokine production (GO:0032722)	1.647941278659024E-10	5.462925338754665E-8	0	0	59.36572890025575	1337.2916514784345	ADAM17;SYK;IFNG;HMGB1;IL6R;HIF1A;TLR3
positive regulation of interleukin-6 production (GO:0032755)	2.2202264471165865E-9	5.888040537753188E-7	0	0	39.531400966183575	787.689122271246	IL1A;SYK;IFNG;IL16;HMGB1;IL6R;TLR3
regulation of interleukin-6 production (GO:0032675)	2.9952701683560006E-8	6.619547072066762E-6	0	0	26.436893203883496	457.9833873990703	IL1A;SYK;IFNG;IL16;HMGB1;IL6R;TLR3
positive regulation of interleukin-12 production (GO:0032735)	4.485973007478704E-8	8.49771458273823E-6	0	0	64.77878985035784	1096.0393311494342	SYK;IFNG;IL16;HMGB1;TLR3
regulation of chemokine production (GO:0032642)	1.3474166325437193E-7	2.04970438675904E-5	0	0	50.75216726160122	802.8945406145397	ADAM17;IFNG;HIF1A;IL6R;TLR3
positive regulation of macromolecule metabolic process (GO:0010604)	1.391202072460887E-7	2.04970438675904E-5	0	0	10.90017825311943	172.09122374889483	AR;IL1A;CSF2;IFNG;SLC11A1;MAPK1;ARRB2;CD46;HIF1A;TLR3
regulation of interleukin-12 production (GO:0032655)	3.647592941747398E-7	4.836708240757049E-5	0	0	40.8039376538146	604.8787211831259	SYK;IFNG;IL16;HMGB1;TLR3
positive regulation of killing of cells of other organism (GO:0051712)	4.6000411700726246E-7	5.545140537742091E-5	0	0	362.5272727272727	5290.008983554617	IFNG;SYK;PRF1
positive regulation of phosphorylation (GO:0042327)	6.516975079812072E-7	7.20125746319234E-5	0	0	12.86334693877551	183.2214660542444	AR;HSP90AA1;ADAM17;IFNG;PECAM1;NBN;MMP9;HIF1A
regulation of inflammatory response (GO:0050727)	2.1397573734102647E-6	2.1676193980241253E-4	0	0	13.617203665385752	177.77011704933716	RB1;IFNG;CASP1;IL16;MMP9;TLR3;IL2
regulation of cytokine-mediated signaling pathway (GO:0001959)	2.3775176793825277E-6	2.1676193980241253E-4	0	0	27.171178561662565	351.85191621631486	IFNAR2;SYK;IFNG;IFNGR2;IKBKG
innate immune response (GO:0045087)	2.4520581425612277E-6	2.1676193980241253E-4	0	0	10.692789115646258	138.13568185143131	SYK;LCK;SLC11A1;SLA;HMGB1;IKBKG;B2M;TLR3
regulation of tau-protein kinase activity (GO:1902947)	2.7373946837215913E-6	2.2595365769696404E-4	0	0	155.33766233766235	1989.6430593462835	RB1;HSP90AA1;IFNG
positive regulation of tumor necrosis factor production (GO:0032760)	2.896841765345693E-6	2.2595365769696404E-4	0	0	26.03511530398323	331.9969124567827	IL1A;SYK;IFNG;HMGB1;TLR3
positive regulation of tumor necrosis factor superfamily cytokine production (GO:1903557)	3.723557161152218E-6	2.4903426744855525E-4	0	0	24.659880834160873	308.2690057584143	IL1A;SYK;IFNG;HMGB1;TLR3
cellular response to interleukin-2 (GO:0071352)	3.756172963024966E-6	2.4903426744855525E-4	0	0	135.91363636363636	1697.8480888713875	STAT5A;SYK;IL2
interleukin-2-mediated signaling pathway (GO:0038110)	3.756172963024966E-6	2.4903426744855525E-4	0	0	135.91363636363636	1697.8480888713875	STAT5A;SYK;IL2
inflammatory response (GO:0006954)	4.433859487482173E-6	2.799665562095886E-4	0	0	12.136903191769981	149.6023832620043	IL1A;IFNG;IL10RB;SLC11A1;HMGB1;IKBKG;PTGDR
regulation of apoptotic process (GO:0042981)	7.88476261472595E-6	4.7523614668757314E-4	0	0	6.150740751520797	72.27476168904973	PTPA;HSP90AA1;IRF3;BCL2A1;HSPA5;CASP1;HMGB1;SOS1;MMP9;IFIT3;IL2
positive regulation of transcription by RNA polymerase II (GO:0045944)	9.22405476506943E-6	4.965197079289529E-4	0	0	5.545225155279503	64.28965380230943	AR;IRF3;EPCAM;SLC11A1;SRF;NR1H2;NRL;HMGB1;IKBKG;HIF1A;SREBF2;TLR3
positive regulation of gene expression (GO:0010628)	9.497373410410039E-6	4.965197079289529E-4	0	0	7.560124261120939	87.42902133924635	AR;IL1A;CSF2;IFNG;SLC11A1;MAPK1;CD46;HIF1A;TLR3
neutrophil activation involved in immune response (GO:0002283)	9.980524553228574E-6	4.965197079289529E-4	0	0	7.511318813239582	86.4918965329054	HSP90AA1;SYK;SLC11A1;PECAM1;MAPK1;HMGB1;B2M;MMP9;IGF2R
positive regulation of cell killing (GO:0031343)	1.0272925816309452E-5	4.965197079289529E-4	0	0	90.5909090909091	1040.527062689842	SYK;IFNG;PRF1
macrophage differentiation (GO:0030225)	1.0272925816309452E-5	4.965197079289529E-4	0	0	90.5909090909091	1040.527062689842	CSF2;IFNG;MMP9
neutrophil mediated immunity (GO:0002446)	1.0484579051290109E-5	4.965197079289529E-4	0	0	7.463124707085339	85.5692402715543	HSP90AA1;ADAM17;SLC11A1;PECAM1;MAPK1;HMGB1;B2M;MMP9;IGF2R
positive regulation of protein phosphorylation (GO:0001934)	1.1093232463090686E-5	4.978201815734132E-4	0	0	8.629862258953167	98.45961153083904	HSP90AA1;ADAM17;IFNG;PECAM1;MAPK1;NBN;IL6R;MMP9
positive regulation of blood vessel endothelial cell migration (GO:0043536)	1.1262900035597581E-5	4.978201815734132E-4	0	0	33.4983164983165	381.6796981374745	STAT5A;ADAM17;HMGB1;HIF1A
defense response to bacterium (GO:0042742)	1.1810561286358602E-5	5.051872343777905E-4	0	0	13.419909502262444	152.26922328775973	RAB1A;ADAM17;SYK;SLC11A1;IL6R;TLR3
positive regulation of cell migration (GO:0030335)	1.2328250632947775E-5	5.108518856027734E-4	0	0	10.309833857207005	116.53841459342061	ADAM17;IFNG;F10;HSPA5;PECAM1;MMP9;HIF1A
positive regulation of cellular metabolic process (GO:0031325)	1.3309261721748887E-5	5.347903346375461E-4	0	0	18.7188679245283	210.15767352665313	RAB1A;IFNG;IL10RB;NR1H2;ARRB2
positive regulation of leukocyte chemotaxis (GO:0002690)	1.8070222384120696E-5	7.047386729807071E-4	0	0	29.46962962962963	321.84504956535005	ADAM17;MAPK1;HMGB1;IL6R
regulation of blood vessel endothelial cell migration (GO:0043535)	1.944551306577141E-5	7.367071521489398E-4	0	0	28.89034132171387	313.3993662106147	STAT5A;ADAM17;HMGB1;HIF1A
transmembrane receptor protein tyrosine kinase signaling pathway (GO:0007169)	2.0500321436411254E-5	7.550951729078146E-4	0	0	7.897373737373737	85.25270224886322	HSP90AA1;SYK;CD8B;LCK;SLA;MAPK1;SOS1;MMP9
regulation of protein-containing complex assembly (GO:0043254)	2.1577083491929974E-5	7.732760191972742E-4	0	0	16.8544960054394	181.0826615746985	RB1;HSP90AA1;SYK;IFNG;HSPA5
positive regulation of protein-containing complex assembly (GO:0031334)	2.3434117795137664E-5	8.171591642512923E-4	0	0	16.55451661379195	176.49295887148696	HSP90AA1;CSF2;SYK;IFNG;PLEK
regulation of tumor necrosis factor-mediated signaling pathway (GO:0010803)	2.4034093066214478E-5	8.171591642512923E-4	0	0	27.281207133058984	290.1639336883038	ADAM17;SYK;CASP1;IKBKG
positive regulation of intracellular signal transduction (GO:1902533)	2.55118092378654E-5	8.320324916427262E-4	0	0	6.637213544635731	70.19762028097918	HSP90AA1;F10;LCK;CD19;CASP1;RPS20;HMGB1;IKBKG;TLR3
positive regulation of tyrosine phosphorylation of STAT protein (GO:0042531)	2.5726494839631806E-5	8.320324916427262E-4	0	0	26.783838383838383	283.0513139578253	CSF2;IFNG;IL6R;IL2
cellular response to interferon-gamma (GO:0071346)	2.645016363371979E-5	8.35069451864582E-4	0	0	16.12394274560833	169.95035871331584	IFNG;IRF3;IFNGR2;CASP1;B2M
positive regulation of interleukin-8 production (GO:0032757)	2.937149569683865E-5	8.578530640472993E-4	0	0	25.841455490578298	269.6681440984208	RAB1A;SYK;HMGB1;TLR3
positive regulation of phosphatase activity (GO:0010922)	2.9659653273056454E-5	8.578530640472993E-4	0	0	60.375757575757575	629.4609190491899	PTPA;IFNG;PLEK
defense response to symbiont (GO:0140546)	2.975960855669364E-5	8.578530640472993E-4	0	0	15.715078484223879	163.7881818405772	IFNAR2;IRF3;PRF1;IFIT3;TLR3
regulation of tumor necrosis factor production (GO:0032680)	2.975960855669364E-5	8.578530640472993E-4	0	0	15.715078484223879	163.7881818405772	IL1A;SYK;IFNG;HMGB1;TLR3
positive regulation of interleukin-1 production (GO:0032732)	3.132949846267089E-5	8.838918076915234E-4	0	0	25.39463601532567	263.3665120987491	IFNG;CASP1;IL16;HMGB1
negative regulation of multicellular organismal process (GO:0051241)	3.5611374836565956E-5	9.636874088425807E-4	0	0	10.947115384615385	112.12961104362239	RB1;ADAM17;IFNG;SLC11A1;SRF;NR1H2
positive regulation of protein modification process (GO:0031401)	3.5611374836565956E-5	9.636874088425807E-4	0	0	10.947115384615385	112.12961104362239	PTPA;HSP90AA1;ADAM17;IFNG;PECAM1;MMP9
regulation of interferon-gamma-mediated signaling pathway (GO:0060334)	3.933180361624622E-5	0.001023297268081249	0	0	54.332727272727276	551.1227756340352	IFNG;IFNGR2;NR1H2
ERBB signaling pathway (GO:0038127)	4.012930463063722E-5	0.001023297268081249	0	0	23.751493428912784	240.44595650043942	HSP90AA1;ADAM17;MAPK1;SOS1
positive regulation of T cell proliferation (GO:0042102)	4.012930463063722E-5	0.001023297268081249	0	0	23.751493428912784	240.44595650043942	SYK;HMGB1;CD46;IL2
defense response to virus (GO:0051607)	4.1647243896014004E-5	0.001041966894454992	0	0	14.603478773584905	147.29470819009282	IFNAR2;IRF3;PRF1;IFIT3;TLR3
positive regulation of peptidyl-tyrosine phosphorylation (GO:0050731)	4.316621327745154E-5	0.0010599703482574213	0	0	14.489542196869973	145.62645514392256	CSF2;IFNG;PECAM1;IL6R;IL2
regulation of tyrosine phosphorylation of STAT protein (GO:0042509)	4.514947116979267E-5	0.0010690749780561623	0	0	23.006944444444443	230.1967186519732	CSF2;IFNG;IL6R;IL2
interferon-gamma-mediated signaling pathway (GO:0060333)	4.514947116979267E-5	0.0010690749780561623	0	0	23.006944444444443	230.1967186519732	IFNG;IRF3;IFNGR2;B2M
receptor signaling pathway via STAT (GO:0097696)	5.087029220645092E-5	0.0011834036397500689	0	0	49.388429752066116	488.2654477262456	IFNAR2;STAT5A;IFNG
Fc-gamma receptor signaling pathway involved in phagocytosis (GO:0038096)	5.352025153799437E-5	0.0012235836817134575	0	0	21.973466003316748	216.1189359204729	FCGR3A;HSP90AA1;SYK;MAPK1
apoptotic process (GO:0006915)	5.4525706861233606E-5	0.0012254421575931484	0	0	10.111282051282052	99.26082072088755	IL1A;IFNG;IRF3;PRF1;CASP1;IKBKG
extrinsic apoptotic signaling pathway (GO:0097191)	5.6546515738287136E-5	0.0012273465840320272	0	0	21.649237472766885	211.7392190676616	IFNG;BCL2A1;IL6R;TLR3
Fc-gamma receptor signaling pathway (GO:0038094)	5.6546515738287136E-5	0.0012273465840320272	0	0	21.649237472766885	211.7392190676616	FCGR3A;HSP90AA1;SYK;MAPK1
regulation of regulatory T cell differentiation (GO:0045589)	5.738724601054727E-5	0.0012273465840320272	0	0	47.238735177865614	461.3187716653817	IFNG;CD46;IL2
regulation of cell population proliferation (GO:0042127)	6.177800103787105E-5	0.0013002798313685238	0	0	5.301724137931035	51.384115385236655	STAT5A;AR;IL1A;ADAM17;CSF2;IFNG;EPCAM;IL6R;IFIT3;IL2
Fc receptor mediated stimulatory signaling pathway (GO:0002431)	6.297115724040981E-5	0.0013046836640747408	0	0	21.02857142857143	203.4058755965021	FCGR3A;HSP90AA1;SYK;MAPK1
neutrophil degranulation (GO:0043312)	7.04479789865208E-5	0.0014371387713250242	0	0	6.585708245243129	62.963559382612374	HSP90AA1;SLC11A1;PECAM1;MAPK1;HMGB1;B2M;MMP9;IGF2R
positive regulation of cellular process (GO:0048522)	7.276709998220924E-5	0.0014398846372480469	0	0	5.7624569308242775	54.9061108214531	AR;ADAM17;CSF2;IFNG;EPCAM;SLC11A1;SRF;IL6R;IL2
positive regulation of endothelial cell proliferation (GO:0001938)	7.358451871788404E-5	0.0014398846372480469	0	0	20.161339421613395	191.87699747804683	STAT5A;ADAM17;HMGB1;HIF1A
response to cytokine (GO:0034097)	7.384023780759215E-5	0.0014398846372480469	0	0	12.88028627195836	122.53797838271053	IFNAR2;SLC11A1;SRF;CASP1;IL6R
TRIF-dependent toll-like receptor signaling pathway (GO:0035666)	8.887739009987521E-5	0.001698983591524006	0	0	40.23232323232323	375.2972809322434	IRF3;IKBKG;TLR3
regulation of interleukin-8 production (GO:0032677)	8.96899331875418E-5	0.001698983591524006	0	0	19.11014911014911	178.09038473511316	RAB1A;SYK;HMGB1;TLR3
response to lipopolysaccharide (GO:0032496)	9.724821520863786E-5	0.0017836991329480884	0	0	12.122028914481744	111.9862600172157	IL1A;ADAM17;SLC11A1;CASP1;HMGB1
receptor signaling pathway via JAK-STAT (GO:0007259)	9.819761440815269E-5	0.0017836991329480884	0	0	38.79350649350649	358.00698556985964	IFNAR2;STAT5A;IFNG
MyD88-independent toll-like receptor signaling pathway (GO:0002756)	9.819761440815269E-5	0.0017836991329480884	0	0	38.79350649350649	358.00698556985964	IRF3;IKBKG;TLR3
positive regulation of immune effector process (GO:0002699)	1.0813317947700002E-4	0.0019117946131533604	0	0	37.453918495297806	342.034687448681	IFNG;CD46;IL2
positive regulation of interleukin-10 production (GO:0032733)	1.0813317947700002E-4	0.0019117946131533604	0	0	37.453918495297806	342.034687448681	SYK;HMGB1;CD46
positive regulation of endothelial cell migration (GO:0010595)	1.1325179986430041E-4	0.0019759458765797673	0	0	17.940379403794037	163.00443762564973	STAT5A;ADAM17;HMGB1;HIF1A
positive regulation of transcription, DNA-templated (GO:0045893)	1.226684939897392E-4	0.002091908681105654	0	0	4.181710169680318	37.66058638073667	AR;IRF3;EPCAM;SLC11A1;SRF;NR1H2;NRL;HMGB1;IKBKG;HIF1A;SREBF2;TLR3
positive regulation of receptor binding (GO:1900122)	1.2305345182974436E-4	0.002091908681105654	0	0	178.01785714285714	1602.6754937333633	B2M;MMP9
positive regulation of inflammatory response (GO:0050729)	1.2937647669362007E-4	0.002126864008040516	0	0	17.30457516339869	154.92412330276517	IFNG;IL16;TLR3;IL2
B cell receptor signaling pathway (GO:0050853)	1.2992155705224872E-4	0.002126864008040516	0	0	35.034017595307915	313.5046985549992	SYK;LCK;CD19
positive regulation of DNA binding (GO:0043388)	1.2992155705224872E-4	0.002126864008040516	0	0	35.034017595307915	313.5046985549992	RB1;HMGB1;MMP9
cellular response to virus (GO:0098586)	1.418095782222368E-4	0.0022931646429595856	0	0	33.9375	300.7210494697728	HSP90AA1;IRF3;HIF1A
positive regulation of cytokine-mediated signaling pathway (GO:0001961)	1.5438335924143848E-4	0.0024083804041664402	0	0	32.90743801652893	288.7980355988913	ADAM17;CASP1;HIF1A
positive regulation of interferon-beta production (GO:0032728)	1.5438335924143848E-4	0.0024083804041664402	0	0	32.90743801652893	288.7980355988913	HSP90AA1;IRF3;TLR3
macrophage activation (GO:0042116)	1.5438335924143848E-4	0.0024083804041664402	0	0	32.90743801652893	288.7980355988913	SYK;IFNG;SLC11A1
positive regulation of signaling receptor activity (GO:2000273)	1.67660104510868E-4	0.002583222091702177	0	0	31.937967914438502	277.6550177022627	ADAM17;IFNG;HIF1A
regulation of immune response (GO:0050776)	1.6948742230625145E-4	0.002583222091702177	0	0	10.717848622858382	93.06020547877279	FCGR3A;SYK;CD8B;CD19;B2M
positive regulation of interleukin-23 production (GO:0032747)	1.719539508912564E-4	0.002591033396384159	0	0	142.40714285714284	1234.4255357518336	CSF2;IFNG
positive regulation of programmed cell death (GO:0043068)	1.7595821607879042E-4	0.0026215797137132146	0	0	8.102472527472527	70.04801405076417	PTPA;SYK;IFNG;PRF1;HMGB1;SOS1
positive regulation of defense response (GO:0031349)	1.8773442200137872E-4	0.00276595381748698	0	0	15.64066193853428	134.20442202911138	IFNG;IL16;TLR3;IL2
regulation of nitric-oxide synthase activity (GO:0050999)	1.9639051467083992E-4	0.0028616903566322386	0	0	30.16060606060606	257.43300162198045	IL1A;HSP90AA1;HIF1A
T cell differentiation (GO:0030217)	2.2813529287947707E-4	0.003262884791077227	0	0	28.570334928229666	239.57859246720162	ADAM17;LCK;IL2
negative regulation of amyloid-beta clearance (GO:1900222)	2.2884486091265618E-4	0.003262884791077227	0	0	118.66666666666667	994.7193280076498	IFNG;SRF
negative regulation of protein activation cascade (GO:2000258)	2.9368103860218163E-4	0.0040146500740875545	0	0	101.70918367346938	827.2024468729409	F8;F10
regulation of interleukin-23 production (GO:0032667)	2.9368103860218163E-4	0.0040146500740875545	0	0	101.70918367346938	827.2024468729409	CSF2;IFNG
positive regulation of B cell differentiation (GO:0045579)	2.9368103860218163E-4	0.0040146500740875545	0	0	101.70918367346938	827.2024468729409	SYK;IL2
positive regulation of tumor necrosis factor-mediated signaling pathway (GO:1903265)	2.9368103860218163E-4	0.0040146500740875545	0	0	101.70918367346938	827.2024468729409	ADAM17;CASP1
Fc-epsilon receptor signaling pathway (GO:0038095)	3.026711824559022E-4	0.004095326407515574	0	0	13.731394946348217	111.26361957579509	SYK;MAPK1;IKBKG;SOS1
Fc receptor signaling pathway (GO:0038093)	3.132069367418658E-4	0.00419507472848196	0	0	13.603566529492456	109.76236873288713	SYK;MAPK1;IKBKG;SOS1
regulation of protein kinase B signaling (GO:0051896)	3.321176105448398E-4	0.004398958321276788	0	0	9.219129460115823	73.84542429393828	HSP90AA1;F10;LCK;CD19;ARRB2
positive regulation of cellular component organization (GO:0051130)	3.3506394453164075E-4	0.004398958321276788	0	0	13.354882154882155	106.85493839957026	RB1;AR;SYK;IFNG
negative regulation of cold-induced thermogenesis (GO:0120163)	3.4276347349322325E-4	0.0044559251554119024	0	0	24.66694214876033	196.8044562068651	RB1;ADAM17;NR1H2
regulation of interleukin-10 production (GO:0032653)	3.648636559901952E-4	0.00467182345036744	0	0	24.117575757575757	190.9144118128392	SYK;HMGB1;CD46
regulation of receptor binding (GO:1900120)	3.6641752551901487E-4	0.00467182345036744	0	0	88.99107142857143	704.0739609142095	B2M;MMP9
negative regulation of inflammatory response (GO:0050728)	3.7054761281117614E-4	0.004679486996072567	0	0	8.994166438793181	71.05866928963319	RB1;FCGR3A;ADAM17;SYK;PTGDR
regulation of interferon-beta production (GO:0032648)	3.87861154541522E-4	0.004851923499264699	0	0	23.59209486166008	185.31267612380023	HSP90AA1;IRF3;TLR3
positive regulation of cysteine-type endopeptidase activity involved in apoptotic process (GO:0043280)	3.944642360161715E-4	0.0048884072612845175	0	0	12.771014492753624	100.09898271558234	SYK;LCK;CASP1;HMGB1
positive regulation of cell population proliferation (GO:0008284)	4.252345244900834E-4	0.005220934995128246	0	0	5.723852710248982	44.43352287988247	AR;ADAM17;CSF2;IFNG;EPCAM;IL6R;IL2
positive regulation of cellular respiration (GO:1901857)	4.4700954794706256E-4	0.005401634165083166	0	0	79.09920634920636	610.0866893648016	IFNG;IL10RB
positive regulation of cell motility (GO:2000147)	4.4809936512756277E-4	0.005401634165083166	0	0	8.615478686233404	66.42961009702165	ADAM17;F10;HSPA5;PECAM1;MMP9
negative regulation of apoptotic process (GO:0043066)	4.8766016451353463E-4	0.005825561965269792	0	0	5.5889736647797195	42.62090832269206	RB1;BCL2A1;HSPA5;MAPK1;MMP9;IFIT3;IL2
negative regulation of metabolic process (GO:0009892)	5.752280155067126E-4	0.0068102888264455425	0	0	20.468953687821614	152.71362437604907	RB1;ADAM17;NR1H2
response to iron ion (GO:0010039)	6.315820253314937E-4	0.007282415352952701	0	0	64.71103896103897	476.74452009710456	HIF1A;B2M
macrophage activation involved in immune response (GO:0002281)	6.315820253314937E-4	0.007282415352952701	0	0	64.71103896103897	476.74452009710456	SYK;IFNG
positive regulation of vascular endothelial cell proliferation (GO:1905564)	6.315820253314937E-4	0.007282415352952701	0	0	64.71103896103897	476.74452009710456	ADAM17;HMGB1
regulation of phagocytosis (GO:0050764)	6.376799624678655E-4	0.007289341639934394	0	0	19.722644628099175	145.11279011803757	SYK;IFNG;SLC11A1
negative regulation of inflammatory response to antigenic stimulus (GO:0002862)	6.529805976861453E-4	0.007400446773776314	0	0	11.11672278338945	81.52963514996284	FCGR3A;ADAM17;SYK;PTGDR
response to reactive oxygen species (GO:0000302)	6.70463373852986E-4	0.007478819892814227	0	0	19.36948051948052	141.54328237819456	MAPK1;MMP9;HIF1A
regulation of inflammatory response to antigenic stimulus (GO:0002861)	6.711761442269178E-4	0.007478819892814227	0	0	11.032581453634085	80.60932410457671	FCGR3A;ADAM17;SYK;PTGDR
positive regulation of response to external stimulus (GO:0032103)	7.086415372534911E-4	0.007801906629749338	0	0	10.86803840877915	78.81676156123743	IFNG;IL16;TLR3;IL2
enzyme linked receptor protein signaling pathway (GO:0007167)	7.279192381356964E-4	0.007801906629749338	0	0	10.787581699346406	77.94373468582336	SYK;CD8B;LCK;SLA
cellular response to low-density lipoprotein particle stimulus (GO:0071404)	7.3547385272901E-4	0.007801906629749338	0	0	59.31547619047619	427.96089788083634	SYK;SREBF2
regulation of response to interferon-gamma (GO:0060330)	7.3547385272901E-4	0.007801906629749338	0	0	59.31547619047619	427.96089788083634	IFNG;IFNGR2
positive regulation of T cell receptor signaling pathway (GO:0050862)	7.3547385272901E-4	0.007801906629749338	0	0	59.31547619047619	427.96089788083634	LCK;IKBKG
myeloid dendritic cell activation (GO:0001773)	7.3547385272901E-4	0.007801906629749338	0	0	59.31547619047619	427.96089788083634	CSF2;HMGB1
positive regulation of cellular catabolic process (GO:0031331)	7.475655168982779E-4	0.007867237106405687	0	0	10.708299540416329	77.08571391817048	HSP90AA1;IFNG;HMGB1;HIF1A
positive regulation of cysteine-type endopeptidase activity (GO:2001056)	7.752082980911259E-4	0.008093907112353015	0	0	18.381818181818183	131.6575447221094	SYK;CASP1;HMGB1
receptor-mediated endocytosis (GO:0006898)	7.879795519778059E-4	0.008162975671270082	0	0	10.553157474020784	75.41326873749412	HSP90AA1;SYK;ARRB2;IGF2R
regulation of lymphocyte activation (GO:0051249)	8.470439593569769E-4	0.008706823954320554	0	0	54.75	387.2882485613963	LCK;CD19
cellular response to type I interferon (GO:0071357)	8.898273729259393E-4	0.009006954935112943	0	0	17.48973607038123	122.85635504856724	IFNAR2;IRF3;IFIT3
type I interferon signaling pathway (GO:0060337)	8.898273729259393E-4	0.009006954935112943	0	0	17.48973607038123	122.85635504856724	IFNAR2;IRF3;IFIT3
regulation of cytokine production (GO:0001817)	9.416181624938263E-4	0.009458982450506163	0	0	10.04363267376966	69.98313570735252	IL1A;IFNG;IRF3;SLC11A1
negative regulation of epithelial cell differentiation (GO:0030857)	9.662484885702349E-4	0.009490707376623197	0	0	50.83673469387755	352.9131632656073	IFNG;MMP9
regulation of amyloid-beta clearance (GO:1900221)	9.662484885702349E-4	0.009490707376623197	0	0	50.83673469387755	352.9131632656073	IFNG;SRF
regulation of cholesterol storage (GO:0010885)	9.662484885702349E-4	0.009490707376623197	0	0	50.83673469387755	352.9131632656073	NR1H2;SREBF2
regulation of gene expression (GO:0010468)	9.82061166158162E-4	0.00957509637004208	0	0	3.6780869971936387	25.473904444518677	RB1;AR;IL1A;CSF2;IFNG;SLC11A1;MAPK1;CD46;HIF1A;TLR3
regulation of protein phosphorylation (GO:0001932)	0.0010333155668247615	0.009976722023053488	0	0	7.113785874358419	48.907154459911766	HSP90AA1;ADAM17;IFNG;PECAM1;MMP9
positive regulation of protein kinase activity (GO:0045860)	0.0010383013870146165	0.009976722023053488	0	0	9.773827160493827	67.1478461560799	HSP90AA1;IFNG;SLC11A1;IL6R
regulation of cellular respiration (GO:0043457)	0.0010930437648723765	0.010427165699430009	0	0	47.445238095238096	323.51906902748715	IFNG;IL10RB
myeloid leukocyte differentiation (GO:0002573)	0.0011500911869992754	0.010893006528293137	0	0	15.941711229946524	107.89213136171229	CSF2;IFNG;MMP9
positive regulation of protein kinase B signaling (GO:0051897)	0.0012239671018153529	0.011337395332649639	0	0	9.334748761500354	62.59563245715363	HSP90AA1;F10;LCK;CD19
regulation of transforming growth factor beta production (GO:0071634)	0.0012273862947571772	0.011337395332649639	0	0	44.47767857142857	298.12802327286596	CD46;HIF1A
regulation of vascular endothelial cell proliferation (GO:1905562)	0.0012273862947571772	0.011337395332649639	0	0	44.47767857142857	298.12802327286596	ADAM17;HMGB1
regulation of transcription by RNA polymerase II (GO:0006357)	0.001231210352866929	0.011337395332649639	0	0	2.8262023287656692	18.934870437211515	RB1;STAT5A;SLC11A1;SRF;NR1H2;NRL;HMGB1;HIF1A;SREBF2;AR;IFNG;IRF3;EPCAM;IKBKG;TLR3
positive regulation of immune response (GO:0050778)	0.0013476622473538216	0.012324138896490809	0	0	15.053030303030303	99.49125547218752	IFNG;CD46;IL2
regulation of leukocyte chemotaxis (GO:0002688)	0.0013692327649010019	0.012351038409923324	0	0	41.859243697478995	275.99912096338653	ADAM17;IL6R
myeloid cell activation involved in immune response (GO:0002275)	0.0013692327649010019	0.012351038409923324	0	0	41.859243697478995	275.99912096338653	SYK;IFNG
positive regulation of type I interferon production (GO:0032481)	0.0014539536412038552	0.013026638704299405	0	0	14.644717444717445	95.6808042756761	HSP90AA1;IRF3;TLR3
negative regulation of apoptotic signaling pathway (GO:2001234)	0.0015090162474591083	0.013247263784545627	0	0	14.448727272727274	93.86322843575219	RB1;AR;MMP9
regulation of protein modification by small protein conjugation or removal (GO:1903320)	0.001518540041667372	0.013247263784545627	0	0	39.53174603174603	256.5612651652447	HSP90AA1;HIF1A
positive regulation of activated T cell proliferation (GO:0042104)	0.001518540041667372	0.013247263784545627	0	0	39.53174603174603	256.5612651652447	HMGB1;IL2
positive regulation of interferon-alpha production (GO:0032727)	0.001518540041667372	0.013247263784545627	0	0	39.53174603174603	256.5612651652447	IRF3;TLR3
negative regulation of extrinsic apoptotic signaling pathway (GO:2001237)	0.0016230316411364495	0.014066274223182561	0	0	14.072018890200708	90.39104335656586	AR;IL1A;CSF2
positive regulation of antigen receptor-mediated signaling pathway (GO:0050857)	0.001675265171230403	0.014149054885678435	0	0	37.44924812030075	239.36749802122998	LCK;IKBKG
positive regulation of glycolytic process (GO:0045821)	0.001675265171230403	0.014149054885678435	0	0	37.44924812030075	239.36749802122998	IFNG;HIF1A
positive regulation of purine nucleotide metabolic process (GO:1900544)	0.001675265171230403	0.014149054885678435	0	0	37.44924812030075	239.36749802122998	IFNG;HIF1A
positive regulation of transcription regulatory region DNA binding (GO:2000679)	0.001675265171230403	0.014149054885678435	0	0	37.44924812030075	239.36749802122998	RB1;IFNG
negative regulation of immune response (GO:0050777)	0.0017696516895466502	0.014851633799613026	0	0	8.415495955725842	53.32876675943021	FCGR3A;ADAM17;SYK;PTGDR
MAPK cascade (GO:0000165)	0.0018356071024727323	0.015181666051456466	0	0	6.2188172723819175	39.18091200487065	CSF2;MAPK1;IKBKG;SOS1;IL2
regulation of platelet activation (GO:0010543)	0.0018393653781464217	0.015181666051456466	0	0	35.575	224.06325588650645	SYK;PLEK
positive regulation of cellular biosynthetic process (GO:0031328)	0.0018433244602447142	0.015181666051456466	0	0	8.31902356902357	52.378107797297275	HSP90AA1;IFNG;NR1H2;HIF1A
lymphocyte differentiation (GO:0030098)	0.0018669309787213548	0.015281175788793311	0	0	13.374410774410775	84.03756688847375	ADAM17;LCK;IL2
negative regulation of cytokine production (GO:0001818)	0.0019191011782446678	0.01561182921688607	0	0	8.224719101123595	51.45300656250143	IFNG;IRF3;SLC11A1;HMGB1
regulation of interferon-gamma production (GO:0032649)	0.0019969864238162556	0.015965977452450555	0	0	13.050821467688937	81.12542043679787	SLC11A1;HMGB1;TLR3
negative regulation of extrinsic apoptotic signaling pathway in absence of ligand (GO:2001240)	0.002010798065278464	0.015965977452450555	0	0	33.87925170068027	210.3638488142028	IL1A;CSF2
negative regulation of signal transduction in absence of ligand (GO:1901099)	0.002010798065278464	0.015965977452450555	0	0	33.87925170068027	210.3638488142028	IL1A;CSF2
regulation of telomere capping (GO:1904353)	0.002010798065278464	0.015965977452450555	0	0	33.87925170068027	210.3638488142028	MAPK1;NBN
antigen receptor-mediated signaling pathway (GO:0050851)	0.002036778979599575	0.01607600551755379	0	0	8.087170042971149	50.11122440758939	SYK;LCK;CD19;IKBKG
regulation of monooxygenase activity (GO:0032768)	0.002189520813159437	0.01697838946344686	0	0	32.33766233766234	198.03819076650805	IL1A;HSP90AA1
positive regulation of carbohydrate metabolic process (GO:0045913)	0.002189520813159437	0.01697838946344686	0	0	32.33766233766234	198.03819076650805	IFNG;HIF1A
positive regulation of transcription from RNA polymerase II promoter in response to stress (GO:0036003)	0.002189520813159437	0.01697838946344686	0	0	32.33766233766234	198.03819076650805	HSPA5;HIF1A
regulation of cysteine-type endopeptidase activity involved in apoptotic process (GO:0043281)	0.002202435530101012	0.016979241354150826	0	0	12.593657505285412	77.05040794784807	SYK;CASP1;HMGB1
positive regulation of autophagy (GO:0010508)	0.0022737231775438187	0.017327338697833927	0	0	12.448275862068966	75.76439729459781	IFNG;HMGB1;IKBKG
positive regulation of binding (GO:0051099)	0.0022737231775438187	0.017327338697833927	0	0	12.448275862068966	75.76439729459781	HMGB1;B2M;MMP9
toll-like receptor signaling pathway (GO:0002224)	0.0023464296070266387	0.017656254208246	0	0	12.306198347107438	74.51231332107263	HMGB1;IKBKG;TLR3
regulation of interferon-alpha production (GO:0032647)	0.0023754913784137096	0.017656254208246	0	0	30.930124223602483	186.8968520281422	IRF3;TLR3
positive regulation of vascular endothelial growth factor production (GO:0010575)	0.0023754913784137096	0.017656254208246	0	0	30.930124223602483	186.8968520281422	IL1A;HIF1A
negative regulation of gene expression (GO:0010629)	0.0023911299203428858	0.017656254208246	0	0	5.8404261651092195	35.25274957570923	RB1;IFNG;SLC11A1;CD46;HIF1A
negative regulation of macromolecule metabolic process (GO:0010605)	0.002419674879750428	0.017656254208246	0	0	7.700584795321637	46.38926301029933	RB1;IFNG;CD46;HIF1A
positive regulation of cellular component biogenesis (GO:0044089)	0.002420564529290513	0.017656254208246	0	0	12.167313585291113	73.29290983396719	SYK;IFNG;PLEK
T cell activation (GO:0042110)	0.002420564529290513	0.017656254208246	0	0	12.167313585291113	73.29290983396719	CD8B;LCK;IL2
cellular response to oxygen-containing compound (GO:1901701)	0.00242340744034749	0.017656254208246	0	0	5.821763379613148	35.062039746512724	IL1A;CASP1;MAPK1;HMGB1;MMP9
DNA geometric change (GO:0032392)	0.0025686676947650664	0.018443284698536327	0	0	29.639880952380953	176.7831551405804	HMGB1;NBN
positive regulation of epithelial cell migration (GO:0010634)	0.002573158121590664	0.018443284698536327	0	0	11.8987012987013	70.9474497273996	IFNG;MMP9;HIF1A
hemopoiesis (GO:0030097)	0.002573158121590664	0.018443284698536327	0	0	11.8987012987013	70.9474497273996	CSF2;LCK;PLEK
cellular response to cadmium ion (GO:0071276)	0.0027690078712777877	0.0193247601963913	0	0	28.452857142857145	167.56644964163306	MAPK1;MMP9
regulation of vascular endothelial growth factor production (GO:0010574)	0.0027690078712777877	0.0193247601963913	0	0	28.452857142857145	167.56644964163306	IL1A;HIF1A
positive regulation of nitric oxide biosynthetic process (GO:0045429)	0.0027690078712777877	0.0193247601963913	0	0	28.452857142857145	167.56644964163306	HSP90AA1;IFNG
stress-activated protein kinase signaling cascade (GO:0031098)	0.0027690078712777877	0.0193247601963913	0	0	28.452857142857145	167.56644964163306	MAPK1;IKBKG
positive regulation of toll-like receptor signaling pathway (GO:0034123)	0.0027690078712777877	0.0193247601963913	0	0	28.452857142857145	167.56644964163306	HMGB1;TLR3
regulation of extrinsic apoptotic signaling pathway in absence of ligand (GO:2001239)	0.0029764701916058	0.020344327185924178	0	0	27.357142857142858	159.13696999571184	IL1A;CSF2
positive regulation of monooxygenase activity (GO:0032770)	0.0029764701916058	0.020344327185924178	0	0	27.357142857142858	159.13696999571184	IFNG;HIF1A
positive regulation of nitric oxide metabolic process (GO:1904407)	0.0029764701916058	0.020344327185924178	0	0	27.357142857142858	159.13696999571184	HSP90AA1;IFNG
leukocyte cell-cell adhesion (GO:0007159)	0.0029764701916058	0.020344327185924178	0	0	27.357142857142858	159.13696999571184	SYK;PECAM1
establishment of endothelial barrier (GO:0061028)	0.0031910131140572965	0.02137011812747462	0	0	26.34259259259259	151.40185980157577	RAB1A;PECAM1
response to cadmium ion (GO:0046686)	0.0031910131140572965	0.02137011812747462	0	0	26.34259259259259	151.40185980157577	MAPK1;MMP9
positive regulation of leukocyte migration (GO:0002687)	0.0031910131140572965	0.02137011812747462	0	0	26.34259259259259	151.40185980157577	ADAM17;IL6R
transition metal ion homeostasis (GO:0055076)	0.0031910131140572965	0.02137011812747462	0	0	26.34259259259259	151.40185980157577	SLC11A1;B2M
positive regulation of multicellular organismal process (GO:0051240)	0.0032168861765421715	0.021435131005502105	0	0	5.438956714761376	31.216029517717132	IL1A;SYK;IFNG;SLC11A1;IL2
positive regulation of phosphate metabolic process (GO:0045937)	0.0034125952701803378	0.022625506641295638	0	0	25.400510204081634	144.28206600498726	AR;IFNG
negative regulation of transcription by RNA polymerase II (GO:0000122)	0.0035107427607598413	0.023160422391878356	0	0	3.90578387928288	22.075207906692217	RB1;AR;IFNG;SRF;NR1H2;HMGB1;SREBF2
small GTPase mediated signal transduction (GO:0007264)	0.0036136136089328784	0.023721047749727706	0	0	10.506090026478375	59.076238084955655	RB1;RIT1;SOS1
regulation of macrophage derived foam cell differentiation (GO:0010743)	0.003641175466029308	0.02378422989140326	0	0	24.523399014778324	137.7098895888601	CSF2;NR1H2
cellular response to lipid (GO:0071396)	0.003738140361089535	0.02429791234708198	0	0	6.796554694229113	37.98707935252835	AR;IL1A;CASP1;HMGB1
ERBB2 signaling pathway (GO:0038128)	0.0038767126787624803	0.02495398549533519	0	0	23.704761904761906	131.62703700438337	HSP90AA1;SOS1
positive regulation of telomere maintenance (GO:0032206)	0.0038767126787624803	0.02495398549533519	0	0	23.704761904761906	131.62703700438337	MAPK1;NBN
regulation of cholesterol efflux (GO:0010874)	0.004119166057686395	0.02613403919852708	0	0	22.9389400921659	125.98305723611935	NR1H2;SREBF2
regulation of interleukin-17 production (GO:0032660)	0.004119166057686395	0.02613403919852708	0	0	22.9389400921659	125.98305723611935	IFNG;IL2
positive regulation of ATP metabolic process (GO:1903580)	0.004119166057686395	0.02613403919852708	0	0	22.9389400921659	125.98305723611935	IFNG;HIF1A
regulation of activated T cell proliferation (GO:0046006)	0.00436849492365109	0.02719541910216594	0	0	22.220982142857142	120.73407868148206	HMGB1;IL2
positive regulation of epidermal growth factor receptor signaling pathway (GO:0045742)	0.00436849492365109	0.02719541910216594	0	0	22.220982142857142	120.73407868148206	ADAM17;MMP9
positive regulation of pri-miRNA transcription by RNA polymerase II (GO:1902895)	0.00436849492365109	0.02719541910216594	0	0	22.220982142857142	120.73407868148206	SRF;HIF1A
positive regulation of telomerase activity (GO:0051973)	0.00436849492365109	0.02719541910216594	0	0	22.220982142857142	120.73407868148206	HSP90AA1;MAPK1
cellular response to molecule of bacterial origin (GO:0071219)	0.004540590544924144	0.028134687208268293	0	0	9.657467532467532	52.099122708297365	IL1A;CASP1;HMGB1
regulation of T cell receptor signaling pathway (GO:0050856)	0.004624658767778083	0.02852231407476157	0	0	21.546536796536795	115.84178108088538	LCK;IKBKG
negative regulation of cell population proliferation (GO:0008285)	0.004790126780489253	0.029406056069114582	0	0	4.9359297749974775	26.36378021755081	AR;IL1A;IFNG;B2M;IFIT3
cellular response to heat (GO:0034605)	0.004887617251692701	0.02951595932812866	0	0	20.91176470588235	111.27255319681896	IL1A;HSP90AA1
regulation of osteoclast differentiation (GO:0045670)	0.004887617251692701	0.02951595932812866	0	0	20.91176470588235	111.27255319681896	IFNG;TLR3
positive regulation of mitotic nuclear division (GO:0045840)	0.004887617251692701	0.02951595932812866	0	0	20.91176470588235	111.27255319681896	RB1;IL1A
negative regulation of programmed cell death (GO:0043069)	0.0048970671585130505	0.02951595932812866	0	0	4.909173022882377	26.11247447988307	BCL2A1;HSPA5;MMP9;IFIT3;IL2
cellular response to lipopolysaccharide (GO:0071222)	0.005112229320348321	0.030673375922089928	0	0	9.242424242424242	48.764136655316484	IL1A;CASP1;HMGB1
protein homooligomerization (GO:0051260)	0.005231518434622777	0.03124771821761172	0	0	9.163636363636364	48.137074009695986	PRF1;B2M;KCNJ2
regulation of T cell differentiation (GO:0045580)	0.005716859691925272	0.03359257719747322	0	0	19.213320463320464	99.224035425058	IFNG;IL2
response to peptide (GO:1901652)	0.005716859691925272	0.03359257719747322	0	0	19.213320463320464	99.224035425058	STAT5A;MMP9
cellular response to oxidative stress (GO:0034599)	0.005725431709373263	0.03359257719747322	0	0	8.86140089418778	45.749971285058365	MAPK1;MMP9;HIF1A
platelet degranulation (GO:0002576)	0.005725431709373263	0.03359257719747322	0	0	8.86140089418778	45.749971285058365	F8;PLEK;PECAM1
negative regulation of blood coagulation (GO:0030195)	0.006006596726879575	0.03493310201685226	0	0	18.706766917293233	95.68318522231722	F8;F10
regulation of nitric oxide biosynthetic process (GO:0045428)	0.006006596726879575	0.03493310201685226	0	0	18.706766917293233	95.68318522231722	HSP90AA1;IFNG
plasma membrane bounded cell projection organization (GO:0120036)	0.006113636559992346	0.035400358421615076	0	0	8.647418181818182	44.077909655084056	RB1;PLEK;HMGB1
regulation of cell migration (GO:0030334)	0.006512241416455511	0.03741072382415402	0	0	4.573950091296409	23.02559215569559	ADAM17;F10;HSPA5;PECAM1;MMP9
cellular response to metal ion (GO:0071248)	0.00651725279289561	0.03741072382415402	0	0	8.443465909090909	42.49851674005635	MAPK1;B2M;MMP9
positive regulation of cell differentiation (GO:0045597)	0.006653047569177486	0.03802560808935063	0	0	5.741615631379411	28.78088326825092	AR;CSF2;SRF;IL6R
positive regulation of receptor-mediated endocytosis (GO:0048260)	0.007231107130371129	0.04115213757455844	0	0	16.921768707482993	83.41354266746879	ARRB2;B2M
protein deubiquitination (GO:0016579)	0.007492038390957867	0.042440033993139115	0	0	5.542599633854387	27.125007996125646	AR;ARRB2;IKBKG;HIF1A
regulation of pri-miRNA transcription by RNA polymerase II (GO:1902893)	0.007553429881131848	0.042440033993139115	0	0	16.527408637873755	80.74884509403802	SRF;HIF1A
positive regulation of chemotaxis (GO:0050921)	0.007553429881131848	0.042440033993139115	0	0	16.527408637873755	80.74884509403802	ADAM17;IL6R
regulation of telomerase activity (GO:0051972)	0.007882153100604807	0.04391485298908392	0	0	16.150974025974026	78.22165730548637	HSP90AA1;MAPK1
positive regulation of smooth muscle cell proliferation (GO:0048661)	0.007882153100604807	0.04391485298908392	0	0	16.150974025974026	78.22165730548637	IL6R;MMP9
Ras protein signal transduction (GO:0007265)	0.008131442372402454	0.04511419491968893	0	0	7.770961412688031	37.3939980945446	RB1;RIT1;SOS1
regulation of DNA binding (GO:0051101)	0.00821723828073978	0.0452118587562695	0	0	15.791269841269841	75.82211536937413	HMGB1;MMP9
epidermal growth factor receptor signaling pathway (GO:0007173)	0.00821723828073978	0.0452118587562695	0	0	15.791269841269841	75.82211536937413	ADAM17;SOS1
neuron development (GO:0048666)	0.00828880275842837	0.0454171589160166	0	0	7.715064935064935	36.9771469699372	RB1;SRF;HMGB1
protein modification by small protein removal (GO:0070646)	0.008398212025907341	0.04582728043766722	0	0	5.356753812636166	25.60387145112018	AR;ARRB2;IKBKG;HIF1A
receptor internalization (GO:0031623)	0.008906341303457722	0.04781299015540461	0	0	15.117781155015198	71.37092011036809	SYK;ARRB2
cellular response to mechanical stimulus (GO:0071260)	0.008906341303457722	0.04781299015540461	0	0	15.117781155015198	71.37092011036809	CASP1;TLR3
regulation of smooth muscle cell proliferation (GO:0048660)	0.008906341303457722	0.04781299015540461	0	0	15.117781155015198	71.37092011036809	IFNG;IL6R
response to unfolded protein (GO:0006986)	0.008906341303457722	0.04781299015540461	0	0	15.117781155015198	71.37092011036809	HSP90AA1;HSPA5
positive regulation of transferase activity (GO:0051347)	0.009102543666778058	0.04866924557317623	0	0	7.447147335423198	34.995645040875225	HSP90AA1;MAPK1;NBN
regulation of complement activation (GO:0030449)	0.00926028293931899	0.04931379589372281	0	0	14.802083333333334	69.30366021141536	CD19;CD46
regulation of epithelial cell migration (GO:0010632)	0.009620434122628242	0.0510267825864202	0	0	14.49927113702624	67.33267063743956	IFNG;HIF1A
negative regulation of protein-containing complex assembly (GO:0031333)	0.009986757152523415	0.052341660016782796	0	0	14.208571428571428	65.45171819277833	HSPA5;HMGB1
regulation of intrinsic apoptotic signaling pathway (GO:2001242)	0.009986757152523415	0.052341660016782796	0	0	14.208571428571428	65.45171819277833	LCK;MMP9
protein homotetramerization (GO:0051289)	0.009986757152523415	0.052341660016782796	0	0	14.208571428571428	65.45171819277833	B2M;KCNJ2
cellular response to interleukin-1 (GO:0071347)	0.010317974500677844	0.053448709776695	0	0	7.101674641148326	32.48212102053165	IL1A;IKBKG;HIF1A
regulation of immune effector process (GO:0002697)	0.010359214489148276	0.053448709776695	0	0	13.929271708683473	63.655084407752916	CD19;CD46
positive regulation of B cell activation (GO:0050871)	0.010359214489148276	0.053448709776695	0	0	13.929271708683473	63.655084407752916	SYK;IL2
positive regulation of phagocytosis (GO:0050766)	0.010359214489148276	0.053448709776695	0	0	13.929271708683473	63.655084407752916	IFNG;SLC11A1
regulation of cell differentiation (GO:0045595)	0.01049893194130639	0.0539596269541561	0	0	7.0549019607843135	32.145532010257405	AR;CSF2;SRF
regulation of humoral immune response (GO:0002920)	0.010737768749685565	0.054974059313062006	0	0	13.660714285714286	61.93751413619027	CD19;CD46
cellular response to starvation (GO:0009267)	0.010866376421372035	0.05541851974899738	0	0	6.96316715542522	31.48801278220071	HSPA5;MAPK1;SREBF2
peptidyl-tyrosine modification (GO:0018212)	0.011513019309769714	0.0582681816975368	0	0	13.153439153439153	58.72059285932742	SYK;LCK
positive regulation of interleukin-1 beta production (GO:0032731)	0.011513019309769714	0.0582681816975368	0	0	13.153439153439153	58.72059285932742	IFNG;CASP1
positive regulation of interferon-gamma production (GO:0032729)	0.011909641635585784	0.06004633007143251	0	0	12.913636363636364	57.21266475287484	SLC11A1;TLR3
receptor metabolic process (GO:0043112)	0.012312212941256666	0.060883882641796595	0	0	12.682397959183673	55.76657850413954	SYK;ARRB2
positive regulation of mitotic cell cycle phase transition (GO:1901992)	0.012312212941256666	0.060883882641796595	0	0	12.682397959183673	55.76657850413954	RB1;ADAM17
positive regulation of protein binding (GO:0032092)	0.012312212941256666	0.060883882641796595	0	0	12.682397959183673	55.76657850413954	B2M;MMP9
regulation of MAPK cascade (GO:0043408)	0.012410363628502539	0.060883882641796595	0	0	6.6187395426659235	29.051126339821625	SYK;MAPK1;HMGB1
pattern recognition receptor signaling pathway (GO:0002221)	0.013555255560480243	0.060883882641796595	0	0	12.035714285714286	51.76537777360703	HMGB1;TLR3
positive regulation of DNA biosynthetic process (GO:2000573)	0.013555255560480243	0.060883882641796595	0	0	12.035714285714286	51.76537777360703	HSP90AA1;MAPK1
iron ion homeostasis (GO:0055072)	0.013555255560480243	0.060883882641796595	0	0	12.035714285714286	51.76537777360703	SLC11A1;B2M
regulation of neurogenesis (GO:0050767)	0.01398125838925437	0.060883882641796595	0	0	11.834523809523809	50.53386084817939	IFNG;B2M
double-strand break repair via nonhomologous end joining (GO:0006303)	0.01398125838925437	0.060883882641796595	0	0	11.834523809523809	50.53386084817939	HMGB1;NBN
I-kappaB kinase/NF-kappaB signaling (GO:0007249)	0.01398125838925437	0.060883882641796595	0	0	11.834523809523809	50.53386084817939	IKBKG;TLR3
stress-activated MAPK cascade (GO:0051403)	0.01398125838925437	0.060883882641796595	0	0	11.834523809523809	50.53386084817939	MAPK1;IKBKG
cellular response to reactive oxygen species (GO:0034614)	0.01441302877990779	0.060883882641796595	0	0	11.639929742388759	49.34891042138048	MAPK1;MMP9
COPII vesicle coating (GO:0048208)	0.01441302877990779	0.060883882641796595	0	0	11.639929742388759	49.34891042138048	RAB1A;F8
positive regulation of DNA metabolic process (GO:0051054)	0.01441302877990779	0.060883882641796595	0	0	11.639929742388759	49.34891042138048	HMGB1;NBN
vesicle coating (GO:0006901)	0.01441302877990779	0.060883882641796595	0	0	11.639929742388759	49.34891042138048	RAB1A;F8
vesicle targeting, rough ER to cis-Golgi (GO:0048207)	0.01441302877990779	0.060883882641796595	0	0	11.639929742388759	49.34891042138048	RAB1A;F8
negative regulation of blood coagulation, intrinsic pathway (GO:2000267)	0.014417450339007641	0.060883882641796595	0	0	87.44736842105263	370.71702609175657	F8
negative regulation of CD4-positive, alpha-beta T cell differentiation (GO:0043371)	0.014417450339007641	0.060883882641796595	0	0	87.44736842105263	370.71702609175657	HMGB1
negative regulation of cysteine-type endopeptidase activity involved in apoptotic signaling pathway (GO:2001268)	0.014417450339007641	0.060883882641796595	0	0	87.44736842105263	370.71702609175657	MMP9
receptor transactivation (GO:0035624)	0.014417450339007641	0.060883882641796595	0	0	87.44736842105263	370.71702609175657	ADAM17
reelin-mediated signaling pathway (GO:0038026)	0.014417450339007641	0.060883882641796595	0	0	87.44736842105263	370.71702609175657	STAT5A
regulation of blood coagulation, intrinsic pathway (GO:2000266)	0.014417450339007641	0.060883882641796595	0	0	87.44736842105263	370.71702609175657	F8
negative regulation of IRE1-mediated unfolded protein response (GO:1903895)	0.014417450339007641	0.060883882641796595	0	0	87.44736842105263	370.71702609175657	HSPA5
cadmium ion transmembrane transport (GO:0070574)	0.014417450339007641	0.060883882641796595	0	0	87.44736842105263	370.71702609175657	SLC11A1
cadmium ion transport (GO:0015691)	0.014417450339007641	0.060883882641796595	0	0	87.44736842105263	370.71702609175657	SLC11A1
negative regulation of lipid transport (GO:0032369)	0.014417450339007641	0.060883882641796595	0	0	87.44736842105263	370.71702609175657	NR1H2
caveolin-mediated endocytosis (GO:0072584)	0.014417450339007641	0.060883882641796595	0	0	87.44736842105263	370.71702609175657	MAPK1
CD4-positive, alpha-beta T cell activation (GO:0035710)	0.014417450339007641	0.060883882641796595	0	0	87.44736842105263	370.71702609175657	HMGB1
regulation of core promoter binding (GO:1904796)	0.014417450339007641	0.060883882641796595	0	0	87.44736842105263	370.71702609175657	IFNG
negative regulation of oxidative stress-induced neuron intrinsic apoptotic signaling pathway (GO:1903377)	0.014417450339007641	0.060883882641796595	0	0	87.44736842105263	370.71702609175657	HIF1A
negative regulation of pinocytosis (GO:0048550)	0.014417450339007641	0.060883882641796595	0	0	87.44736842105263	370.71702609175657	NR1H2
regulation of glomerular mesangial cell proliferation (GO:0072124)	0.014417450339007641	0.060883882641796595	0	0	87.44736842105263	370.71702609175657	IL6R
regulation of glycoprotein metabolic process (GO:1903018)	0.014417450339007641	0.060883882641796595	0	0	87.44736842105263	370.71702609175657	RAB1A
cellular response to nicotine (GO:0071316)	0.014417450339007641	0.060883882641796595	0	0	87.44736842105263	370.71702609175657	B2M
cellular response to testosterone stimulus (GO:0071394)	0.014417450339007641	0.060883882641796595	0	0	87.44736842105263	370.71702609175657	AR
regulation of integrin biosynthetic process (GO:0045113)	0.014417450339007641	0.060883882641796595	0	0	87.44736842105263	370.71702609175657	AR
regulation of interleukin-1 alpha production (GO:0032650)	0.014417450339007641	0.060883882641796595	0	0	87.44736842105263	370.71702609175657	IL16
neuroinflammatory response (GO:0150076)	0.014417450339007641	0.060883882641796595	0	0	87.44736842105263	370.71702609175657	IFNG
ciliary neurotrophic factor-mediated signaling pathway (GO:0070120)	0.014417450339007641	0.060883882641796595	0	0	87.44736842105263	370.71702609175657	IL6R
regulation of neutrophil activation (GO:1902563)	0.014417450339007641	0.060883882641796595	0	0	87.44736842105263	370.71702609175657	SYK
regulation of neutrophil degranulation (GO:0043313)	0.014417450339007641	0.060883882641796595	0	0	87.44736842105263	370.71702609175657	SYK
positive regulation of CD4-positive, CD25-positive, alpha-beta regulatory T cell differentiation (GO:0032831)	0.014417450339007641	0.060883882641796595	0	0	87.44736842105263	370.71702609175657	IFNG
positive regulation of dendritic cell differentiation (GO:2001200)	0.014417450339007641	0.060883882641796595	0	0	87.44736842105263	370.71702609175657	HMGB1
positive regulation of DNA ligation (GO:0051106)	0.014417450339007641	0.060883882641796595	0	0	87.44736842105263	370.71702609175657	HMGB1
positive regulation of glycoprotein metabolic process (GO:1903020)	0.014417450339007641	0.060883882641796595	0	0	87.44736842105263	370.71702609175657	RAB1A
positive regulation of macrophage proliferation (GO:0120041)	0.014417450339007641	0.060883882641796595	0	0	87.44736842105263	370.71702609175657	MAPK1
positive regulation of mast cell activation involved in immune response (GO:0033008)	0.014417450339007641	0.060883882641796595	0	0	87.44736842105263	370.71702609175657	SYK
positive regulation of toll-like receptor 9 signaling pathway (GO:0034165)	0.014417450339007641	0.060883882641796595	0	0	87.44736842105263	370.71702609175657	HMGB1
positive regulation of transcription from RNA polymerase II promoter in response to hypoxia (GO:0061419)	0.014417450339007641	0.060883882641796595	0	0	87.44736842105263	370.71702609175657	HIF1A
positive regulation of transcription from RNA polymerase II promoter involved in heart development (GO:1901228)	0.014417450339007641	0.060883882641796595	0	0	87.44736842105263	370.71702609175657	SRF
monocyte extravasation (GO:0035696)	0.014417450339007641	0.060883882641796595	0	0	87.44736842105263	370.71702609175657	PECAM1
regulated exocytosis (GO:0045055)	0.01540152791633949	0.06483309846687671	0	0	6.090909090909091	25.419121223836587	F8;PLEK;PECAM1
endoplasmic reticulum to Golgi vesicle-mediated transport (GO:0006888)	0.01655998853098827	0.06698370719794838	0	0	5.922077922077922	24.285054741621906	RAB1A;F8;F10
peptidyl-tyrosine phosphorylation (GO:0018108)	0.01712277454839078	0.06698370719794838	0	0	10.594349680170575	43.090884275618905	SYK;LCK
regulation of collagen fibril organization (GO:1904026)	0.017276340770511572	0.06698370719794838	0	0	69.95438596491228	283.9040901406788	RB1
regulation of DNA-dependent DNA replication initiation (GO:0030174)	0.017276340770511572	0.06698370719794838	0	0	69.95438596491228	283.9040901406788	NBN
cellular response to granulocyte macrophage colony-stimulating factor stimulus (GO:0097011)	0.017276340770511572	0.06698370719794838	0	0	69.95438596491228	283.9040901406788	CSF2
cellular response to iron ion (GO:0071281)	0.017276340770511572	0.06698370719794838	0	0	69.95438596491228	283.9040901406788	B2M
regulation of hormone biosynthetic process (GO:0046885)	0.017276340770511572	0.06698370719794838	0	0	69.95438596491228	283.9040901406788	HIF1A
regulation of immature T cell proliferation in thymus (GO:0033084)	0.017276340770511572	0.06698370719794838	0	0	69.95438596491228	283.9040901406788	IL1A
neutrophil extravasation (GO:0072672)	0.017276340770511572	0.06698370719794838	0	0	69.95438596491228	283.9040901406788	PECAM1
regulation of macrophage proliferation (GO:0120040)	0.017276340770511572	0.06698370719794838	0	0	69.95438596491228	283.9040901406788	MAPK1
detection of virus (GO:0009597)	0.017276340770511572	0.06698370719794838	0	0	69.95438596491228	283.9040901406788	TLR3
oxygen homeostasis (GO:0032364)	0.017276340770511572	0.06698370719794838	0	0	69.95438596491228	283.9040901406788	HIF1A
positive regulation of antigen processing and presentation (GO:0002579)	0.017276340770511572	0.06698370719794838	0	0	69.95438596491228	283.9040901406788	SLC11A1
regulation of resting membrane potential (GO:0060075)	0.017276340770511572	0.06698370719794838	0	0	69.95438596491228	283.9040901406788	KCNJ2
regulation of superoxide metabolic process (GO:0090322)	0.017276340770511572	0.06698370719794838	0	0	69.95438596491228	283.9040901406788	SYK
positive regulation of cholesterol storage (GO:0010886)	0.017276340770511572	0.06698370719794838	0	0	69.95438596491228	283.9040901406788	SREBF2
positive regulation of dendritic cell antigen processing and presentation (GO:0002606)	0.017276340770511572	0.06698370719794838	0	0	69.95438596491228	283.9040901406788	SLC11A1
glomerulus vasculature development (GO:0072012)	0.017276340770511572	0.06698370719794838	0	0	69.95438596491228	283.9040901406788	PECAM1
regulation of vitamin D biosynthetic process (GO:0060556)	0.017276340770511572	0.06698370719794838	0	0	69.95438596491228	283.9040901406788	IFNG
growth hormone secretion (GO:0030252)	0.017276340770511572	0.06698370719794838	0	0	69.95438596491228	283.9040901406788	RAB1A
response to granulocyte macrophage colony-stimulating factor (GO:0097012)	0.017276340770511572	0.06698370719794838	0	0	69.95438596491228	283.9040901406788	CSF2
response to testosterone (GO:0033574)	0.017276340770511572	0.06698370719794838	0	0	69.95438596491228	283.9040901406788	AR
macromolecule biosynthetic process (GO:0009059)	0.017276340770511572	0.06698370719794838	0	0	69.95438596491228	283.9040901406788	SLC11A1
taurine metabolic process (GO:0019530)	0.017276340770511572	0.06698370719794838	0	0	69.95438596491228	283.9040901406788	STAT5A
positive regulation of sterol transport (GO:0032373)	0.017276340770511572	0.06698370719794838	0	0	69.95438596491228	283.9040901406788	NR1H2
positive regulation of tau-protein kinase activity (GO:1902949)	0.017276340770511572	0.06698370719794838	0	0	69.95438596491228	283.9040901406788	HSP90AA1
vesicle localization (GO:0051648)	0.017276340770511572	0.06698370719794838	0	0	69.95438596491228	283.9040901406788	IKBKG
COPII-coated vesicle budding (GO:0090114)	0.017593923387462712	0.06781843724353359	0	0	10.438025210084033	42.17172718413144	RAB1A;F8
wound healing (GO:0042060)	0.017593923387462712	0.06781843724353359	0	0	10.438025210084033	42.17172718413144	SLC11A1;SRF
negative regulation of cell differentiation (GO:0045596)	0.018013283385038027	0.06865776275600696	0	0	5.731334622823985	23.020741298276047	RB1;IFNG;NR1H2
protein tetramerization (GO:0051262)	0.01807055746745583	0.06865776275600696	0	0	10.28623188405797	41.28349670293541	B2M;KCNJ2
regulation of G1/S transition of mitotic cell cycle (GO:2000045)	0.01807055746745583	0.06865776275600696	0	0	10.28623188405797	41.28349670293541	RB1;ADAM17
regulation of glycolytic process (GO:0006110)	0.01807055746745583	0.06865776275600696	0	0	10.28623188405797	41.28349670293541	IFNG;HIF1A
response to metal ion (GO:0010038)	0.01807055746745583	0.06865776275600696	0	0	10.28623188405797	41.28349670293541	IL1A;HIF1A
cellular response to DNA damage stimulus (GO:0006974)	0.018645437206063774	0.06914122013758223	0	0	4.195247270391779	16.706119929603368	IRF3;BCL2A1;NBN;IKBKG
regulation of programmed cell death (GO:0043067)	0.018765844833255278	0.06914122013758223	0	0	5.640456925273679	22.424859502178123	HSP90AA1;IRF3;CASP1
antigen processing and presentation of exogenous peptide antigen via MHC class I, TAP-dependent (GO:0002479)	0.019040143053337656	0.06914122013758223	0	0	9.995472837022133	39.59412433945865	IKBKG;B2M
defense response to Gram-negative bacterium (GO:0050829)	0.019040143053337656	0.06914122013758223	0	0	9.995472837022133	39.59412433945865	SLC11A1;IL6R
response to molecule of bacterial origin (GO:0002237)	0.019040143053337656	0.06914122013758223	0	0	9.995472837022133	39.59412433945865	ADAM17;SLC11A1
negative regulation of transcription, DNA-templated (GO:0045892)	0.019284969391670802	0.06914122013758223	0	0	2.7714988226959223	10.943067085720932	RB1;AR;CSF2;IFNG;NR1H2;HMGB1;SREBF2
negative regulation of protein binding (GO:0032091)	0.019533025772100497	0.06914122013758223	0	0	9.856150793650794	38.79034623649447	ARRB2;B2M
negative regulation of intracellular signal transduction (GO:1902532)	0.019796197369784423	0.06914122013758223	0	0	5.5236363636363635	21.665167856214616	PLEK;ARRB2;MMP9
positive regulation of lymphocyte proliferation (GO:0050671)	0.020031256172460335	0.06914122013758223	0	0	9.720645792563602	38.01221031741861	CD46;IL2
integrin-mediated signaling pathway (GO:0007229)	0.020031256172460335	0.06914122013758223	0	0	9.720645792563602	38.01221031741861	SYK;PLEK
positive regulation of T cell activation (GO:0050870)	0.020031256172460335	0.06914122013758223	0	0	9.720645792563602	38.01221031741861	LCK;CD46
regulation of calcidiol 1-monooxygenase activity (GO:0060558)	0.020127082181830118	0.06914122013758223	0	0	58.292397660818715	227.67197624460493	IFNG
negative regulation of interferon-gamma-mediated signaling pathway (GO:0060336)	0.020127082181830118	0.06914122013758223	0	0	58.292397660818715	227.67197624460493	NR1H2
negative regulation of MyD88-independent toll-like receptor signaling pathway (GO:0034128)	0.020127082181830118	0.06914122013758223	0	0	58.292397660818715	227.67197624460493	TLR3
negative regulation of response to interferon-gamma (GO:0060331)	0.020127082181830118	0.06914122013758223	0	0	58.292397660818715	227.67197624460493	NR1H2
cellular response to laminar fluid shear stress (GO:0071499)	0.020127082181830118	0.06914122013758223	0	0	58.292397660818715	227.67197624460493	SREBF2
negative regulation of telomere capping (GO:1904354)	0.020127082181830118	0.06914122013758223	0	0	58.292397660818715	227.67197624460493	NBN
regulation of inositol phosphate biosynthetic process (GO:0010919)	0.020127082181830118	0.06914122013758223	0	0	58.292397660818715	227.67197624460493	PLEK
oxygen transport (GO:0015671)	0.020127082181830118	0.06914122013758223	0	0	58.292397660818715	227.67197624460493	MB
regulation of oxidative stress-induced neuron intrinsic apoptotic signaling pathway (GO:1903376)	0.020127082181830118	0.06914122013758223	0	0	58.292397660818715	227.67197624460493	HIF1A
positive regulation of activation of Janus kinase activity (GO:0010536)	0.020127082181830118	0.06914122013758223	0	0	58.292397660818715	227.67197624460493	IL6R
regulation of skeletal muscle contraction (GO:0014819)	0.020127082181830118	0.06914122013758223	0	0	58.292397660818715	227.67197624460493	KCNJ2
regulation of smooth muscle cell differentiation (GO:0051150)	0.020127082181830118	0.06914122013758223	0	0	58.292397660818715	227.67197624460493	SRF
regulation of T cell mediated immune response to tumor cell (GO:0002840)	0.020127082181830118	0.06914122013758223	0	0	58.292397660818715	227.67197624460493	HMGB1
positive regulation of chemokine (C-X-C motif) ligand 2 production (GO:2000343)	0.020127082181830118	0.06914122013758223	0	0	58.292397660818715	227.67197624460493	HMGB1
G protein-coupled receptor internalization (GO:0002031)	0.020127082181830118	0.06914122013758223	0	0	58.292397660818715	227.67197624460493	ARRB2
gas homeostasis (GO:0033483)	0.020127082181830118	0.06914122013758223	0	0	58.292397660818715	227.67197624460493	HIF1A
regulation of transcription from RNA polymerase II promoter involved in myocardial precursor cell differentiation (GO:0003256)	0.020127082181830118	0.06914122013758223	0	0	58.292397660818715	227.67197624460493	SRF
regulation of transforming growth factor beta2 production (GO:0032909)	0.020127082181830118	0.06914122013758223	0	0	58.292397660818715	227.67197624460493	HIF1A
response to host defenses (GO:0052200)	0.020127082181830118	0.06914122013758223	0	0	58.292397660818715	227.67197624460493	B2M
positive regulation of hormone metabolic process (GO:0032352)	0.020127082181830118	0.06914122013758223	0	0	58.292397660818715	227.67197624460493	HIF1A
retinal rod cell development (GO:0046548)	0.020127082181830118	0.06914122013758223	0	0	58.292397660818715	227.67197624460493	NRL
hyperosmotic response (GO:0006972)	0.020127082181830118	0.06914122013758223	0	0	58.292397660818715	227.67197624460493	TLR3
positive regulation of podosome assembly (GO:0071803)	0.020127082181830118	0.06914122013758223	0	0	58.292397660818715	227.67197624460493	CSF2
posttranslational protein targeting to membrane, translocation (GO:0031204)	0.020127082181830118	0.06914122013758223	0	0	58.292397660818715	227.67197624460493	HSPA5
modulation by symbiont of host apoptotic process (GO:0052150)	0.020127082181830118	0.06914122013758223	0	0	58.292397660818715	227.67197624460493	MAPK1
modulation by symbiont of host defense response (GO:0052031)	0.020127082181830118	0.06914122013758223	0	0	58.292397660818715	227.67197624460493	B2M
positive regulation of growth (GO:0045927)	0.020534800230931155	0.0703595480780742	0	0	9.588803088803088	37.25858179275508	ADAM17;IL2
neutrophil migration (GO:1990266)	0.021043624065419566	0.07173225067029909	0	0	9.460476190476191	36.52839010528033	SYK;PECAM1
phosphatidylcholine metabolic process (GO:0046470)	0.021043624065419566	0.07173225067029909	0	0	9.460476190476191	36.52839010528033	PCYT1A;NR1H2
antigen processing and presentation of exogenous peptide antigen via MHC class I (GO:0042590)	0.021557693956023378	0.07200429885246888	0	0	9.335526315789474	35.82062450463552	IKBKG;B2M
regulation of cellular response to heat (GO:1900034)	0.022076976308450007	0.07200429885246888	0	0	9.213821892393321	35.134330004069284	HSP90AA1;MAPK1
regulation of ion transport (GO:0043269)	0.022076976308450007	0.07200429885246888	0	0	9.213821892393321	35.134330004069284	B2M;KCNJ2
negative regulation of cellular component organization (GO:0051129)	0.02260143768543128	0.07200429885246888	0	0	9.095238095238095	34.468603629646196	AR;HSPA5
regulation of protein localization to plasma membrane (GO:1903076)	0.02260143768543128	0.07200429885246888	0	0	9.095238095238095	34.468603629646196	AR;IFNG
response to interferon-gamma (GO:0034341)	0.02260143768543128	0.07200429885246888	0	0	9.095238095238095	34.468603629646196	SLC11A1;CASP1
negative regulation of B cell apoptotic process (GO:0002903)	0.0229696971452446	0.07200429885246888	0	0	49.962406015037594	188.53710846919242	IL2
negative regulation of complement activation, classical pathway (GO:0045959)	0.0229696971452446	0.07200429885246888	0	0	49.962406015037594	188.53710846919242	CD46
antigen processing and presentation of endogenous peptide antigen via MHC class I (GO:0019885)	0.0229696971452446	0.07200429885246888	0	0	49.962406015037594	188.53710846919242	B2M
antigen processing and presentation of exogenous peptide antigen via MHC class I, TAP-independent (GO:0002480)	0.0229696971452446	0.07200429885246888	0	0	49.962406015037594	188.53710846919242	B2M
regulation of activation of Janus kinase activity (GO:0010533)	0.0229696971452446	0.07200429885246888	0	0	49.962406015037594	188.53710846919242	IL6R
regulation of alpha-beta T cell proliferation (GO:0046640)	0.0229696971452446	0.07200429885246888	0	0	49.962406015037594	188.53710846919242	SYK
regulation of apoptotic cell clearance (GO:2000425)	0.0229696971452446	0.07200429885246888	0	0	49.962406015037594	188.53710846919242	HMGB1
regulation of chemokine-mediated signaling pathway (GO:0070099)	0.0229696971452446	0.07200429885246888	0	0	49.962406015037594	188.53710846919242	HIF1A
regulation of endodeoxyribonuclease activity (GO:0032071)	0.0229696971452446	0.07200429885246888	0	0	49.962406015037594	188.53710846919242	HMGB1
regulation of MyD88-independent toll-like receptor signaling pathway (GO:0034127)	0.0229696971452446	0.07200429885246888	0	0	49.962406015037594	188.53710846919242	TLR3
regulation of nitrogen compound metabolic process (GO:0051171)	0.0229696971452446	0.07200429885246888	0	0	49.962406015037594	188.53710846919242	IFNG
regulation of protein ADP-ribosylation (GO:0010835)	0.0229696971452446	0.07200429885246888	0	0	49.962406015037594	188.53710846919242	IFNG
regulation of protein localization to chromatin (GO:1905634)	0.0229696971452446	0.07200429885246888	0	0	49.962406015037594	188.53710846919242	RB1
regulation of transcription from RNA polymerase II promoter in response to oxidative stress (GO:0043619)	0.0229696971452446	0.07200429885246888	0	0	49.962406015037594	188.53710846919242	HIF1A
positive regulation of leukocyte differentiation (GO:1902107)	0.0229696971452446	0.07200429885246888	0	0	49.962406015037594	188.53710846919242	HMGB1
positive regulation of lipoprotein lipase activity (GO:0051006)	0.0229696971452446	0.07200429885246888	0	0	49.962406015037594	188.53710846919242	NR1H2
immunological synapse formation (GO:0001771)	0.0229696971452446	0.07200429885246888	0	0	49.962406015037594	188.53710846919242	PRF1
positive regulation of MHC class II biosynthetic process (GO:0045348)	0.0229696971452446	0.07200429885246888	0	0	49.962406015037594	188.53710846919242	IFNG
positive regulation of monocyte chemotactic protein-1 production (GO:0071639)	0.0229696971452446	0.07200429885246888	0	0	49.962406015037594	188.53710846919242	SYK
positive regulation of muscle contraction (GO:0045933)	0.0229696971452446	0.07200429885246888	0	0	49.962406015037594	188.53710846919242	SRF
spleen development (GO:0048536)	0.0229696971452446	0.07200429885246888	0	0	49.962406015037594	188.53710846919242	ADAM17
SREBP signaling pathway (GO:0032933)	0.0229696971452446	0.07200429885246888	0	0	49.962406015037594	188.53710846919242	SREBF2
positive regulation of steroid biosynthetic process (GO:0010893)	0.0229696971452446	0.07200429885246888	0	0	49.962406015037594	188.53710846919242	IFNG
wound healing, spreading of epidermal cells (GO:0035313)	0.0229696971452446	0.07200429885246888	0	0	49.962406015037594	188.53710846919242	ADAM17
myeloid leukocyte mediated immunity (GO:0002444)	0.0229696971452446	0.07200429885246888	0	0	49.962406015037594	188.53710846919242	ADAM17
negative regulation by symbiont of host apoptotic process (GO:0033668)	0.0229696971452446	0.07200429885246888	0	0	49.962406015037594	188.53710846919242	MAPK1
negative regulation by symbiont of host programmed cell death (GO:0052041)	0.0229696971452446	0.07200429885246888	0	0	49.962406015037594	188.53710846919242	MAPK1
negative regulation of alpha-beta T cell differentiation (GO:0046639)	0.0229696971452446	0.07200429885246888	0	0	49.962406015037594	188.53710846919242	HMGB1
activation of cysteine-type endopeptidase activity involved in apoptotic process (GO:0006919)	0.023131044793018793	0.07233906932911066	0	0	8.979656419529837	33.82259098371489	LCK;CASP1
negative regulation of cellular process (GO:0048523)	0.023878812865766354	0.07450189614119103	0	0	3.2591733091178154	12.1722421805329	RB1;AR;IL1A;NR1H2;IFIT3
regulation of interleukin-1 beta production (GO:0032651)	0.024205563729175338	0.07501942473812316	0	0	8.75705467372134	32.58651336292191	IFNG;CASP1
regulation of Notch signaling pathway (GO:0008593)	0.024205563729175338	0.07501942473812316	0	0	8.75705467372134	32.58651336292191	CD46;SREBF2
regulation of cell growth (GO:0001558)	0.025111893007861617	0.07501942473812316	0	0	5.028377230246389	18.526622056704888	RB1;ADAM17;IL2
positive regulation of protein catabolic process (GO:0045732)	0.02530026961466275	0.07501942473812316	0	0	8.545180722891565	31.4201187435618	HSP90AA1;IFNG
regulation of transcription, DNA-templated (GO:0006355)	0.025548088451422722	0.07501942473812316	0	0	2.0698924731182795	7.590694735119282	RB1;STAT5A;AR;CSF2;IFNG;IRF3;SRF;NR1H2;NRL;HMGB1;HIF1A;SREBF2
anoikis (GO:0043276)	0.02580420824342157	0.07501942473812316	0	0	43.71491228070175	159.87495051613905	IKBKG
ATF6-mediated unfolded protein response (GO:0036500)	0.02580420824342157	0.07501942473812316	0	0	43.71491228070175	159.87495051613905	HSPA5
negative regulation of lipid localization (GO:1905953)	0.02580420824342157	0.07501942473812316	0	0	43.71491228070175	159.87495051613905	NR1H2
regulation of complement activation, classical pathway (GO:0030450)	0.02580420824342157	0.07501942473812316	0	0	43.71491228070175	159.87495051613905	CD46
regulation of dendritic cell antigen processing and presentation (GO:0002604)	0.02580420824342157	0.07501942473812316	0	0	43.71491228070175	159.87495051613905	SLC11A1
cellular response to interleukin-9 (GO:0071355)	0.02580420824342157	0.07501942473812316	0	0	43.71491228070175	159.87495051613905	STAT5A
cellular response to sterol depletion (GO:0071501)	0.02580420824342157	0.07501942473812316	0	0	43.71491228070175	159.87495051613905	SREBF2
regulation of leukocyte degranulation (GO:0043300)	0.02580420824342157	0.07501942473812316	0	0	43.71491228070175	159.87495051613905	SYK
regulation of lipid transport (GO:0032368)	0.02580420824342157	0.07501942473812316	0	0	43.71491228070175	159.87495051613905	NR1H2
Notch receptor processing (GO:0007220)	0.02580420824342157	0.07501942473812316	0	0	43.71491228070175	159.87495051613905	ADAM17
DNA topological change (GO:0006265)	0.02580420824342157	0.07501942473812316	0	0	43.71491228070175	159.87495051613905	HMGB1
regulation of PERK-mediated unfolded protein response (GO:1903897)	0.02580420824342157	0.07501942473812316	0	0	43.71491228070175	159.87495051613905	HSPA5
regulation of pinocytosis (GO:0048548)	0.02580420824342157	0.07501942473812316	0	0	43.71491228070175	159.87495051613905	NR1H2
regulation of protein deacetylation (GO:0090311)	0.02580420824342157	0.07501942473812316	0	0	43.71491228070175	159.87495051613905	IFNG
regulation of smooth muscle cell apoptotic process (GO:0034391)	0.02580420824342157	0.07501942473812316	0	0	43.71491228070175	159.87495051613905	IFNG
regulation of sterol biosynthetic process (GO:0106118)	0.02580420824342157	0.07501942473812316	0	0	43.71491228070175	159.87495051613905	SREBF2
regulation of T-helper 1 type immune response (GO:0002825)	0.02580420824342157	0.07501942473812316	0	0	43.71491228070175	159.87495051613905	SLC11A1
retinal rod cell differentiation (GO:0060221)	0.02580420824342157	0.07501942473812316	0	0	43.71491228070175	159.87495051613905	NRL
positive regulation of mast cell degranulation (GO:0043306)	0.02580420824342157	0.07501942473812316	0	0	43.71491228070175	159.87495051613905	SYK
positive regulation of memory T cell differentiation (GO:0043382)	0.02580420824342157	0.07501942473812316	0	0	43.71491228070175	159.87495051613905	CD46
interleukin-9-mediated signaling pathway (GO:0038113)	0.02580420824342157	0.07501942473812316	0	0	43.71491228070175	159.87495051613905	STAT5A
T-helper 1 type immune response (GO:0042088)	0.02580420824342157	0.07501942473812316	0	0	43.71491228070175	159.87495051613905	HMGB1
positive regulation of smooth muscle cell apoptotic process (GO:0034393)	0.02580420824342157	0.07501942473812316	0	0	43.71491228070175	159.87495051613905	IFNG
positive regulation of smooth muscle contraction (GO:0045987)	0.02580420824342157	0.07501942473812316	0	0	43.71491228070175	159.87495051613905	SRF
positive regulation of triglyceride lipase activity (GO:0061365)	0.02580420824342157	0.07501942473812316	0	0	43.71491228070175	159.87495051613905	NR1H2
protein hexamerization (GO:0034214)	0.02580420824342157	0.07501942473812316	0	0	43.71491228070175	159.87495051613905	MAT2A
regulation of neuron death (GO:1901214)	0.025855110939157076	0.07501942473812316	0	0	8.443027210884354	30.86134973425539	IFNG;IKBKG
protein import (GO:0017038)	0.02754919956286497	0.07799191782944402	0	0	8.150656814449919	29.27538078613171	HSP90AA1;SYK
negative regulation of protein kinase activity (GO:0006469)	0.02812364344627063	0.07799191782944402	0	0	8.05762987012987	28.774961823685086	RB1;IFNG
protein complex oligomerization (GO:0051259)	0.02812364344627063	0.07799191782944402	0	0	8.05762987012987	28.774961823685086	MAT2A;PRF1
negative regulation of cell-cell adhesion mediated by cadherin (GO:2000048)	0.028630638041239193	0.07799191782944402	0	0	38.85575048732944	138.06527849839193	EPCAM
negative regulation of cholesterol storage (GO:0010887)	0.028630638041239193	0.07799191782944402	0	0	38.85575048732944	138.06527849839193	NR1H2
negative regulation of humoral immune response mediated by circulating immunoglobulin (GO:0002924)	0.028630638041239193	0.07799191782944402	0	0	38.85575048732944	138.06527849839193	CD46
regulation of cell activation (GO:0050865)	0.028630638041239193	0.07799191782944402	0	0	38.85575048732944	138.06527849839193	SYK
negative regulation of lymphocyte apoptotic process (GO:0070229)	0.028630638041239193	0.07799191782944402	0	0	38.85575048732944	138.06527849839193	IL2
regulation of endoplasmic reticulum unfolded protein response (GO:1900101)	0.028630638041239193	0.07799191782944402	0	0	38.85575048732944	138.06527849839193	HSPA5
negative regulation of receptor binding (GO:1900121)	0.028630638041239193	0.07799191782944402	0	0	38.85575048732944	138.06527849839193	B2M
cellular response to dopamine (GO:1903351)	0.028630638041239193	0.07799191782944402	0	0	38.85575048732944	138.06527849839193	MAPK1
regulation of memory T cell differentiation (GO:0043380)	0.028630638041239193	0.07799191782944402	0	0	38.85575048732944	138.06527849839193	CD46
cytoplasmic pattern recognition receptor signaling pathway in response to virus (GO:0039528)	0.028630638041239193	0.07799191782944402	0	0	38.85575048732944	138.06527849839193	IRF3
defense response to tumor cell (GO:0002357)	0.028630638041239193	0.07799191782944402	0	0	38.85575048732944	138.06527849839193	PRF1
regulation of podosome assembly (GO:0071801)	0.028630638041239193	0.07799191782944402	0	0	38.85575048732944	138.06527849839193	CSF2
endothelium development (GO:0003158)	0.028630638041239193	0.07799191782944402	0	0	38.85575048732944	138.06527849839193	PECAM1
regulation of protein neddylation (GO:2000434)	0.028630638041239193	0.07799191782944402	0	0	38.85575048732944	138.06527849839193	HIF1A
regulation of RNA polymerase II transcription preinitiation complex assembly (GO:0045898)	0.028630638041239193	0.07799191782944402	0	0	38.85575048732944	138.06527849839193	HMGB1
positive regulation of cell activation (GO:0050867)	0.028630638041239193	0.07799191782944402	0	0	38.85575048732944	138.06527849839193	PLEK
response to dopamine (GO:1903350)	0.028630638041239193	0.07799191782944402	0	0	38.85575048732944	138.06527849839193	MAPK1
response to laminar fluid shear stress (GO:0034616)	0.028630638041239193	0.07799191782944402	0	0	38.85575048732944	138.06527849839193	SREBF2
positive regulation of keratinocyte migration (GO:0051549)	0.028630638041239193	0.07799191782944402	0	0	38.85575048732944	138.06527849839193	MMP9
I-kappaB phosphorylation (GO:0007252)	0.028630638041239193	0.07799191782944402	0	0	38.85575048732944	138.06527849839193	TLR3
immunoglobulin mediated immune response (GO:0016064)	0.028630638041239193	0.07799191782944402	0	0	38.85575048732944	138.06527849839193	CD19
positive regulation of tissue remodeling (GO:0034105)	0.028630638041239193	0.07799191782944402	0	0	38.85575048732944	138.06527849839193	IL2
positive regulation of transcription by RNA polymerase III (GO:0045945)	0.028630638041239193	0.07799191782944402	0	0	38.85575048732944	138.06527849839193	AR
positive regulation of vascular endothelial growth factor receptor signaling pathway (GO:0030949)	0.028630638041239193	0.07799191782944402	0	0	38.85575048732944	138.06527849839193	HIF1A
modulation by symbiont of host process (GO:0044003)	0.028630638041239193	0.07799191782944402	0	0	38.85575048732944	138.06527849839193	B2M
myeloid dendritic cell differentiation (GO:0043011)	0.028630638041239193	0.07799191782944402	0	0	38.85575048732944	138.06527849839193	CSF2
positive regulation of supramolecular fiber organization (GO:1902905)	0.02870290791913174	0.07799191782944402	0	0	7.96669341894061	28.287791150483052	RB1;PLEK
positive regulation of transport (GO:0051050)	0.02870290791913174	0.07799191782944402	0	0	7.96669341894061	28.287791150483052	IFNG;SLC11A1
regulation of endothelial cell proliferation (GO:0001936)	0.029286961229803194	0.07883059742856038	0	0	7.877777777777778	27.813383618886984	STAT5A;HIF1A
regulation of peptidyl-tyrosine phosphorylation (GO:0050730)	0.029286961229803194	0.07883059742856038	0	0	7.877777777777778	27.813383618886984	PECAM1;IL6R
regulation of autophagy (GO:0010506)	0.029474484393001456	0.07883059742856038	0	0	4.716267942583732	16.621214507567323	IFNG;HMGB1;SREBF2
positive regulation of peptidyl-serine phosphorylation (GO:0033138)	0.029875771771477065	0.07883059742856038	0	0	7.790816326530612	27.351276807796097	HSP90AA1;IFNG
regulation of kinase activity (GO:0043549)	0.03046930808189463	0.07883059742856038	0	0	7.705745341614906	26.9010297279476	RB1;NBN
interleukin-1-mediated signaling pathway (GO:0070498)	0.03046930808189463	0.07883059742856038	0	0	7.705745341614906	26.9010297279476	IL1A;IKBKG
negative regulation of cholesterol transport (GO:0032375)	0.03144900907971979	0.07883059742856038	0	0	34.96842105263158	120.96932931919562	SREBF2
angiogenesis involved in wound healing (GO:0060055)	0.03144900907971979	0.07883059742856038	0	0	34.96842105263158	120.96932931919562	SRF
axonal transport of mitochondrion (GO:0019896)	0.03144900907971979	0.07883059742856038	0	0	34.96842105263158	120.96932931919562	HIF1A
B cell mediated immunity (GO:0019724)	0.03144900907971979	0.07883059742856038	0	0	34.96842105263158	120.96932931919562	CD19
negative regulation of interleukin-17 production (GO:0032700)	0.03144900907971979	0.07883059742856038	0	0	34.96842105263158	120.96932931919562	IFNG
cardiac muscle cell membrane repolarization (GO:0099622)	0.03144900907971979	0.07883059742856038	0	0	34.96842105263158	120.96932931919562	KCNJ2
negative regulation of natural killer cell mediated immunity (GO:0002716)	0.03144900907971979	0.07883059742856038	0	0	34.96842105263158	120.96932931919562	ARRB2
regulation of cysteine-type endopeptidase activity involved in apoptotic signaling pathway (GO:2001267)	0.03144900907971979	0.07883059742856038	0	0	34.96842105263158	120.96932931919562	MMP9
regulation of cytoplasmic transport (GO:1903649)	0.03144900907971979	0.07883059742856038	0	0	34.96842105263158	120.96932931919562	MAPK1
negative regulation of oxidative stress-induced neuron death (GO:1903204)	0.03144900907971979	0.07883059742856038	0	0	34.96842105263158	120.96932931919562	HIF1A
cellular response to UV-A (GO:0071492)	0.03144900907971979	0.07883059742856038	0	0	34.96842105263158	120.96932931919562	MMP9
regulation of lipid kinase activity (GO:0043550)	0.03144900907971979	0.07883059742856038	0	0	34.96842105263158	120.96932931919562	RB1
regulation of monocyte chemotactic protein-1 production (GO:0071637)	0.03144900907971979	0.07883059742856038	0	0	34.96842105263158	120.96932931919562	SYK
desensitization of G protein-coupled receptor signaling pathway (GO:0002029)	0.03144900907971979	0.07883059742856038	0	0	34.96842105263158	120.96932931919562	ARRB2
regulation of myeloid leukocyte mediated immunity (GO:0002886)	0.03144900907971979	0.07883059742856038	0	0	34.96842105263158	120.96932931919562	SYK
PERK-mediated unfolded protein response (GO:0036499)	0.03144900907971979	0.07883059742856038	0	0	34.96842105263158	120.96932931919562	HSPA5
positive regulation by host of viral process (GO:0044794)	0.03144900907971979	0.07883059742856038	0	0	34.96842105263158	120.96932931919562	IGF2R
establishment of endothelial intestinal barrier (GO:0090557)	0.03144900907971979	0.07883059742856038	0	0	34.96842105263158	120.96932931919562	RAB1A
positive regulation of bone resorption (GO:0045780)	0.03144900907971979	0.07883059742856038	0	0	34.96842105263158	120.96932931919562	SYK
regulation of stress-activated protein kinase signaling cascade (GO:0070302)	0.03144900907971979	0.07883059742856038	0	0	34.96842105263158	120.96932931919562	MAPK1
regulation of T cell mediated immunity (GO:0002709)	0.03144900907971979	0.07883059742856038	0	0	34.96842105263158	120.96932931919562	HMGB1
formation of extrachromosomal circular DNA (GO:0001325)	0.03144900907971979	0.07883059742856038	0	0	34.96842105263158	120.96932931919562	NBN
regulation of toll-like receptor 9 signaling pathway (GO:0034163)	0.03144900907971979	0.07883059742856038	0	0	34.96842105263158	120.96932931919562	HMGB1
positive regulation of epidermal growth factor-activated receptor activity (GO:0045741)	0.03144900907971979	0.07883059742856038	0	0	34.96842105263158	120.96932931919562	ADAM17
positive regulation of integrin activation (GO:0033625)	0.03144900907971979	0.07883059742856038	0	0	34.96842105263158	120.96932931919562	PLEK
induction of positive chemotaxis (GO:0050930)	0.03144900907971979	0.07883059742856038	0	0	34.96842105263158	120.96932931919562	IL16
positive regulation of nitric-oxide synthase biosynthetic process (GO:0051770)	0.03144900907971979	0.07883059742856038	0	0	34.96842105263158	120.96932931919562	IFNG
t-circle formation (GO:0090656)	0.03144900907971979	0.07883059742856038	0	0	34.96842105263158	120.96932931919562	NBN
telomere maintenance via telomere trimming (GO:0090737)	0.03144900907971979	0.07883059742856038	0	0	34.96842105263158	120.96932931919562	NBN
tetrahydrobiopterin metabolic process (GO:0046146)	0.03144900907971979	0.07883059742856038	0	0	34.96842105263158	120.96932931919562	HSP90AA1
positive regulation of transcription from RNA polymerase II promoter in response to endoplasmic reticulum stress (GO:1990440)	0.03144900907971979	0.07883059742856038	0	0	34.96842105263158	120.96932931919562	HSPA5
positive regulation of transforming growth factor beta production (GO:0071636)	0.03144900907971979	0.07883059742856038	0	0	34.96842105263158	120.96932931919562	CD46
positive regulation of triglyceride biosynthetic process (GO:0010867)	0.03144900907971979	0.07883059742856038	0	0	34.96842105263158	120.96932931919562	NR1H2
V(D)J recombination (GO:0033151)	0.03144900907971979	0.07883059742856038	0	0	34.96842105263158	120.96932931919562	HMGB1
protein kinase C signaling (GO:0070528)	0.03144900907971979	0.07883059742856038	0	0	34.96842105263158	120.96932931919562	PLEK
cellular transition metal ion homeostasis (GO:0046916)	0.03167043280056455	0.07908661750197475	0	0	7.541033434650456	26.034450815027746	LCK;SLC11A1
regulation of vesicle-mediated transport (GO:0060627)	0.03167043280056455	0.07908661750197475	0	0	7.541033434650456	26.034450815027746	SYK;MAPK1
regulation of ERK1 and ERK2 cascade (GO:0070372)	0.03179711454419047	0.07925371031127175	0	0	4.574158607350097	15.773435827585535	SYK;ARRB2;HMGB1
axonogenesis (GO:0007409)	0.03247796022882777	0.08079882788635201	0	0	4.535097813578826	15.542658050133317	HSP90AA1;MAPK1;SOS1
negative regulation of complement activation (GO:0045916)	0.03425934385492052	0.08112123205647252	0	0	31.78787878787879	107.24581633848625	CD46
regulation of actin filament depolymerization (GO:0030834)	0.03425934385492052	0.08112123205647252	0	0	31.78787878787879	107.24581633848625	PLEK
regulation of alcohol biosynthetic process (GO:1902930)	0.03425934385492052	0.08112123205647252	0	0	31.78787878787879	107.24581633848625	SREBF2
regulation of B cell apoptotic process (GO:0002902)	0.03425934385492052	0.08112123205647252	0	0	31.78787878787879	107.24581633848625	IL2
regulation of CD4-positive, alpha-beta T cell differentiation (GO:0043370)	0.03425934385492052	0.08112123205647252	0	0	31.78787878787879	107.24581633848625	HMGB1
regulation of dendritic cell differentiation (GO:2001198)	0.03425934385492052	0.08112123205647252	0	0	31.78787878787879	107.24581633848625	HMGB1
regulation of DNA-dependent DNA replication (GO:0090329)	0.03425934385492052	0.08112123205647252	0	0	31.78787878787879	107.24581633848625	NBN
cellular response to fluid shear stress (GO:0071498)	0.03425934385492052	0.08112123205647252	0	0	31.78787878787879	107.24581633848625	SREBF2
regulation of hemopoiesis (GO:1903706)	0.03425934385492052	0.08112123205647252	0	0	31.78787878787879	107.24581633848625	CSF2
regulation of keratinocyte migration (GO:0051547)	0.03425934385492052	0.08112123205647252	0	0	31.78787878787879	107.24581633848625	MMP9
regulation of leukocyte cell-cell adhesion (GO:1903037)	0.03425934385492052	0.08112123205647252	0	0	31.78787878787879	107.24581633848625	LCK
regulation of MHC class II biosynthetic process (GO:0045346)	0.03425934385492052	0.08112123205647252	0	0	31.78787878787879	107.24581633848625	IFNG
positive regulation of actin filament depolymerization (GO:0030836)	0.03425934385492052	0.08112123205647252	0	0	31.78787878787879	107.24581633848625	PLEK
regulation of sister chromatid cohesion (GO:0007063)	0.03425934385492052	0.08112123205647252	0	0	31.78787878787879	107.24581633848625	RB1
positive regulation of cellular senescence (GO:2000774)	0.03425934385492052	0.08112123205647252	0	0	31.78787878787879	107.24581633848625	B2M
gas transport (GO:0015669)	0.03425934385492052	0.08112123205647252	0	0	31.78787878787879	107.24581633848625	MB
positive regulation of leukocyte proliferation (GO:0070665)	0.03425934385492052	0.08112123205647252	0	0	31.78787878787879	107.24581633848625	MAPK1
positive regulation of metaphase/anaphase transition of cell cycle (GO:1902101)	0.03425934385492052	0.08112123205647252	0	0	31.78787878787879	107.24581633848625	RB1
positive regulation of mitotic metaphase/anaphase transition (GO:0045842)	0.03425934385492052	0.08112123205647252	0	0	31.78787878787879	107.24581633848625	RB1
positive regulation of mitotic sister chromatid separation (GO:1901970)	0.03425934385492052	0.08112123205647252	0	0	31.78787878787879	107.24581633848625	RB1
positive regulation of protein depolymerization (GO:1901881)	0.03425934385492052	0.08112123205647252	0	0	31.78787878787879	107.24581633848625	PLEK
maintenance of protein localization in endoplasmic reticulum (GO:0035437)	0.03425934385492052	0.08112123205647252	0	0	31.78787878787879	107.24581633848625	HSPA5
toll-like receptor 3 signaling pathway (GO:0034138)	0.03425934385492052	0.08112123205647252	0	0	31.78787878787879	107.24581633848625	TLR3
positive regulation of T-helper 1 type immune response (GO:0002827)	0.03425934385492052	0.08112123205647252	0	0	31.78787878787879	107.24581633848625	SLC11A1
positive regulation of ubiquitin protein ligase activity (GO:1904668)	0.03425934385492052	0.08112123205647252	0	0	31.78787878787879	107.24581633848625	RAB1A
posttranslational protein targeting to endoplasmic reticulum membrane (GO:0006620)	0.03425934385492052	0.08112123205647252	0	0	31.78787878787879	107.24581633848625	HSPA5
modulation by host of viral process (GO:0044788)	0.03425934385492052	0.08112123205647252	0	0	31.78787878787879	107.24581633848625	IGF2R
positive regulation of DNA-binding transcription factor activity (GO:0051091)	0.034566304564603564	0.08170217442542661	0	0	4.421773288439955	14.87871849707596	AR;SRF;IKBKG
positive regulation of cell growth (GO:0030307)	0.035383994750707484	0.08319003021176972	0	0	7.086428571428572	23.679270506020032	ADAM17;IL2
positive regulation of cellular protein metabolic process (GO:0032270)	0.035383994750707484	0.08319003021176972	0	0	7.086428571428572	23.679270506020032	HSP90AA1;NR1H2
positive regulation of vasculature development (GO:1904018)	0.035383994750707484	0.08319003021176972	0	0	7.086428571428572	23.679270506020032	IL1A;HIF1A
negative regulation of CD4-positive, alpha-beta T cell activation (GO:2000515)	0.03706166481216687	0.08400644024091157	0	0	29.137426900584796	96.01283726834421	HMGB1
pteridine-containing compound metabolic process (GO:0042558)	0.03706166481216687	0.08400644024091157	0	0	29.137426900584796	96.01283726834421	HSP90AA1
negative regulation of endoplasmic reticulum unfolded protein response (GO:1900102)	0.03706166481216687	0.08400644024091157	0	0	29.137426900584796	96.01283726834421	HSPA5
regulation of antigen receptor-mediated signaling pathway (GO:0050854)	0.03706166481216687	0.08400644024091157	0	0	29.137426900584796	96.01283726834421	CD19
negative regulation of macromolecule biosynthetic process (GO:0010558)	0.03706166481216687	0.08400644024091157	0	0	29.137426900584796	96.01283726834421	AR
negative regulation of macrophage derived foam cell differentiation (GO:0010745)	0.03706166481216687	0.08400644024091157	0	0	29.137426900584796	96.01283726834421	NR1H2
regulation of chemokine (C-X-C motif) ligand 2 production (GO:2000341)	0.03706166481216687	0.08400644024091157	0	0	29.137426900584796	96.01283726834421	HMGB1
cellular potassium ion homeostasis (GO:0030007)	0.03706166481216687	0.08400644024091157	0	0	29.137426900584796	96.01283726834421	KCNJ2
cellular response to interleukin-15 (GO:0071350)	0.03706166481216687	0.08400644024091157	0	0	29.137426900584796	96.01283726834421	STAT5A
regulation of homotypic cell-cell adhesion (GO:0034110)	0.03706166481216687	0.08400644024091157	0	0	29.137426900584796	96.01283726834421	SYK
central nervous system neuron axonogenesis (GO:0021955)	0.03706166481216687	0.08400644024091157	0	0	29.137426900584796	96.01283726834421	HSP90AA1
regulation of membrane repolarization (GO:0060306)	0.03706166481216687	0.08400644024091157	0	0	29.137426900584796	96.01283726834421	KCNJ2
positive regulation of adaptive immune response based on somatic recombination of immune receptors built from immunoglobulin superfamily domains (GO:0002824)	0.03706166481216687	0.08400644024091157	0	0	29.137426900584796	96.01283726834421	SLC11A1
positive regulation of cell aging (GO:0090343)	0.03706166481216687	0.08400644024091157	0	0	29.137426900584796	96.01283726834421	B2M
relaxation of cardiac muscle (GO:0055119)	0.03706166481216687	0.08400644024091157	0	0	29.137426900584796	96.01283726834421	KCNJ2
positive regulation of fatty acid biosynthetic process (GO:0045723)	0.03706166481216687	0.08400644024091157	0	0	29.137426900584796	96.01283726834421	NR1H2
interleukin-15-mediated signaling pathway (GO:0035723)	0.03706166481216687	0.08400644024091157	0	0	29.137426900584796	96.01283726834421	STAT5A
intracellular sterol transport (GO:0032366)	0.03706166481216687	0.08400644024091157	0	0	29.137426900584796	96.01283726834421	OSBP
lymphocyte mediated immunity (GO:0002449)	0.03706166481216687	0.08400644024091157	0	0	29.137426900584796	96.01283726834421	CD46
mitochondrion transport along microtubule (GO:0047497)	0.03706166481216687	0.08400644024091157	0	0	29.137426900584796	96.01283726834421	HIF1A
negative regulation of alcohol biosynthetic process (GO:1902931)	0.03706166481216687	0.08400644024091157	0	0	29.137426900584796	96.01283726834421	PLEK
regulation of intracellular signal transduction (GO:1902531)	0.03783795471866269	0.0855790569818266	0	0	3.3374390556838596	10.928252575563617	MAPK1;NBN;IKBKG;SOS1
protein processing (GO:0016485)	0.03794908409148872	0.0855790569818266	0	0	6.8125	22.28716126217046	ADAM17;CASP1
positive regulation of protein serine/threonine kinase activity (GO:0071902)	0.03794908409148872	0.0855790569818266	0	0	6.8125	22.28716126217046	ADAM17;IFNG
amyloid precursor protein catabolic process (GO:0042987)	0.039855994355866974	0.08663155190276983	0	0	26.894736842105264	86.66781779581883	ADAM17
antigen processing and presentation of endogenous peptide antigen (GO:0002483)	0.039855994355866974	0.08663155190276983	0	0	26.894736842105264	86.66781779581883	B2M
negative regulation of pri-miRNA transcription by RNA polymerase II (GO:1902894)	0.039855994355866974	0.08663155190276983	0	0	26.894736842105264	86.66781779581883	SRF
regulation of IRE1-mediated unfolded protein response (GO:1903894)	0.039855994355866974	0.08663155190276983	0	0	26.894736842105264	86.66781779581883	HSPA5
COPII-coated vesicle cargo loading (GO:0090110)	0.039855994355866974	0.08663155190276983	0	0	26.894736842105264	86.66781779581883	RAB1A
defense response to protozoan (GO:0042832)	0.039855994355866974	0.08663155190276983	0	0	26.894736842105264	86.66781779581883	SLC11A1
regulation of nitric-oxide synthase biosynthetic process (GO:0051769)	0.039855994355866974	0.08663155190276983	0	0	26.894736842105264	86.66781779581883	IFNG
regulation of response to endoplasmic reticulum stress (GO:1905897)	0.039855994355866974	0.08663155190276983	0	0	26.894736842105264	86.66781779581883	NR1H2
relaxation of muscle (GO:0090075)	0.039855994355866974	0.08663155190276983	0	0	26.894736842105264	86.66781779581883	KCNJ2
growth hormone receptor signaling pathway via JAK-STAT (GO:0060397)	0.039855994355866974	0.08663155190276983	0	0	26.894736842105264	86.66781779581883	STAT5A
response to UV-A (GO:0070141)	0.039855994355866974	0.08663155190276983	0	0	26.894736842105264	86.66781779581883	MMP9
positive regulation of leukocyte degranulation (GO:0043302)	0.039855994355866974	0.08663155190276983	0	0	26.894736842105264	86.66781779581883	SYK
positive regulation of macrophage chemotaxis (GO:0010759)	0.039855994355866974	0.08663155190276983	0	0	26.894736842105264	86.66781779581883	MAPK1
sequestering of extracellular ligand from receptor (GO:0035581)	0.039855994355866974	0.08663155190276983	0	0	26.894736842105264	86.66781779581883	CD46
positive regulation of protein deacetylation (GO:0090312)	0.039855994355866974	0.08663155190276983	0	0	26.894736842105264	86.66781779581883	IFNG
T cell differentiation in thymus (GO:0033077)	0.039855994355866974	0.08663155190276983	0	0	26.894736842105264	86.66781779581883	ADAM17
manganese ion transport (GO:0006828)	0.039855994355866974	0.08663155190276983	0	0	26.894736842105264	86.66781779581883	SLC11A1
positive regulation of regulatory T cell differentiation (GO:0045591)	0.039855994355866974	0.08663155190276983	0	0	26.894736842105264	86.66781779581883	CD46
T-helper cell differentiation (GO:0042093)	0.039855994355866974	0.08663155190276983	0	0	26.894736842105264	86.66781779581883	HMGB1
membrane repolarization during action potential (GO:0086011)	0.039855994355866974	0.08663155190276983	0	0	26.894736842105264	86.66781779581883	KCNJ2
positive regulation of superoxide anion generation (GO:0032930)	0.039855994355866974	0.08663155190276983	0	0	26.894736842105264	86.66781779581883	SYK
positive regulation of T cell chemotaxis (GO:0010820)	0.039855994355866974	0.08663155190276983	0	0	26.894736842105264	86.66781779581883	ADAM17
regulation of protein ubiquitination (GO:0031396)	0.039918460190491986	0.08663155190276983	0	0	6.620493991989319	21.324057679304296	HSP90AA1;ARRB2
cellular divalent inorganic cation homeostasis (GO:0072503)	0.04125262940680012	0.08848789123855703	0	0	6.498361730013106	20.71703989180038	LCK;SLC11A1
regulation of protein serine/threonine kinase activity (GO:0071900)	0.04125262940680012	0.08848789123855703	0	0	6.498361730013106	20.71703989180038	RB1;IFNG
protein-containing complex assembly (GO:0065003)	0.042412001051572994	0.08848789123855703	0	0	4.065702479338843	12.848936769103517	RAB1A;F8;IKBKG
positive regulation of metabolic process (GO:0009893)	0.042603527751110044	0.08848789123855703	0	0	6.38063063063063	20.13611038696133	SYK;IFNG
acute-phase response (GO:0006953)	0.04264235482763042	0.08848789123855703	0	0	24.972431077694235	78.78570447797571	IL6R
androgen receptor signaling pathway (GO:0030521)	0.04264235482763042	0.08848789123855703	0	0	24.972431077694235	78.78570447797571	AR
negative regulation of leukocyte mediated cytotoxicity (GO:0001911)	0.04264235482763042	0.08848789123855703	0	0	24.972431077694235	78.78570447797571	ARRB2
cellular response to estrogen stimulus (GO:0071391)	0.04264235482763042	0.08848789123855703	0	0	24.972431077694235	78.78570447797571	AR
regulation of extracellular matrix organization (GO:1903053)	0.04264235482763042	0.08848789123855703	0	0	24.972431077694235	78.78570447797571	RB1
central nervous system neuron development (GO:0021954)	0.04264235482763042	0.08848789123855703	0	0	24.972431077694235	78.78570447797571	HSP90AA1
regulation of integrin activation (GO:0033623)	0.04264235482763042	0.08848789123855703	0	0	24.972431077694235	78.78570447797571	PLEK
neurotrophin TRK receptor signaling pathway (GO:0048011)	0.04264235482763042	0.08848789123855703	0	0	24.972431077694235	78.78570447797571	SOS1
eye photoreceptor cell development (GO:0042462)	0.04264235482763042	0.08848789123855703	0	0	24.972431077694235	78.78570447797571	NRL
regulation of superoxide anion generation (GO:0032928)	0.04264235482763042	0.08848789123855703	0	0	24.972431077694235	78.78570447797571	SYK
regulation of T cell chemotaxis (GO:0010819)	0.04264235482763042	0.08848789123855703	0	0	24.972431077694235	78.78570447797571	ADAM17
positive regulation of chromosome organization (GO:2001252)	0.04264235482763042	0.08848789123855703	0	0	24.972431077694235	78.78570447797571	NBN
regulation of triglyceride biosynthetic process (GO:0010866)	0.04264235482763042	0.08848789123855703	0	0	24.972431077694235	78.78570447797571	NR1H2
positive regulation of exosomal secretion (GO:1903543)	0.04264235482763042	0.08848789123855703	0	0	24.972431077694235	78.78570447797571	IFNG
positive regulation of heterotypic cell-cell adhesion (GO:0034116)	0.04264235482763042	0.08848789123855703	0	0	24.972431077694235	78.78570447797571	LCK
positive regulation of membrane protein ectodomain proteolysis (GO:0051044)	0.04264235482763042	0.08848789123855703	0	0	24.972431077694235	78.78570447797571	IFNG
integrated stress response signaling (GO:0140467)	0.04264235482763042	0.08848789123855703	0	0	24.972431077694235	78.78570447797571	HSPA5
intracellular cholesterol transport (GO:0032367)	0.04264235482763042	0.08848789123855703	0	0	24.972431077694235	78.78570447797571	OSBP
positive regulation of osteoclast differentiation (GO:0045672)	0.04264235482763042	0.08848789123855703	0	0	24.972431077694235	78.78570447797571	IFNG
positive regulation of pattern recognition receptor signaling pathway (GO:0062208)	0.04264235482763042	0.08848789123855703	0	0	24.972431077694235	78.78570447797571	TLR3
steroid hormone mediated signaling pathway (GO:0043401)	0.04264235482763042	0.08848789123855703	0	0	24.972431077694235	78.78570447797571	AR
T cell proliferation (GO:0042098)	0.04264235482763042	0.08848789123855703	0	0	24.972431077694235	78.78570447797571	SLC11A1
membrane repolarization during cardiac muscle cell action potential (GO:0086013)	0.04264235482763042	0.08848789123855703	0	0	24.972431077694235	78.78570447797571	KCNJ2
myoblast differentiation (GO:0045445)	0.04264235482763042	0.08848789123855703	0	0	24.972431077694235	78.78570447797571	RB1
activation of protein kinase activity (GO:0032147)	0.04328517803985515	0.08954156954890471	0	0	6.323341836734694	19.854945653880563	SLC11A1;TLR3
response to lipid (GO:0033993)	0.04328517803985515	0.08954156954890471	0	0	6.323341836734694	19.854945653880563	ADAM17;SLC11A1
cellular response to lectin (GO:1990858)	0.04397092411089851	0.09053640585566991	0	0	6.2670670037926675	19.579737933333494	SYK;IKBKG
stimulatory C-type lectin receptor signaling pathway (GO:0002223)	0.04397092411089851	0.09053640585566991	0	0	6.2670670037926675	19.579737933333494	SYK;IKBKG
positive regulation of protein metabolic process (GO:0051247)	0.04397092411089851	0.09053640585566991	0	0	6.2670670037926675	19.579737933333494	RAB1A;NR1H2
positive regulation of angiogenesis (GO:0045766)	0.04466073738082895	0.09108649588752457	0	0	6.211779448621554	19.310313541537116	IL1A;HIF1A
activation of NF-kappaB-inducing kinase activity (GO:0007250)	0.0454207685297007	0.09108649588752457	0	0	23.30643274853801	72.05849833180837	TLR3
apoptotic DNA fragmentation (GO:0006309)	0.0454207685297007	0.09108649588752457	0	0	23.30643274853801	72.05849833180837	HMGB1
B cell activation involved in immune response (GO:0002312)	0.0454207685297007	0.09108649588752457	0	0	23.30643274853801	72.05849833180837	CD19
negative regulation of natural killer cell mediated cytotoxicity (GO:0045953)	0.0454207685297007	0.09108649588752457	0	0	23.30643274853801	72.05849833180837	ARRB2
negative regulation of telomere maintenance (GO:0032205)	0.0454207685297007	0.09108649588752457	0	0	23.30643274853801	72.05849833180837	NBN
regulation of interleukin-1 production (GO:0032652)	0.0454207685297007	0.09108649588752457	0	0	23.30643274853801	72.05849833180837	HMGB1
regulation of leukocyte activation (GO:0002694)	0.0454207685297007	0.09108649588752457	0	0	23.30643274853801	72.05849833180837	LCK
neutrophil activation (GO:0042119)	0.0454207685297007	0.09108649588752457	0	0	23.30643274853801	72.05849833180837	SYK
regulation of mast cell degranulation (GO:0043304)	0.0454207685297007	0.09108649588752457	0	0	23.30643274853801	72.05849833180837	SYK
dendritic cell chemotaxis (GO:0002407)	0.0454207685297007	0.09108649588752457	0	0	23.30643274853801	72.05849833180837	HMGB1
positive regulation of alpha-beta T cell proliferation (GO:0046641)	0.0454207685297007	0.09108649588752457	0	0	23.30643274853801	72.05849833180837	SYK
T cell mediated immunity (GO:0002456)	0.0454207685297007	0.09108649588752457	0	0	23.30643274853801	72.05849833180837	CD46
membrane repolarization (GO:0086009)	0.0454207685297007	0.09108649588752457	0	0	23.30643274853801	72.05849833180837	KCNJ2
mitotic sister chromatid cohesion (GO:0007064)	0.0454207685297007	0.09108649588752457	0	0	23.30643274853801	72.05849833180837	RB1
necroptotic process (GO:0070266)	0.0454207685297007	0.09108649588752457	0	0	23.30643274853801	72.05849833180837	TLR3
protein localization to endoplasmic reticulum (GO:0070972)	0.0454207685297007	0.09108649588752457	0	0	23.30643274853801	72.05849833180837	HSPA5
negative regulation of nucleic acid-templated transcription (GO:1903507)	0.04547455526209748	0.09108649588752457	0	0	3.13719806763285	9.695831671485424	RB1;CSF2;IFNG;NR1H2
regulation of cellular response to stress (GO:0080135)	0.04605245187625549	0.09210490375251099	0	0	6.104064039408867	18.788152079625114	HSP90AA1;MAPK1
innate immune response activating cell surface receptor signaling pathway (GO:0002220)	0.046754296578708956	0.09336776696290373	0	0	6.051587301587301	18.5350988536366	SYK;IKBKG
regulation of cholesterol biosynthetic process (GO:0045540)	0.0481912576899168	0.09411135154172263	0	0	21.848684210526315	66.25783142102262	SREBF2
negative regulation of phagocytosis (GO:0050765)	0.0481912576899168	0.09411135154172263	0	0	21.848684210526315	66.25783142102262	HMGB1
regulation of Golgi organization (GO:1903358)	0.0481912576899168	0.09411135154172263	0	0	21.848684210526315	66.25783142102262	MAPK1
regulation of metal ion transport (GO:0010959)	0.0481912576899168	0.09411135154172263	0	0	21.848684210526315	66.25783142102262	IL16
regulation of stem cell proliferation (GO:0072091)	0.0481912576899168	0.09411135154172263	0	0	21.848684210526315	66.25783142102262	EPCAM
positive regulation of cyclin-dependent protein serine/threonine kinase activity (GO:0045737)	0.0481912576899168	0.09411135154172263	0	0	21.848684210526315	66.25783142102262	ADAM17
positive regulation of cytokine production involved in inflammatory response (GO:1900017)	0.0481912576899168	0.09411135154172263	0	0	21.848684210526315	66.25783142102262	HIF1A
ruffle organization (GO:0031529)	0.0481912576899168	0.09411135154172263	0	0	21.848684210526315	66.25783142102262	PLEK
positive regulation of positive chemotaxis (GO:0050927)	0.0481912576899168	0.09411135154172263	0	0	21.848684210526315	66.25783142102262	IL16
membrane depolarization during cardiac muscle cell action potential (GO:0086012)	0.0481912576899168	0.09411135154172263	0	0	21.848684210526315	66.25783142102262	KCNJ2
positive regulation of stem cell proliferation (GO:2000648)	0.0481912576899168	0.09411135154172263	0	0	21.848684210526315	66.25783142102262	EPCAM
positive regulation of telomere capping (GO:1904355)	0.0481912576899168	0.09411135154172263	0	0	21.848684210526315	66.25783142102262	MAPK1
protein autoprocessing (GO:0016540)	0.0481912576899168	0.09411135154172263	0	0	21.848684210526315	66.25783142102262	CASP1
protein heterooligomerization (GO:0051291)	0.0481912576899168	0.09411135154172263	0	0	21.848684210526315	66.25783142102262	MAT2A
protein localization to chromosome, centromeric region (GO:0071459)	0.0481912576899168	0.09411135154172263	0	0	21.848684210526315	66.25783142102262	RB1
positive regulation of epithelial cell proliferation (GO:0050679)	0.04960093832942437	0.09547093160513488	0	0	5.850354191263282	17.57297523628775	STAT5A;HIF1A
proteolysis (GO:0006508)	0.05064628030891212	0.09547093160513488	0	0	3.7755441741357236	11.262031036428345	ADAM17;CASP1;MMP9
negative regulation of cation transmembrane transport (GO:1904063)	0.0509538444953197	0.09547093160513488	0	0	20.562435500515996	61.210979038699676	MMP9
amyloid precursor protein metabolic process (GO:0042982)	0.0509538444953197	0.09547093160513488	0	0	20.562435500515996	61.210979038699676	ADAM17
regulation of B cell differentiation (GO:0045577)	0.0509538444953197	0.09547093160513488	0	0	20.562435500515996	61.210979038699676	SYK
regulation of cellular protein catabolic process (GO:1903362)	0.0509538444953197	0.09547093160513488	0	0	20.562435500515996	61.210979038699676	HSP90AA1
cell migration involved in sprouting angiogenesis (GO:0002042)	0.0509538444953197	0.09547093160513488	0	0	20.562435500515996	61.210979038699676	SRF
regulation of early endosome to late endosome transport (GO:2000641)	0.0509538444953197	0.09547093160513488	0	0	20.562435500515996	61.210979038699676	MAPK1
dendritic cell migration (GO:0036336)	0.0509538444953197	0.09547093160513488	0	0	20.562435500515996	61.210979038699676	HMGB1
regulation of multicellular organism growth (GO:0040014)	0.0509538444953197	0.09547093160513488	0	0	20.562435500515996	61.210979038699676	STAT5A
DNA conformation change (GO:0071103)	0.0509538444953197	0.09547093160513488	0	0	20.562435500515996	61.210979038699676	HMGB1
DNA strand elongation (GO:0022616)	0.0509538444953197	0.09547093160513488	0	0	20.562435500515996	61.210979038699676	NBN
regulation of platelet aggregation (GO:0090330)	0.0509538444953197	0.09547093160513488	0	0	20.562435500515996	61.210979038699676	SYK
positive regulation of amyloid-beta formation (GO:1902004)	0.0509538444953197	0.09547093160513488	0	0	20.562435500515996	61.210979038699676	IFNG
establishment of vesicle localization (GO:0051650)	0.0509538444953197	0.09547093160513488	0	0	20.562435500515996	61.210979038699676	IKBKG
positive regulation of cell adhesion mediated by integrin (GO:0033630)	0.0509538444953197	0.09547093160513488	0	0	20.562435500515996	61.210979038699676	SYK
positive regulation of extracellular matrix organization (GO:1903055)	0.0509538444953197	0.09547093160513488	0	0	20.562435500515996	61.210979038699676	RB1
positive regulation of fatty acid metabolic process (GO:0045923)	0.0509538444953197	0.09547093160513488	0	0	20.562435500515996	61.210979038699676	NR1H2
response to interferon-alpha (GO:0035455)	0.0509538444953197	0.09547093160513488	0	0	20.562435500515996	61.210979038699676	IFNAR2
positive regulation of interleukin-4 production (GO:0032753)	0.0509538444953197	0.09547093160513488	0	0	20.562435500515996	61.210979038699676	SYK
positive regulation of lymphocyte chemotaxis (GO:0140131)	0.0509538444953197	0.09547093160513488	0	0	20.562435500515996	61.210979038699676	ADAM17
positive regulation of macrophage derived foam cell differentiation (GO:0010744)	0.0509538444953197	0.09547093160513488	0	0	20.562435500515996	61.210979038699676	CSF2
interleukin-6-mediated signaling pathway (GO:0070102)	0.0509538444953197	0.09547093160513488	0	0	20.562435500515996	61.210979038699676	IL6R
intracellular estrogen receptor signaling pathway (GO:0030520)	0.0509538444953197	0.09547093160513488	0	0	20.562435500515996	61.210979038699676	AR
positive regulation of nitric-oxide synthase activity (GO:0051000)	0.0509538444953197	0.09547093160513488	0	0	20.562435500515996	61.210979038699676	HIF1A
positive regulation of peptidyl-serine phosphorylation of STAT protein (GO:0033141)	0.0509538444953197	0.09547093160513488	0	0	20.562435500515996	61.210979038699676	IFNG
positive regulation of phosphoprotein phosphatase activity (GO:0032516)	0.0509538444953197	0.09547093160513488	0	0	20.562435500515996	61.210979038699676	PTPA
programmed necrotic cell death (GO:0097300)	0.0509538444953197	0.09547093160513488	0	0	20.562435500515996	61.210979038699676	TLR3
regulation of phosphorylation (GO:0042325)	0.0510474287390955	0.09547093160513488	0	0	5.754645760743322	17.12007173174857	AR;HIF1A
regulation of protein secretion (GO:0050708)	0.0510474287390955	0.09547093160513488	0	0	5.754645760743322	17.12007173174857	IL1A;IFNG
pyroptosis (GO:0070269)	0.053708551061233394	0.09742481355293499	0	0	19.419103313840157	56.7850128051737	CASP1
regulation of autophagy of mitochondrion (GO:1903146)	0.053708551061233394	0.09742481355293499	0	0	19.419103313840157	56.7850128051737	SREBF2
regulation of cell-cell adhesion mediated by cadherin (GO:2000047)	0.053708551061233394	0.09742481355293499	0	0	19.419103313840157	56.7850128051737	EPCAM
cardiac muscle cell contraction (GO:0086003)	0.053708551061233394	0.09742481355293499	0	0	19.419103313840157	56.7850128051737	KCNJ2
negative regulation of nervous system development (GO:0051961)	0.053708551061233394	0.09742481355293499	0	0	19.419103313840157	56.7850128051737	B2M
negative regulation of oxidative stress-induced intrinsic apoptotic signaling pathway (GO:1902176)	0.053708551061233394	0.09742481355293499	0	0	19.419103313840157	56.7850128051737	HIF1A
regulation of epithelial cell differentiation (GO:0030856)	0.053708551061233394	0.09742481355293499	0	0	19.419103313840157	56.7850128051737	IFNG
regulation of exosomal secretion (GO:1903541)	0.053708551061233394	0.09742481355293499	0	0	19.419103313840157	56.7850128051737	IFNG
cellular response to interleukin-7 (GO:0098761)	0.053708551061233394	0.09742481355293499	0	0	19.419103313840157	56.7850128051737	STAT5A
regulation of neuroinflammatory response (GO:0150077)	0.053708551061233394	0.09742481355293499	0	0	19.419103313840157	56.7850128051737	MMP9
diol metabolic process (GO:0034311)	0.053708551061233394	0.09742481355293499	0	0	19.419103313840157	56.7850128051737	HSP90AA1
DNA double-strand break processing (GO:0000729)	0.053708551061233394	0.09742481355293499	0	0	19.419103313840157	56.7850128051737	NBN
regulation of peptidyl-serine phosphorylation of STAT protein (GO:0033139)	0.053708551061233394	0.09742481355293499	0	0	19.419103313840157	56.7850128051737	IFNG
excitatory postsynaptic potential (GO:0060079)	0.053708551061233394	0.09742481355293499	0	0	19.419103313840157	56.7850128051737	ARRB2
regulation of T cell cytokine production (GO:0002724)	0.053708551061233394	0.09742481355293499	0	0	19.419103313840157	56.7850128051737	B2M
positive regulation of cellular protein catabolic process (GO:1903364)	0.053708551061233394	0.09742481355293499	0	0	19.419103313840157	56.7850128051737	HSP90AA1
positive regulation of macrophage migration (GO:1905523)	0.053708551061233394	0.09742481355293499	0	0	19.419103313840157	56.7850128051737	MAPK1
interleukin-7-mediated signaling pathway (GO:0038111)	0.053708551061233394	0.09742481355293499	0	0	19.419103313840157	56.7850128051737	STAT5A
positive regulation of monocyte chemotaxis (GO:0090026)	0.053708551061233394	0.09742481355293499	0	0	19.419103313840157	56.7850128051737	HMGB1
maintenance of protein localization in organelle (GO:0072595)	0.053708551061233394	0.09742481355293499	0	0	19.419103313840157	56.7850128051737	HSPA5
telomere capping (GO:0016233)	0.053708551061233394	0.09742481355293499	0	0	19.419103313840157	56.7850128051737	NBN
positive regulation of triglyceride metabolic process (GO:0090208)	0.053708551061233394	0.09742481355293499	0	0	19.419103313840157	56.7850128051737	NR1H2
positive regulation of macromolecule biosynthetic process (GO:0010557)	0.053985652942692225	0.09779368278963099	0	0	5.572272215973004	16.265668515978454	AR;IFNG
regulation of cell cycle (GO:0051726)	0.05458865401601645	0.09875109853374872	0	0	3.657896369841762	10.636903736605491	RB1;IFNG;NBN
protein phosphorylation (GO:0006468)	0.05556956006897399	0.0998131462490554	0	0	2.9283348389039445	8.46323823077438	SYK;LCK;MAPK1;TLR3
adaptive immune response based on somatic recombination of immune receptors built from immunoglobulin superfamily domains (GO:0002460)	0.05645539946213541	0.0998131462490554	0	0	18.39612188365651	52.87605301742885	CD46
negative regulation of dephosphorylation (GO:0035305)	0.05645539946213541	0.0998131462490554	0	0	18.39612188365651	52.87605301742885	PTPA
negative regulation of lipid storage (GO:0010888)	0.05645539946213541	0.0998131462490554	0	0	18.39612188365651	52.87605301742885	NR1H2
negative regulation of osteoclast differentiation (GO:0045671)	0.05645539946213541	0.0998131462490554	0	0	18.39612188365651	52.87605301742885	TLR3
cellular monovalent inorganic cation homeostasis (GO:0030004)	0.05645539946213541	0.0998131462490554	0	0	18.39612188365651	52.87605301742885	KCNJ2
regulation of granulocyte chemotaxis (GO:0071622)	0.05645539946213541	0.0998131462490554	0	0	18.39612188365651	52.87605301742885	MAPK1
cortical actin cytoskeleton organization (GO:0030866)	0.05645539946213541	0.0998131462490554	0	0	18.39612188365651	52.87605301742885	PLEK
regulation of programmed necrotic cell death (GO:0062098)	0.05645539946213541	0.0998131462490554	0	0	18.39612188365651	52.87605301742885	HSP90AA1
regulation of protein localization to cell periphery (GO:1904375)	0.05645539946213541	0.0998131462490554	0	0	18.39612188365651	52.87605301742885	AR
positive regulation of alpha-beta T cell activation (GO:0046635)	0.05645539946213541	0.0998131462490554	0	0	18.39612188365651	52.87605301742885	SYK
regulation of smooth muscle contraction (GO:0006940)	0.05645539946213541	0.0998131462490554	0	0	18.39612188365651	52.87605301742885	SRF
regulation of tissue remodeling (GO:0034103)	0.05645539946213541	0.0998131462490554	0	0	18.39612188365651	52.87605301742885	IL2
positive regulation of cyclin-dependent protein kinase activity (GO:1904031)	0.05645539946213541	0.0998131462490554	0	0	18.39612188365651	52.87605301742885	ADAM17
growth hormone receptor signaling pathway (GO:0060396)	0.05645539946213541	0.0998131462490554	0	0	18.39612188365651	52.87605301742885	STAT5A
positive regulation of lymphocyte differentiation (GO:0045621)	0.05645539946213541	0.0998131462490554	0	0	18.39612188365651	52.87605301742885	SYK
positive regulation of nitrogen compound metabolic process (GO:0051173)	0.05645539946213541	0.0998131462490554	0	0	18.39612188365651	52.87605301742885	IFNG
purinergic nucleotide receptor signaling pathway (GO:0035590)	0.059194411708517525	0.10260364696143039	0	0	17.475438596491227	49.401809098663186	CASP1
negative regulation of ion transmembrane transporter activity (GO:0032413)	0.059194411708517525	0.10260364696143039	0	0	17.475438596491227	49.401809098663186	MMP9
regulation of cholesterol metabolic process (GO:0090181)	0.059194411708517525	0.10260364696143039	0	0	17.475438596491227	49.401809098663186	SREBF2
cellular response to steroid hormone stimulus (GO:0071383)	0.059194411708517525	0.10260364696143039	0	0	17.475438596491227	49.401809098663186	AR
neurotrophin signaling pathway (GO:0038179)	0.059194411708517525	0.10260364696143039	0	0	17.475438596491227	49.401809098663186	SOS1
regulation of lipoprotein lipase activity (GO:0051004)	0.059194411708517525	0.10260364696143039	0	0	17.475438596491227	49.401809098663186	NR1H2
extrinsic apoptotic signaling pathway in absence of ligand (GO:0097192)	0.059194411708517525	0.10260364696143039	0	0	17.475438596491227	49.401809098663186	BCL2A1
regulation of transcription by RNA polymerase III (GO:0006359)	0.059194411708517525	0.10260364696143039	0	0	17.475438596491227	49.401809098663186	AR
regulation of ubiquitin protein ligase activity (GO:1904666)	0.059194411708517525	0.10260364696143039	0	0	17.475438596491227	49.401809098663186	RAB1A
positive regulation of lipid storage (GO:0010884)	0.059194411708517525	0.10260364696143039	0	0	17.475438596491227	49.401809098663186	SREBF2
sterol transport (GO:0015918)	0.059194411708517525	0.10260364696143039	0	0	17.475438596491227	49.401809098663186	OSBP
positive regulation of T cell cytokine production (GO:0002726)	0.059194411708517525	0.10260364696143039	0	0	17.475438596491227	49.401809098663186	B2M
positive regulation of transcription from RNA polymerase II promoter involved in cellular response to chemical stimulus (GO:1901522)	0.059194411708517525	0.10260364696143039	0	0	17.475438596491227	49.401809098663186	HIF1A
positive regulation of vascular associated smooth muscle cell proliferation (GO:1904707)	0.059194411708517525	0.10260364696143039	0	0	17.475438596491227	49.401809098663186	MMP9
vacuolar acidification (GO:0007035)	0.059194411708517525	0.10260364696143039	0	0	17.475438596491227	49.401809098663186	SLC11A1
positive regulation of apoptotic process (GO:0043065)	0.06100647962032144	0.10560651694066088	0	0	3.488599348534202	9.756828130830485	PTPA;HMGB1;SOS1
regulation of chromosome organization (GO:0033044)	0.06192560972922704	0.10567999807072723	0	0	16.642439431913115	46.29629511520948	RB1
negative regulation of phosphate metabolic process (GO:0045936)	0.06192560972922704	0.10567999807072723	0	0	16.642439431913115	46.29629511520948	PLEK
negative regulation of protein dephosphorylation (GO:0035308)	0.06192560972922704	0.10567999807072723	0	0	16.642439431913115	46.29629511520948	PTPA
chaperone-mediated protein complex assembly (GO:0051131)	0.06192560972922704	0.10567999807072723	0	0	16.642439431913115	46.29629511520948	HSP90AA1
regulation of macrophage chemotaxis (GO:0010758)	0.06192560972922704	0.10567999807072723	0	0	16.642439431913115	46.29629511520948	MAPK1
regulation of membrane protein ectodomain proteolysis (GO:0051043)	0.06192560972922704	0.10567999807072723	0	0	16.642439431913115	46.29629511520948	IFNG
positive regulation of amyloid precursor protein catabolic process (GO:1902993)	0.06192560972922704	0.10567999807072723	0	0	16.642439431913115	46.29629511520948	IFNG
positive regulation of DNA-templated transcription, initiation (GO:2000144)	0.06192560972922704	0.10567999807072723	0	0	16.642439431913115	46.29629511520948	SRF
positive regulation of signal transduction by p53 class mediator (GO:1901798)	0.06192560972922704	0.10567999807072723	0	0	16.642439431913115	46.29629511520948	RPS20
membrane protein intracellular domain proteolysis (GO:0031293)	0.06192560972922704	0.10567999807072723	0	0	16.642439431913115	46.29629511520948	ADAM17
microglial cell activation (GO:0001774)	0.06192560972922704	0.10567999807072723	0	0	16.642439431913115	46.29629511520948	IFNG
transcription initiation from RNA polymerase II promoter (GO:0006367)	0.062364307667774774	0.10629186628209429	0	0	5.125258799171843	14.221374174921488	AR;NR1H2
negative regulation of G protein-coupled receptor signaling pathway (GO:0045744)	0.06464901542758433	0.10781594345133075	0	0	15.885167464114833	43.50601712183945	PLEK
regulation of B cell receptor signaling pathway (GO:0050855)	0.06464901542758433	0.10781594345133075	0	0	15.885167464114833	43.50601712183945	CD19
blood vessel endothelial cell migration (GO:0043534)	0.06464901542758433	0.10781594345133075	0	0	15.885167464114833	43.50601712183945	SRF
negative regulation of phosphoprotein phosphatase activity (GO:0032515)	0.06464901542758433	0.10781594345133075	0	0	15.885167464114833	43.50601712183945	PTPA
regulation of interleukin-4 production (GO:0032673)	0.06464901542758433	0.10781594345133075	0	0	15.885167464114833	43.50601712183945	SYK
regulation of mononuclear cell migration (GO:0071675)	0.06464901542758433	0.10781594345133075	0	0	15.885167464114833	43.50601712183945	MAPK1
regulation of necroptotic process (GO:0060544)	0.06464901542758433	0.10781594345133075	0	0	15.885167464114833	43.50601712183945	HSP90AA1
DNA catabolic process, endonucleolytic (GO:0000737)	0.06464901542758433	0.10781594345133075	0	0	15.885167464114833	43.50601712183945	HMGB1
ERK1 and ERK2 cascade (GO:0070371)	0.06464901542758433	0.10781594345133075	0	0	15.885167464114833	43.50601712183945	MAPK1
positive regulation of cholesterol efflux (GO:0010875)	0.06464901542758433	0.10781594345133075	0	0	15.885167464114833	43.50601712183945	NR1H2
response to copper ion (GO:0046688)	0.06464901542758433	0.10781594345133075	0	0	15.885167464114833	43.50601712183945	IL1A
positive regulation of interleukin-17 production (GO:0032740)	0.06464901542758433	0.10781594345133075	0	0	15.885167464114833	43.50601712183945	IL2
positive regulation of protein autophosphorylation (GO:0031954)	0.06464901542758433	0.10781594345133075	0	0	15.885167464114833	43.50601712183945	NBN
positive regulation of receptor internalization (GO:0002092)	0.06464901542758433	0.10781594345133075	0	0	15.885167464114833	43.50601712183945	ARRB2
membrane protein ectodomain proteolysis (GO:0006509)	0.06464901542758433	0.10781594345133075	0	0	15.885167464114833	43.50601712183945	ADAM17
positive regulation of transcription initiation from RNA polymerase II promoter (GO:0060261)	0.06464901542758433	0.10781594345133075	0	0	15.885167464114833	43.50601712183945	SRF
vesicle transport along microtubule (GO:0047496)	0.06464901542758433	0.10781594345133075	0	0	15.885167464114833	43.50601712183945	RAB1A
negative regulation of DNA-binding transcription factor activity (GO:0043433)	0.06472208973398136	0.10781594345133075	0	0	5.015450861195542	13.730562681692064	RB1;ARRB2
transcription by RNA polymerase II (GO:0006366)	0.06579874583094338	0.10947194099351432	0	0	3.3768282190995125	9.188871308021504	AR;NR1H2;ARRB2
proteasome-mediated ubiquitin-dependent protein catabolic process (GO:0043161)	0.06628734540121904	0.1100068063429472	0	0	3.3660377358490567	9.134606006569935	RB1;HSPA5;ARRB2
apoptotic nuclear changes (GO:0030262)	0.06736465064138245	0.1100068063429472	0	0	15.193745232646835	40.98717694310057	HMGB1
axon extension (GO:0048675)	0.06736465064138245	0.1100068063429472	0	0	15.193745232646835	40.98717694310057	HSP90AA1
regulation of cell size (GO:0008361)	0.06736465064138245	0.1100068063429472	0	0	15.193745232646835	40.98717694310057	PLEK
negative regulation of neuron differentiation (GO:0045665)	0.06736465064138245	0.1100068063429472	0	0	15.193745232646835	40.98717694310057	B2M
cellular response to catecholamine stimulus (GO:0071870)	0.06736465064138245	0.1100068063429472	0	0	15.193745232646835	40.98717694310057	MAPK1
nucleotide-binding domain, leucine rich repeat containing receptor signaling pathway (GO:0035872)	0.06736465064138245	0.1100068063429472	0	0	15.193745232646835	40.98717694310057	IKBKG
dendritic cell differentiation (GO:0097028)	0.06736465064138245	0.1100068063429472	0	0	15.193745232646835	40.98717694310057	CSF2
positive regulation of cellular response to transforming growth factor beta stimulus (GO:1903846)	0.06736465064138245	0.1100068063429472	0	0	15.193745232646835	40.98717694310057	ADAM17
regulation of vascular endothelial growth factor receptor signaling pathway (GO:0030947)	0.06736465064138245	0.1100068063429472	0	0	15.193745232646835	40.98717694310057	HIF1A
immune response-activating cell surface receptor signaling pathway (GO:0002429)	0.06736465064138245	0.1100068063429472	0	0	15.193745232646835	40.98717694310057	CD19
positive regulation of transforming growth factor beta receptor signaling pathway (GO:0030511)	0.06736465064138245	0.1100068063429472	0	0	15.193745232646835	40.98717694310057	ADAM17
potassium ion homeostasis (GO:0055075)	0.06736465064138245	0.1100068063429472	0	0	15.193745232646835	40.98717694310057	KCNJ2
wound healing, spreading of cells (GO:0044319)	0.06736465064138245	0.1100068063429472	0	0	15.193745232646835	40.98717694310057	ADAM17
protein insertion into mitochondrial membrane (GO:0051204)	0.06736465064138245	0.1100068063429472	0	0	15.193745232646835	40.98717694310057	HSP90AA1
positive regulation of cytosolic calcium ion concentration (GO:0007204)	0.06791211772518609	0.11076441341155811	0	0	4.876108374384237	13.11449239887666	HMGB1;PTGDR
regulation of cytosolic calcium ion concentration (GO:0051480)	0.06871772932505933	0.11180332403071003	0	0	4.842465753424658	12.966903200675857	HMGB1;PTGDR
positive regulation of intracellular protein transport (GO:0090316)	0.06871772932505933	0.11180332403071003	0	0	4.842465753424658	12.966903200675857	IFNG;SREBF2
negative regulation of cellular carbohydrate metabolic process (GO:0010677)	0.0700725371329717	0.11235330621320493	0	0	14.559941520467836	38.70359077425905	PLEK
negative regulation of endocytosis (GO:0045806)	0.0700725371329717	0.11235330621320493	0	0	14.559941520467836	38.70359077425905	NR1H2
regulation of cholesterol transport (GO:0032374)	0.0700725371329717	0.11235330621320493	0	0	14.559941520467836	38.70359077425905	NR1H2
negative regulation of response to endoplasmic reticulum stress (GO:1903573)	0.0700725371329717	0.11235330621320493	0	0	14.559941520467836	38.70359077425905	NR1H2
negative regulation of sequestering of calcium ion (GO:0051283)	0.0700725371329717	0.11235330621320493	0	0	14.559941520467836	38.70359077425905	LCK
regulation of heterotypic cell-cell adhesion (GO:0034114)	0.0700725371329717	0.11235330621320493	0	0	14.559941520467836	38.70359077425905	LCK
chemical synaptic transmission, postsynaptic (GO:0099565)	0.0700725371329717	0.11235330621320493	0	0	14.559941520467836	38.70359077425905	ARRB2
positive regulation of ERBB signaling pathway (GO:1901186)	0.0700725371329717	0.11235330621320493	0	0	14.559941520467836	38.70359077425905	MMP9
response to dsRNA (GO:0043331)	0.0700725371329717	0.11235330621320493	0	0	14.559941520467836	38.70359077425905	TLR3
positive regulation of peptidyl-threonine phosphorylation (GO:0010800)	0.0700725371329717	0.11235330621320493	0	0	14.559941520467836	38.70359077425905	MAPK1
positive regulation of release of cytochrome c from mitochondria (GO:0090200)	0.0700725371329717	0.11235330621320493	0	0	14.559941520467836	38.70359077425905	MMP9
positive regulation of T cell migration (GO:2000406)	0.0700725371329717	0.11235330621320493	0	0	14.559941520467836	38.70359077425905	ADAM17
negative regulation of cell development (GO:0010721)	0.07277269660307303	0.115151068849254	0	0	13.976842105263158	36.62511888924771	B2M
regulation of actin filament bundle assembly (GO:0032231)	0.07277269660307303	0.115151068849254	0	0	13.976842105263158	36.62511888924771	PLEK
chaperone cofactor-dependent protein refolding (GO:0051085)	0.07277269660307303	0.115151068849254	0	0	13.976842105263158	36.62511888924771	HSPA5
regulation of mitotic metaphase/anaphase transition (GO:0030071)	0.07277269660307303	0.115151068849254	0	0	13.976842105263158	36.62511888924771	RB1
regulation of monocyte chemotaxis (GO:0090025)	0.07277269660307303	0.115151068849254	0	0	13.976842105263158	36.62511888924771	HMGB1
endothelial cell development (GO:0001885)	0.07277269660307303	0.115151068849254	0	0	13.976842105263158	36.62511888924771	PECAM1
regulation of telomere maintenance (GO:0032204)	0.07277269660307303	0.115151068849254	0	0	13.976842105263158	36.62511888924771	NBN
positive regulation of G1/S transition of mitotic cell cycle (GO:1900087)	0.07277269660307303	0.115151068849254	0	0	13.976842105263158	36.62511888924771	ADAM17
positive regulation of interleukin-2 production (GO:0032743)	0.07277269660307303	0.115151068849254	0	0	13.976842105263158	36.62511888924771	IL1A
membrane depolarization during action potential (GO:0086010)	0.07277269660307303	0.115151068849254	0	0	13.976842105263158	36.62511888924771	KCNJ2
mononuclear cell differentiation (GO:1903131)	0.07277269660307303	0.115151068849254	0	0	13.976842105263158	36.62511888924771	CSF2
negative regulation of cellular macromolecule biosynthetic process (GO:2000113)	0.07396970387612166	0.11676404887688055	0	0	2.6463406316076665	6.891334783174158	RB1;CSF2;IFNG;NR1H2
positive regulation of NF-kappaB transcription factor activity (GO:0051092)	0.07444503075939254	0.11676404887688055	0	0	4.619281045751634	11.999479895254678	AR;IKBKG
regulation of signal transduction by p53 class mediator (GO:1901796)	0.07527550053690849	0.11676404887688055	0	0	4.589053803339517	11.870049115525314	RPS20;NBN
acute inflammatory response (GO:0002526)	0.07546515074471088	0.11676404887688055	0	0	13.43859649122807	34.726466325654	IL6R
negative regulation of cation channel activity (GO:2001258)	0.07546515074471088	0.11676404887688055	0	0	13.43859649122807	34.726466325654	MMP9
bile acid biosynthetic process (GO:0006699)	0.07546515074471088	0.11676404887688055	0	0	13.43859649122807	34.726466325654	OSBP
regulation of epidermal growth factor-activated receptor activity (GO:0007176)	0.07546515074471088	0.11676404887688055	0	0	13.43859649122807	34.726466325654	ADAM17
cellular response to unfolded protein (GO:0034620)	0.07546515074471088	0.11676404887688055	0	0	13.43859649122807	34.726466325654	HSPA5
cellular senescence (GO:0090398)	0.07546515074471088	0.11676404887688055	0	0	13.43859649122807	34.726466325654	SRF
cytoplasmic pattern recognition receptor signaling pathway (GO:0002753)	0.07546515074471088	0.11676404887688055	0	0	13.43859649122807	34.726466325654	IKBKG
peptide hormone secretion (GO:0030072)	0.07546515074471088	0.11676404887688055	0	0	13.43859649122807	34.726466325654	RAB1A
positive regulation of calcium ion transmembrane transport (GO:1904427)	0.07546515074471088	0.11676404887688055	0	0	13.43859649122807	34.726466325654	CD19
positive regulation of cellular component movement (GO:0051272)	0.07546515074471088	0.11676404887688055	0	0	13.43859649122807	34.726466325654	ADAM17
regulation of toll-like receptor signaling pathway (GO:0034121)	0.07546515074471088	0.11676404887688055	0	0	13.43859649122807	34.726466325654	TLR3
regulation of transcription regulatory region DNA binding (GO:2000677)	0.07546515074471088	0.11676404887688055	0	0	13.43859649122807	34.726466325654	RB1
positive regulation of erythrocyte differentiation (GO:0045648)	0.07546515074471088	0.11676404887688055	0	0	13.43859649122807	34.726466325654	HIF1A
release of sequestered calcium ion into cytosol (GO:0051209)	0.07546515074471088	0.11676404887688055	0	0	13.43859649122807	34.726466325654	LCK
positive regulation of nuclear division (GO:0051785)	0.07546515074471088	0.11676404887688055	0	0	13.43859649122807	34.726466325654	IL1A
mitotic chromosome condensation (GO:0007076)	0.07546515074471088	0.11676404887688055	0	0	13.43859649122807	34.726466325654	RB1
cellular protein modification process (GO:0006464)	0.07557715793671443	0.1168010622658314	0	0	2.142711557333736	5.533769407395078	RAB1A;FCGR3A;SYK;LCK;MAPK1;HIF1A
T cell receptor signaling pathway (GO:0050852)	0.07694541391953433	0.11877720472328582	0	0	4.529761904761905	11.617294721430028	LCK;IKBKG
regulation of B cell activation (GO:0050864)	0.07814992111457102	0.11883806811688208	0	0	12.940220922677064	32.98625659573303	CD19
regulation of calcium-mediated signaling (GO:0050848)	0.07814992111457102	0.11883806811688208	0	0	12.940220922677064	32.98625659573303	PLEK
negative regulation of phosphatase activity (GO:0010923)	0.07814992111457102	0.11883806811688208	0	0	12.940220922677064	32.98625659573303	PTPA
cellular response to interleukin-6 (GO:0071354)	0.07814992111457102	0.11883806811688208	0	0	12.940220922677064	32.98625659573303	IL6R
cellular zinc ion homeostasis (GO:0006882)	0.07814992111457102	0.11883806811688208	0	0	12.940220922677064	32.98625659573303	LCK
regulation of immunoglobulin production (GO:0002637)	0.07814992111457102	0.11883806811688208	0	0	12.940220922677064	32.98625659573303	IL2
nucleotide-binding oligomerization domain containing signaling pathway (GO:0070423)	0.07814992111457102	0.11883806811688208	0	0	12.940220922677064	32.98625659573303	IKBKG
regulation of phosphatase activity (GO:0010921)	0.07814992111457102	0.11883806811688208	0	0	12.940220922677064	32.98625659573303	PTPA
positive regulation of defense response to virus by host (GO:0002230)	0.07814992111457102	0.11883806811688208	0	0	12.940220922677064	32.98625659573303	HSP90AA1
response to interferon-beta (GO:0035456)	0.07814992111457102	0.11883806811688208	0	0	12.940220922677064	32.98625659573303	IFNAR2
positive regulation of phosphatidylinositol 3-kinase activity (GO:0043552)	0.07814992111457102	0.11883806811688208	0	0	12.940220922677064	32.98625659573303	CD19
positive regulation of protein import into nucleus (GO:0042307)	0.07814992111457102	0.11883806811688208	0	0	12.940220922677064	32.98625659573303	IFNG
T cell activation involved in immune response (GO:0002286)	0.07814992111457102	0.11883806811688208	0	0	12.940220922677064	32.98625659573303	SLC11A1
negative regulation of interferon-gamma production (GO:0032689)	0.08082702927193472	0.12206906698699936	0	0	12.477443609022556	31.38630877384684	HMGB1
negative regulation of mRNA catabolic process (GO:1902373)	0.08082702927193472	0.12206906698699936	0	0	12.477443609022556	31.38630877384684	SLC11A1
negative regulation of myeloid leukocyte differentiation (GO:0002762)	0.08082702927193472	0.12206906698699936	0	0	12.477443609022556	31.38630877384684	TLR3
regulation of fatty acid biosynthetic process (GO:0042304)	0.08082702927193472	0.12206906698699936	0	0	12.477443609022556	31.38630877384684	NR1H2
positive regulation of dephosphorylation (GO:0035306)	0.08082702927193472	0.12206906698699936	0	0	12.477443609022556	31.38630877384684	PTPA
telomere maintenance via telomerase (GO:0007004)	0.08082702927193472	0.12206906698699936	0	0	12.477443609022556	31.38630877384684	HSP90AA1
double-strand break repair (GO:0006302)	0.08202525476878886	0.12373775634063029	0	0	4.360670194003528	10.904850463468435	HMGB1;NBN
cardiac muscle cell action potential (GO:0086001)	0.0834964966939316	0.12426077959164232	0	0	12.04658197217181	29.91106798113016	KCNJ2
cell projection organization (GO:0030030)	0.0834964966939316	0.12426077959164232	0	0	12.04658197217181	29.91106798113016	PLEK
regulation of natural killer cell mediated cytotoxicity (GO:0042269)	0.0834964966939316	0.12426077959164232	0	0	12.04658197217181	29.91106798113016	ARRB2
phosphatidylcholine acyl-chain remodeling (GO:0036151)	0.0834964966939316	0.12426077959164232	0	0	12.04658197217181	29.91106798113016	NR1H2
regulation of protein localization to membrane (GO:1905475)	0.0834964966939316	0.12426077959164232	0	0	12.04658197217181	29.91106798113016	AR
positive regulation of B cell proliferation (GO:0030890)	0.0834964966939316	0.12426077959164232	0	0	12.04658197217181	29.91106798113016	IL2
regulation of type I interferon-mediated signaling pathway (GO:0060338)	0.0834964966939316	0.12426077959164232	0	0	12.04658197217181	29.91106798113016	IFNAR2
positive regulation of lipid kinase activity (GO:0090218)	0.0834964966939316	0.12426077959164232	0	0	12.04658197217181	29.91106798113016	CD19
RNA-dependent DNA biosynthetic process (GO:0006278)	0.0834964966939316	0.12426077959164232	0	0	12.04658197217181	29.91106798113016	HSP90AA1
positive regulation of protein import (GO:1904591)	0.0834964966939316	0.12426077959164232	0	0	12.04658197217181	29.91106798113016	IFNG
maintenance of blood-brain barrier (GO:0035633)	0.0834964966939316	0.12426077959164232	0	0	12.04658197217181	29.91106798113016	PECAM1
zinc ion homeostasis (GO:0055069)	0.0834964966939316	0.12426077959164232	0	0	12.04658197217181	29.91106798113016	LCK
DNA-templated transcription, initiation (GO:0006352)	0.08546838247278453	0.12665849797777473	0	0	4.25473321858864	10.464979125987295	AR;NR1H2
'de novo' posttranslational protein folding (GO:0051084)	0.08615834477824497	0.12665849797777473	0	0	11.644444444444444	28.547152703267713	HSPA5
regulation of cellular senescence (GO:2000772)	0.08615834477824497	0.12665849797777473	0	0	11.644444444444444	28.547152703267713	B2M
cardiac muscle cell action potential involved in contraction (GO:0086002)	0.08615834477824497	0.12665849797777473	0	0	11.644444444444444	28.547152703267713	KCNJ2
regulation of developmental growth (GO:0048638)	0.08615834477824497	0.12665849797777473	0	0	11.644444444444444	28.547152703267713	STAT5A
organelle transport along microtubule (GO:0072384)	0.08615834477824497	0.12665849797777473	0	0	11.644444444444444	28.547152703267713	RAB1A
peptide cross-linking (GO:0018149)	0.08615834477824497	0.12665849797777473	0	0	11.644444444444444	28.547152703267713	FCGR3A
positive regulation of leukocyte cell-cell adhesion (GO:1903039)	0.08615834477824497	0.12665849797777473	0	0	11.644444444444444	28.547152703267713	LCK
positive regulation of mononuclear cell migration (GO:0071677)	0.08615834477824497	0.12665849797777473	0	0	11.644444444444444	28.547152703267713	HMGB1
positive regulation of protein targeting to mitochondrion (GO:1903955)	0.08615834477824497	0.12665849797777473	0	0	11.644444444444444	28.547152703267713	SREBF2
positive regulation of ubiquitin-protein transferase activity (GO:0051443)	0.08615834477824497	0.12665849797777473	0	0	11.644444444444444	28.547152703267713	RAB1A
neuron projection development (GO:0031175)	0.08807939164753467	0.12884628103660875	0	0	4.178571428571429	10.151909040315498	RB1;HMGB1
positive regulation of I-kappaB kinase/NF-kappaB signaling (GO:0043123)	0.08807939164753467	0.12884628103660875	0	0	4.178571428571429	10.151909040315498	CASP1;IKBKG
aortic valve morphogenesis (GO:0003180)	0.08881259492266998	0.12884628103660875	0	0	11.268251273344651	27.28299202091226	RB1
B cell proliferation (GO:0042100)	0.08881259492266998	0.12884628103660875	0	0	11.268251273344651	27.28299202091226	CD19
cellular response to topologically incorrect protein (GO:0035967)	0.08881259492266998	0.12884628103660875	0	0	11.268251273344651	27.28299202091226	HSPA5
DNA damage checkpoint signaling (GO:0000077)	0.08881259492266998	0.12884628103660875	0	0	11.268251273344651	27.28299202091226	NBN
regulation of NMDA receptor activity (GO:2000310)	0.08881259492266998	0.12884628103660875	0	0	11.268251273344651	27.28299202091226	IFNG
endodermal cell differentiation (GO:0035987)	0.08881259492266998	0.12884628103660875	0	0	11.268251273344651	27.28299202091226	MMP9
regulation of transcription involved in G1/S transition of mitotic cell cycle (GO:0000083)	0.08881259492266998	0.12884628103660875	0	0	11.268251273344651	27.28299202091226	RB1
hematopoietic progenitor cell differentiation (GO:0002244)	0.08881259492266998	0.12884628103660875	0	0	11.268251273344651	27.28299202091226	PLEK
positive regulation of receptor signaling pathway via STAT (GO:1904894)	0.08881259492266998	0.12884628103660875	0	0	11.268251273344651	27.28299202091226	IL10RB
metal ion export (GO:0070839)	0.08881259492266998	0.12884628103660875	0	0	11.268251273344651	27.28299202091226	SLC11A1
positive regulation of ERK1 and ERK2 cascade (GO:0070374)	0.08895506843011722	0.12891193523315347	0	0	4.153781512605042	10.050588964414146	ARRB2;HMGB1
antigen processing and presentation of peptide antigen via MHC class I (GO:0002474)	0.09145926840160942	0.13068425635833417	0	0	10.915570175438596	26.10853270693433	B2M
apoptotic cell clearance (GO:0043277)	0.09145926840160942	0.13068425635833417	0	0	10.915570175438596	26.10853270693433	HMGB1
bile acid metabolic process (GO:0008206)	0.09145926840160942	0.13068425635833417	0	0	10.915570175438596	26.10853270693433	OSBP
negative regulation of smooth muscle cell proliferation (GO:0048662)	0.09145926840160942	0.13068425635833417	0	0	10.915570175438596	26.10853270693433	IFNG
neuron projection extension (GO:1990138)	0.09145926840160942	0.13068425635833417	0	0	10.915570175438596	26.10853270693433	HSP90AA1
phosphatidylcholine biosynthetic process (GO:0006656)	0.09145926840160942	0.13068425635833417	0	0	10.915570175438596	26.10853270693433	PCYT1A
positive regulation of cholesterol transport (GO:0032376)	0.09145926840160942	0.13068425635833417	0	0	10.915570175438596	26.10853270693433	NR1H2
positive regulation of cytokine production involved in immune response (GO:0002720)	0.09145926840160942	0.13068425635833417	0	0	10.915570175438596	26.10853270693433	B2M
RNA stabilization (GO:0043489)	0.09145926840160942	0.13068425635833417	0	0	10.915570175438596	26.10853270693433	SLC11A1
signal transduction by p53 class mediator (GO:0072331)	0.09145926840160942	0.13068425635833417	0	0	10.915570175438596	26.10853270693433	NBN
positive regulation of receptor signaling pathway via JAK-STAT (GO:0046427)	0.09145926840160942	0.13068425635833417	0	0	10.915570175438596	26.10853270693433	IL10RB
positive regulation of telomere maintenance via telomerase (GO:0032212)	0.09145926840160942	0.13068425635833417	0	0	10.915570175438596	26.10853270693433	MAPK1
mitotic G2 DNA damage checkpoint signaling (GO:0007095)	0.09145926840160942	0.13068425635833417	0	0	10.915570175438596	26.10853270693433	NBN
positive regulation of developmental process (GO:0051094)	0.09337251369133091	0.13288014959422886	0	0	4.034081632653061	9.56544599695447	AR;SRF
negative regulation of blood vessel endothelial cell migration (GO:0043537)	0.09409838647736117	0.13288014959422886	0	0	10.584263689526848	25.015000999516026	HMGB1
regulation of amyloid-beta formation (GO:1902003)	0.09409838647736117	0.13288014959422886	0	0	10.584263689526848	25.015000999516026	IFNG
regulation of cell adhesion mediated by integrin (GO:0033628)	0.09409838647736117	0.13288014959422886	0	0	10.584263689526848	25.015000999516026	SYK
positive regulation of calcium ion transport into cytosol (GO:0010524)	0.09409838647736117	0.13288014959422886	0	0	10.584263689526848	25.015000999516026	CD19
regulation of transmembrane transport (GO:0034762)	0.09409838647736117	0.13288014959422886	0	0	10.584263689526848	25.015000999516026	KCNJ2
response to steroid hormone (GO:0048545)	0.09409838647736117	0.13288014959422886	0	0	10.584263689526848	25.015000999516026	AR
sister chromatid segregation (GO:0000819)	0.09409838647736117	0.13288014959422886	0	0	10.584263689526848	25.015000999516026	RB1
positive regulation of protein dephosphorylation (GO:0035307)	0.09409838647736117	0.13288014959422886	0	0	10.584263689526848	25.015000999516026	PTPA
positive regulation of release of sequestered calcium ion into cytosol (GO:0051281)	0.09409838647736117	0.13288014959422886	0	0	10.584263689526848	25.015000999516026	CD19
protein localization to chromosome (GO:0034502)	0.09409838647736117	0.13288014959422886	0	0	10.584263689526848	25.015000999516026	RB1
negative regulation of cell cycle G1/S phase transition (GO:1902807)	0.09672997032273795	0.1345896544049848	0	0	10.272445820433436	23.994707599817854	RB1
negative regulation of neurogenesis (GO:0050768)	0.09672997032273795	0.1345896544049848	0	0	10.272445820433436	23.994707599817854	B2M
regulation of ion transmembrane transport (GO:0034765)	0.09672997032273795	0.1345896544049848	0	0	10.272445820433436	23.994707599817854	KCNJ2
regulation of muscle cell differentiation (GO:0051147)	0.09672997032273795	0.1345896544049848	0	0	10.272445820433436	23.994707599817854	SRF
regulation of phosphatidylinositol 3-kinase activity (GO:0043551)	0.09672997032273795	0.1345896544049848	0	0	10.272445820433436	23.994707599817854	CD19
regulation of postsynaptic membrane potential (GO:0060078)	0.09672997032273795	0.1345896544049848	0	0	10.272445820433436	23.994707599817854	ARRB2
regulation of protein polymerization (GO:0032271)	0.09672997032273795	0.1345896544049848	0	0	10.272445820433436	23.994707599817854	HSP90AA1
positive regulation of cell cycle G1/S phase transition (GO:1902808)	0.09672997032273795	0.1345896544049848	0	0	10.272445820433436	23.994707599817854	ADAM17
response to estrogen (GO:0043627)	0.09672997032273795	0.1345896544049848	0	0	10.272445820433436	23.994707599817854	AR
response to exogenous dsRNA (GO:0043330)	0.09672997032273795	0.1345896544049848	0	0	10.272445820433436	23.994707599817854	TLR3
positive regulation of immunoglobulin production (GO:0002639)	0.09672997032273795	0.1345896544049848	0	0	10.272445820433436	23.994707599817854	IL2
positive regulation of lipid biosynthetic process (GO:0046889)	0.09672997032273795	0.1345896544049848	0	0	10.272445820433436	23.994707599817854	NR1H2
positive regulation of lymphocyte activation (GO:0051251)	0.09672997032273795	0.1345896544049848	0	0	10.272445820433436	23.994707599817854	LCK
intracellular pH reduction (GO:0051452)	0.09672997032273795	0.1345896544049848	0	0	10.272445820433436	23.994707599817854	SLC11A1
aortic valve development (GO:0003176)	0.09935404107992307	0.1360986141239442	0	0	9.97844611528822	23.040887021733557	RB1
regulation of androgen receptor signaling pathway (GO:0060765)	0.09935404107992307	0.1360986141239442	0	0	9.97844611528822	23.040887021733557	AR
axonal transport (GO:0098930)	0.09935404107992307	0.1360986141239442	0	0	9.97844611528822	23.040887021733557	HIF1A
regulation of defense response to virus by host (GO:0050691)	0.09935404107992307	0.1360986141239442	0	0	9.97844611528822	23.040887021733557	HSP90AA1
negative regulation of toll-like receptor signaling pathway (GO:0034122)	0.09935404107992307	0.1360986141239442	0	0	9.97844611528822	23.040887021733557	TLR3
endoderm formation (GO:0001706)	0.09935404107992307	0.1360986141239442	0	0	9.97844611528822	23.040887021733557	MMP9
platelet aggregation (GO:0070527)	0.09935404107992307	0.1360986141239442	0	0	9.97844611528822	23.040887021733557	PLEK
regulation of protein import into nucleus (GO:0042306)	0.09935404107992307	0.1360986141239442	0	0	9.97844611528822	23.040887021733557	IFNG
regulation of receptor internalization (GO:0002090)	0.09935404107992307	0.1360986141239442	0	0	9.97844611528822	23.040887021733557	ARRB2
retina homeostasis (GO:0001895)	0.09935404107992307	0.1360986141239442	0	0	9.97844611528822	23.040887021733557	B2M
positive regulation of myeloid leukocyte differentiation (GO:0002763)	0.09935404107992307	0.1360986141239442	0	0	9.97844611528822	23.040887021733557	IFNG
telomere maintenance via telomere lengthening (GO:0010833)	0.09935404107992307	0.1360986141239442	0	0	9.97844611528822	23.040887021733557	HSP90AA1
transition metal ion transport (GO:0000041)	0.09935404107992307	0.1360986141239442	0	0	9.97844611528822	23.040887021733557	SLC11A1
positive regulation of T cell mediated immunity (GO:0002711)	0.09935404107992307	0.1360986141239442	0	0	9.97844611528822	23.040887021733557	B2M
positive regulation of telomere maintenance via telomere lengthening (GO:1904358)	0.09935404107992307	0.1360986141239442	0	0	9.97844611528822	23.040887021733557	MAPK1
negative regulation of G1/S transition of mitotic cell cycle (GO:2000134)	0.10197061980620958	0.13868004293644504	0	0	9.700779727095517	22.14756449052859	RB1
regulation of erythrocyte differentiation (GO:0045646)	0.10197061980620958	0.13868004293644504	0	0	9.700779727095517	22.14756449052859	HIF1A
regulation of intracellular steroid hormone receptor signaling pathway (GO:0033143)	0.10197061980620958	0.13868004293644504	0	0	9.700779727095517	22.14756449052859	AR
regulation of protein autophosphorylation (GO:0031952)	0.10197061980620958	0.13868004293644504	0	0	9.700779727095517	22.14756449052859	NBN
regulation of vascular associated smooth muscle cell proliferation (GO:1904705)	0.10197061980620958	0.13868004293644504	0	0	9.700779727095517	22.14756449052859	MMP9
positive regulation of exocytosis (GO:0045921)	0.10197061980620958	0.13868004293644504	0	0	9.700779727095517	22.14756449052859	IFNG
positive regulation of myeloid cell differentiation (GO:0045639)	0.10197061980620958	0.13868004293644504	0	0	9.700779727095517	22.14756449052859	HIF1A
negative regulation of endothelial cell migration (GO:0010596)	0.10457972752682061	0.1413585307854884	0	0	9.438122332859175	21.309445037843368	HMGB1
regulation of apoptotic signaling pathway (GO:2001233)	0.10457972752682061	0.1413585307854884	0	0	9.438122332859175	21.309445037843368	RB1
regulation of phosphoprotein phosphatase activity (GO:0043666)	0.10457972752682061	0.1413585307854884	0	0	9.438122332859175	21.309445037843368	PTPA
positive regulation of cell development (GO:0010720)	0.10457972752682061	0.1413585307854884	0	0	9.438122332859175	21.309445037843368	IFNG
positive regulation of potassium ion transport (GO:0043268)	0.10457972752682061	0.1413585307854884	0	0	9.438122332859175	21.309445037843368	KCNJ2
positive regulation of production of molecular mediator of immune response (GO:0002702)	0.10457972752682061	0.1413585307854884	0	0	9.438122332859175	21.309445037843368	IL2
regulation of cellular component biogenesis (GO:0044087)	0.10718138518732635	0.14341323588132668	0	0	9.189289012003693	20.521820629243667	HSP90AA1
cellular response to ketone (GO:1901655)	0.10718138518732635	0.14341323588132668	0	0	9.189289012003693	20.521820629243667	AR
regulation of heart rate by cardiac conduction (GO:0086091)	0.10718138518732635	0.14341323588132668	0	0	9.189289012003693	20.521820629243667	KCNJ2
DNA integrity checkpoint signaling (GO:0031570)	0.10718138518732635	0.14341323588132668	0	0	9.189289012003693	20.521820629243667	NBN
DNA recombination (GO:0006310)	0.10718138518732635	0.14341323588132668	0	0	9.189289012003693	20.521820629243667	HMGB1
regulation of peptidyl-threonine phosphorylation (GO:0010799)	0.10718138518732635	0.14341323588132668	0	0	9.189289012003693	20.521820629243667	MAPK1
regulation of protein targeting to mitochondrion (GO:1903214)	0.10718138518732635	0.14341323588132668	0	0	9.189289012003693	20.521820629243667	SREBF2
regulation of receptor-mediated endocytosis (GO:0048259)	0.10718138518732635	0.14341323588132668	0	0	9.189289012003693	20.521820629243667	B2M
membrane protein proteolysis (GO:0033619)	0.10718138518732635	0.14341323588132668	0	0	9.189289012003693	20.521820629243667	ADAM17
vesicle cytoskeletal trafficking (GO:0099518)	0.10718138518732635	0.14341323588132668	0	0	9.189289012003693	20.521820629243667	RAB1A
negative regulation of protein kinase B signaling (GO:0051898)	0.10977561369601414	0.14614638618549258	0	0	8.953216374269006	19.780491994878307	ARRB2
organic hydroxy compound transport (GO:0015850)	0.10977561369601414	0.14614638618549258	0	0	8.953216374269006	19.780491994878307	OSBP
positive regulation of cation channel activity (GO:2001259)	0.10977561369601414	0.14614638618549258	0	0	8.953216374269006	19.780491994878307	IFNG
positive regulation of intrinsic apoptotic signaling pathway (GO:2001244)	0.10977561369601414	0.14614638618549258	0	0	8.953216374269006	19.780491994878307	LCK
stem cell differentiation (GO:0048863)	0.10977561369601414	0.14614638618549258	0	0	8.953216374269006	19.780491994878307	EPCAM
phosphorylation (GO:0016310)	0.10988532958290806	0.14614638618549258	0	0	2.6853675291962444	5.930145223793708	SYK;LCK;MAPK1
negative regulation of cell-cell adhesion (GO:0022408)	0.11236243387920156	0.14854694648436817	0	0	8.728947368421053	19.081702544090295	EPCAM
cortical cytoskeleton organization (GO:0030865)	0.11236243387920156	0.14854694648436817	0	0	8.728947368421053	19.081702544090295	PLEK
regulation of protein dephosphorylation (GO:0035304)	0.11236243387920156	0.14854694648436817	0	0	8.728947368421053	19.081702544090295	PTPA
regulation of release of cytochrome c from mitochondria (GO:0090199)	0.11236243387920156	0.14854694648436817	0	0	8.728947368421053	19.081702544090295	MMP9
positive regulation of cation transmembrane transport (GO:1904064)	0.11236243387920156	0.14854694648436817	0	0	8.728947368421053	19.081702544090295	KCNJ2
JNK cascade (GO:0007254)	0.11236243387920156	0.14854694648436817	0	0	8.728947368421053	19.081702544090295	IKBKG
regulation of signal transduction (GO:0009966)	0.1125843947162192	0.14869213883835325	0	0	3.5980320699708455	7.85828972612605	CD46;SREBF2
calcium ion transmembrane import into cytosol (GO:0097553)	0.1149418665283793	0.15120328870697516	0	0	8.515618314077878	18.4220822369292	LCK
positive regulation of protein tyrosine kinase activity (GO:0061098)	0.1149418665283793	0.15120328870697516	0	0	8.515618314077878	18.4220822369292	ADAM17
potassium ion import across plasma membrane (GO:1990573)	0.1149418665283793	0.15120328870697516	0	0	8.515618314077878	18.4220822369292	KCNJ2
monocyte chemotaxis (GO:0002548)	0.1149418665283793	0.15120328870697516	0	0	8.515618314077878	18.4220822369292	IL6R
regulation of angiogenesis (GO:0045765)	0.1173016874432154	0.15246915297155247	0	0	3.507640369580668	7.516894840929396	IL1A;HIF1A
axon guidance (GO:0007411)	0.1173016874432154	0.15246915297155247	0	0	3.507640369580668	7.516894840929396	MAPK1;SOS1
regulation of carbohydrate catabolic process (GO:0043470)	0.1175139323807893	0.15246915297155247	0	0	8.312447786131997	17.798599724969133	HIF1A
regulation of cytokine production involved in inflammatory response (GO:1900015)	0.1175139323807893	0.15246915297155247	0	0	8.312447786131997	17.798599724969133	HIF1A
cellular glucose homeostasis (GO:0001678)	0.1175139323807893	0.15246915297155247	0	0	8.312447786131997	17.798599724969133	HIF1A
cellular response to glucose starvation (GO:0042149)	0.1175139323807893	0.15246915297155247	0	0	8.312447786131997	17.798599724969133	HSPA5
negative regulation of type I interferon production (GO:0032480)	0.1175139323807893	0.15246915297155247	0	0	8.312447786131997	17.798599724969133	IRF3
development of primary male sexual characteristics (GO:0046546)	0.1175139323807893	0.15246915297155247	0	0	8.312447786131997	17.798599724969133	AR
regulation of purine nucleotide metabolic process (GO:1900542)	0.1175139323807893	0.15246915297155247	0	0	8.312447786131997	17.798599724969133	HIF1A
heart looping (GO:0001947)	0.1175139323807893	0.15246915297155247	0	0	8.312447786131997	17.798599724969133	SRF
substantia nigra development (GO:0021762)	0.1175139323807893	0.15246915297155247	0	0	8.312447786131997	17.798599724969133	HSPA5
male gonad development (GO:0008584)	0.1175139323807893	0.15246915297155247	0	0	8.312447786131997	17.798599724969133	AR
positive regulation of T cell differentiation (GO:0045582)	0.1175139323807893	0.15246915297155247	0	0	8.312447786131997	17.798599724969133	CD46
natural killer cell activation (GO:0030101)	0.1175139323807893	0.15246915297155247	0	0	8.312447786131997	17.798599724969133	IL2
response to amyloid-beta (GO:1904645)	0.12007865208475595	0.154736921928461	0	0	8.1187270501836	17.20852137791413	MMP9
homotypic cell-cell adhesion (GO:0034109)	0.12007865208475595	0.154736921928461	0	0	8.1187270501836	17.20852137791413	PLEK
intracellular protein transmembrane transport (GO:0065002)	0.12007865208475595	0.154736921928461	0	0	8.1187270501836	17.20852137791413	HSPA5
intracellular steroid hormone receptor signaling pathway (GO:0030518)	0.12007865208475595	0.154736921928461	0	0	8.1187270501836	17.20852137791413	AR
positive regulation of osteoblast differentiation (GO:0045669)	0.12007865208475595	0.154736921928461	0	0	8.1187270501836	17.20852137791413	IL6R
positive regulation of potassium ion transmembrane transport (GO:1901381)	0.12007865208475595	0.154736921928461	0	0	8.1187270501836	17.20852137791413	KCNJ2
mRNA stabilization (GO:0048255)	0.12007865208475595	0.154736921928461	0	0	8.1187270501836	17.20852137791413	SLC11A1
action potential (GO:0001508)	0.12263604625511479	0.15726827595191703	0	0	7.933811802232855	16.64937606631893	KCNJ2
chromosome condensation (GO:0030261)	0.12263604625511479	0.15726827595191703	0	0	7.933811802232855	16.64937606631893	RB1
regulation of receptor signaling pathway via JAK-STAT (GO:0046425)	0.12263604625511479	0.15726827595191703	0	0	7.933811802232855	16.64937606631893	IL10RB
positive regulation of nervous system development (GO:0051962)	0.12263604625511479	0.15726827595191703	0	0	7.933811802232855	16.64937606631893	IFNG
mitotic G2/M transition checkpoint (GO:0044818)	0.12263604625511479	0.15726827595191703	0	0	7.933811802232855	16.64937606631893	NBN
mitotic cell cycle phase transition (GO:0044772)	0.12302814382953149	0.15761866542797948	0	0	3.404934437543133	7.134502604659307	RB1;HSP90AA1
regulation of B cell proliferation (GO:0030888)	0.12518613547672552	0.15930596510761807	0	0	7.757115009746589	16.11892479212372	IL2
regulation of cellular protein localization (GO:1903827)	0.12518613547672552	0.15930596510761807	0	0	7.757115009746589	16.11892479212372	HSP90AA1
regulation of DNA metabolic process (GO:0051052)	0.12518613547672552	0.15930596510761807	0	0	7.757115009746589	16.11892479212372	NBN
interleukin-12-mediated signaling pathway (GO:0035722)	0.12518613547672552	0.15930596510761807	0	0	7.757115009746589	16.11892479212372	IFNG
positive regulation of nucleocytoplasmic transport (GO:0046824)	0.12518613547672552	0.15930596510761807	0	0	7.757115009746589	16.11892479212372	IFNG
positive regulation of organelle assembly (GO:1902117)	0.12518613547672552	0.15930596510761807	0	0	7.757115009746589	16.11892479212372	CSF2
positive regulation of response to stimulus (GO:0048584)	0.12518613547672552	0.15930596510761807	0	0	7.757115009746589	16.11892479212372	B2M
determination of heart left/right asymmetry (GO:0061371)	0.12772894021298156	0.16145717323395	0	0	7.588100686498856	15.615134412596227	SRF
embryonic heart tube morphogenesis (GO:0003143)	0.12772894021298156	0.16145717323395	0	0	7.588100686498856	15.615134412596227	SRF
epithelial to mesenchymal transition (GO:0001837)	0.12772894021298156	0.16145717323395	0	0	7.588100686498856	15.615134412596227	HIF1A
positive regulation of cell-cell adhesion (GO:0022409)	0.12772894021298156	0.16145717323395	0	0	7.588100686498856	15.615134412596227	LCK
regulation of T cell activation (GO:0050863)	0.12772894021298156	0.16145717323395	0	0	7.588100686498856	15.615134412596227	LCK
positive regulation of neuron death (GO:1901216)	0.12772894021298156	0.16145717323395	0	0	7.588100686498856	15.615134412596227	IFNG
telomere organization (GO:0032200)	0.12772894021298156	0.16145717323395	0	0	7.588100686498856	15.615134412596227	NBN
extracellular structure organization (GO:0043062)	0.12979448433940285	0.16372578359072582	0	0	3.2923898531375166	6.722411377729354	PECAM1;MMP9
cellular response to interleukin-12 (GO:0071349)	0.13026448091117324	0.16372578359072582	0	0	7.4262784621127285	15.136154814985696	IFNG
regulation of interleukin-2 production (GO:0032663)	0.13026448091117324	0.16372578359072582	0	0	7.4262784621127285	15.136154814985696	IL1A
regulation of mitochondrion organization (GO:0010821)	0.13026448091117324	0.16372578359072582	0	0	7.4262784621127285	15.136154814985696	SREBF2
positive regulation of DNA repair (GO:0045739)	0.13026448091117324	0.16372578359072582	0	0	7.4262784621127285	15.136154814985696	HMGB1
positive regulation of endocytosis (GO:0045807)	0.13026448091117324	0.16372578359072582	0	0	7.4262784621127285	15.136154814985696	B2M
external encapsulating structure organization (GO:0045229)	0.1307682765291016	0.16420334723256508	0	0	3.276910299003322	6.666311697168921	PECAM1;MMP9
regulation of cellular localization (GO:0060341)	0.13279277797234604	0.1659596829324513	0	0	7.271198830409356	14.68029904530939	HSP90AA1
regulation of cellular protein metabolic process (GO:0032268)	0.13279277797234604	0.1659596829324513	0	0	7.271198830409356	14.68029904530939	NR1H2
cellular defense response (GO:0006968)	0.13279277797234604	0.1659596829324513	0	0	7.271198830409356	14.68029904530939	PRF1
regulation of stress-activated MAPK cascade (GO:0032872)	0.13279277797234604	0.1659596829324513	0	0	7.271198830409356	14.68029904530939	MAPK1
positive regulation of reactive oxygen species metabolic process (GO:2000379)	0.13279277797234604	0.1659596829324513	0	0	7.271198830409356	14.68029904530939	SYK
regulation of cellular component movement (GO:0051270)	0.13531385173981347	0.16847527456055647	0	0	7.122448979591836	14.246025949065045	ADAM17
regulation of generation of precursor metabolites and energy (GO:0043467)	0.13531385173981347	0.16847527456055647	0	0	7.122448979591836	14.246025949065045	HIF1A
organic hydroxy compound biosynthetic process (GO:1901617)	0.13531385173981347	0.16847527456055647	0	0	7.122448979591836	14.246025949065045	OSBP
iron ion transport (GO:0006826)	0.13531385173981347	0.16847527456055647	0	0	7.122448979591836	14.246025949065045	SLC11A1
regulation of I-kappaB kinase/NF-kappaB signaling (GO:0043122)	0.13763252402808818	0.1700088929883404	0	0	3.1724581724581724	6.291517576321857	CASP1;IKBKG
negative regulation of protein ubiquitination (GO:0031397)	0.1378277224452986	0.1700088929883404	0	0	6.979649122807017	13.831924966135816	ARRB2
negative regulation of transport (GO:0051051)	0.1378277224452986	0.1700088929883404	0	0	6.979649122807017	13.831924966135816	NR1H2
cholesterol transport (GO:0030301)	0.1378277224452986	0.1700088929883404	0	0	6.979649122807017	13.831924966135816	OSBP
DNA duplex unwinding (GO:0032508)	0.1378277224452986	0.1700088929883404	0	0	6.979649122807017	13.831924966135816	NBN
regulation of protein modification process (GO:0031399)	0.1378277224452986	0.1700088929883404	0	0	6.979649122807017	13.831924966135816	IFNG
positive regulation of actin filament bundle assembly (GO:0032233)	0.1378277224452986	0.1700088929883404	0	0	6.979649122807017	13.831924966135816	PLEK
gonad development (GO:0008406)	0.1378277224452986	0.1700088929883404	0	0	6.979649122807017	13.831924966135816	AR
intrinsic apoptotic signaling pathway in response to DNA damage (GO:0008630)	0.1378277224452986	0.1700088929883404	0	0	6.979649122807017	13.831924966135816	BCL2A1
mesenchymal cell differentiation (GO:0048762)	0.1378277224452986	0.1700088929883404	0	0	6.979649122807017	13.831924966135816	HIF1A
negative regulation of cellular biosynthetic process (GO:0031327)	0.1403344103503239	0.17166367908166927	0	0	6.842449260405917	13.436702764491082	PLEK
regulation of release of sequestered calcium ion into cytosol (GO:0051279)	0.1403344103503239	0.17166367908166927	0	0	6.842449260405917	13.436702764491082	CD19
regulation of telomere maintenance via telomerase (GO:0032210)	0.1403344103503239	0.17166367908166927	0	0	6.842449260405917	13.436702764491082	MAPK1
response to peptide hormone (GO:0043434)	0.1403344103503239	0.17166367908166927	0	0	6.842449260405917	13.436702764491082	STAT5A
signal transduction in response to DNA damage (GO:0042770)	0.1403344103503239	0.17166367908166927	0	0	6.842449260405917	13.436702764491082	NBN
sprouting angiogenesis (GO:0002040)	0.1403344103503239	0.17166367908166927	0	0	6.842449260405917	13.436702764491082	SRF
positive regulation of protein localization to cell periphery (GO:1904377)	0.1403344103503239	0.17166367908166927	0	0	6.842449260405917	13.436702764491082	IFNG
positive regulation of protein localization to plasma membrane (GO:1903078)	0.1403344103503239	0.17166367908166927	0	0	6.842449260405917	13.436702764491082	IFNG
myeloid cell differentiation (GO:0030099)	0.1403344103503239	0.17166367908166927	0	0	6.842449260405917	13.436702764491082	CSF2
bicellular tight junction assembly (GO:0070830)	0.14283393559629126	0.17407885900797998	0	0	6.7105263157894735	13.059171482496026	PECAM1
positive regulation of macroautophagy (GO:0016239)	0.14283393559629126	0.17407885900797998	0	0	6.7105263157894735	13.059171482496026	IKBKG
IRE1-mediated unfolded protein response (GO:0036498)	0.14283393559629126	0.17407885900797998	0	0	6.7105263157894735	13.059171482496026	HSPA5
positive regulation of NIK/NF-kappaB signaling (GO:1901224)	0.14283393559629126	0.17407885900797998	0	0	6.7105263157894735	13.059171482496026	TLR3
regulation of potassium ion transmembrane transport (GO:1901379)	0.14532631826774292	0.17679146607617166	0	0	6.583581595498179	12.698238337093317	KCNJ2
inorganic anion transport (GO:0015698)	0.14532631826774292	0.17679146607617166	0	0	6.583581595498179	12.698238337093317	SLC11A1
protein targeting to mitochondrion (GO:0006626)	0.14781157848864504	0.1789937471013181	0	0	6.46133853151397	12.35289642500076	HSP90AA1
negative regulation of cysteine-type endopeptidase activity involved in apoptotic process (GO:0043154)	0.14781157848864504	0.1789937471013181	0	0	6.46133853151397	12.35289642500076	MMP9
negative regulation of cytokine-mediated signaling pathway (GO:0001960)	0.14781157848864504	0.1789937471013181	0	0	6.46133853151397	12.35289642500076	NR1H2
negative regulation of protein modification by small protein conjugation or removal (GO:1903321)	0.14781157848864504	0.1789937471013181	0	0	6.46133853151397	12.35289642500076	ARRB2
glycoprotein metabolic process (GO:0009100)	0.14781157848864504	0.1789937471013181	0	0	6.46133853151397	12.35289642500076	HIF1A
regulation of ATP metabolic process (GO:1903578)	0.1502897361760713	0.1808386480666702	0	0	6.343540669856459	12.022216576873522	HIF1A
autophagosome organization (GO:1905037)	0.1502897361760713	0.1808386480666702	0	0	6.343540669856459	12.022216576873522	RAB1A
blood vessel morphogenesis (GO:0048514)	0.1502897361760713	0.1808386480666702	0	0	6.343540669856459	12.022216576873522	SYK
positive regulation of establishment of protein localization to mitochondrion (GO:1903749)	0.1502897361760713	0.1808386480666702	0	0	6.343540669856459	12.022216576873522	SREBF2
telomere maintenance (GO:0000723)	0.1502897361760713	0.1808386480666702	0	0	6.343540669856459	12.022216576873522	NBN
tight junction assembly (GO:0120192)	0.1502897361760713	0.1808386480666702	0	0	6.343540669856459	12.022216576873522	PECAM1
mitochondrial transport (GO:0006839)	0.1502897361760713	0.1808386480666702	0	0	6.343540669856459	12.022216576873522	HSP90AA1
regulation of mitotic nuclear division (GO:0007088)	0.1527608113223866	0.18347901794699695	0	0	6.229949874686716	11.705340092014321	IL1A
positive regulation of proteolysis (GO:0045862)	0.1527608113223866	0.18347901794699695	0	0	6.229949874686716	11.705340092014321	IFNG
autophagosome assembly (GO:0000045)	0.15522482378952568	0.18576544796472114	0	0	6.120344721452755	11.401472284939425	RAB1A
regulation of calcium ion transport (GO:0051924)	0.15522482378952568	0.18576544796472114	0	0	6.120344721452755	11.401472284939425	IL16
cellular iron ion homeostasis (GO:0006879)	0.15522482378952568	0.18576544796472114	0	0	6.120344721452755	11.401472284939425	SLC11A1
positive regulation of mitochondrion organization (GO:0010822)	0.15522482378952568	0.18576544796472114	0	0	6.120344721452755	11.401472284939425	MMP9
membrane organization (GO:0061024)	0.155633263932561	0.18608630114930197	0	0	2.9318452380952382	5.453973640522321	ARRB2;IGF2R
positive regulation of apoptotic signaling pathway (GO:2001235)	0.15768179342981117	0.18819627190632726	0	0	6.014519056261343	11.109876709857849	LCK
mitotic DNA damage checkpoint signaling (GO:0044773)	0.15768179342981117	0.18819627190632726	0	0	6.014519056261343	11.109876709857849	NBN
apical junction assembly (GO:0043297)	0.16013173999521588	0.1902640566609823	0	0	5.912280701754386	10.829870001571042	PECAM1
Notch signaling pathway (GO:0007219)	0.16013173999521588	0.1902640566609823	0	0	5.912280701754386	10.829870001571042	ADAM17
peptidyl-threonine phosphorylation (GO:0018107)	0.16013173999521588	0.1902640566609823	0	0	5.912280701754386	10.829870001571042	MAPK1
response to organic cyclic compound (GO:0014070)	0.16013173999521588	0.1902640566609823	0	0	5.912280701754386	10.829870001571042	TLR3
homophilic cell adhesion via plasma membrane adhesion molecules (GO:0007156)	0.16013173999521588	0.1902640566609823	0	0	5.912280701754386	10.829870001571042	PECAM1
B cell differentiation (GO:0030183)	0.16257468321689628	0.19282113590841188	0	0	5.813450292397661	10.560817244332007	ADAM17
negative regulation of response to stimulus (GO:0048585)	0.16257468321689628	0.19282113590841188	0	0	5.813450292397661	10.560817244332007	NR1H2
negative regulation of kinase activity (GO:0033673)	0.16501064277049549	0.195535399744126	0	0	5.71786022433132	10.302127816821818	RB1
actin cytoskeleton reorganization (GO:0031532)	0.16743963828587355	0.1977069994363921	0	0	5.625353706847765	10.053251652185772	PLEK
amyloid fibril formation (GO:1990000)	0.16743963828587355	0.1977069994363921	0	0	5.625353706847765	10.053251652185772	B2M
cell cycle G1/S phase transition (GO:0044843)	0.16743963828587355	0.1977069994363921	0	0	5.625353706847765	10.053251652185772	RB1
monocarboxylic acid biosynthetic process (GO:0072330)	0.16743963828587355	0.1977069994363921	0	0	5.625353706847765	10.053251652185772	OSBP
negative regulation of intrinsic apoptotic signaling pathway (GO:2001243)	0.16986168930851903	0.199677836899908	0	0	5.535783904204957	9.813675868838729	MMP9
regulation of extrinsic apoptotic signaling pathway (GO:2001236)	0.16986168930851903	0.199677836899908	0	0	5.535783904204957	9.813675868838729	AR
regulation of innate immune response (GO:0045088)	0.16986168930851903	0.199677836899908	0	0	5.535783904204957	9.813675868838729	IFNAR2
regulation of transcription initiation from RNA polymerase II promoter (GO:0060260)	0.16986168930851903	0.199677836899908	0	0	5.535783904204957	9.813675868838729	SRF
protein catabolic process (GO:0030163)	0.16986168930851903	0.199677836899908	0	0	5.535783904204957	9.813675868838729	HSP90AA1
steroid biosynthetic process (GO:0006694)	0.17227681533370462	0.20233751738927575	0	0	5.449013157894737	9.582921726313486	OSBP
cellular component disassembly (GO:0022411)	0.17468503580396127	0.20408137222559705	0	0	5.364912280701755	9.360541873693466	MMP9
cellular response to nutrient levels (GO:0031669)	0.17468503580396127	0.20408137222559705	0	0	5.364912280701755	9.360541873693466	SREBF2
regulation of protein localization (GO:0032880)	0.17468503580396127	0.20408137222559705	0	0	5.364912280701755	9.360541873693466	HSP90AA1
extracellular matrix disassembly (GO:0022617)	0.17468503580396127	0.20408137222559705	0	0	5.364912280701755	9.360541873693466	MMP9
positive regulation of cell cycle (GO:0045787)	0.17468503580396127	0.20408137222559705	0	0	5.364912280701755	9.360541873693466	ADAM17
positive regulation of cell death (GO:0010942)	0.17468503580396127	0.20408137222559705	0	0	5.364912280701755	9.360541873693466	IFNG
regulation of epidermal growth factor receptor signaling pathway (GO:0042058)	0.17708637014592354	0.20634141196264905	0	0	5.283359914938862	9.146117856292582	MMP9
peptidyl-threonine modification (GO:0018210)	0.17708637014592354	0.20634141196264905	0	0	5.283359914938862	9.146117856292582	MAPK1
vascular endothelial growth factor receptor signaling pathway (GO:0048010)	0.17708637014592354	0.20634141196264905	0	0	5.283359914938862	9.146117856292582	HSP90AA1
negative regulation of transforming growth factor beta receptor signaling pathway (GO:0030512)	0.17948083771203258	0.20858158703431656	0	0	5.204241948153967	8.939257856797644	ADAM17
regulation of myeloid cell differentiation (GO:0045637)	0.17948083771203258	0.20858158703431656	0	0	5.204241948153967	8.939257856797644	CSF2
positive regulation of protein localization to nucleus (GO:1900182)	0.17948083771203258	0.20858158703431656	0	0	5.204241948153967	8.939257856797644	IFNG
negative regulation of signal transduction (GO:0009968)	0.18132522936748566	0.21043418410116954	0	0	2.65188679245283	4.527998612195934	RB1;PLEK
cell chemotaxis (GO:0060326)	0.18186845775259447	0.21043418410116954	0	0	5.127450980392157	8.739594642220467	ARRB2
cellular response to decreased oxygen levels (GO:0036294)	0.18186845775259447	0.21043418410116954	0	0	5.127450980392157	8.739594642220467	HIF1A
positive regulation of protein polymerization (GO:0032273)	0.18186845775259447	0.21043418410116954	0	0	5.127450980392157	8.739594642220467	HSP90AA1
positive regulation of protein transport (GO:0051222)	0.18186845775259447	0.21043418410116954	0	0	5.127450980392157	8.739594642220467	IL1A
neutrophil chemotaxis (GO:0030593)	0.1842492495438565	0.21281751297487256	0	0	5.052885837782863	8.546783691787038	SYK
defense response to Gram-positive bacterium (GO:0050830)	0.1842492495438565	0.21281751297487256	0	0	5.052885837782863	8.546783691787038	ADAM17
positive regulation of nucleic acid-templated transcription (GO:1903508)	0.1847227972938189	0.21317878956623487	0	0	2.0866857551896922	3.5242014239548993	AR;NR1H2;HIF1A
negative regulation of neuron apoptotic process (GO:0043524)	0.18662323226775315	0.21499774629629947	0	0	4.980451127819549	8.360501498277522	HIF1A
cholesterol homeostasis (GO:0042632)	0.18662323226775315	0.21499774629629947	0	0	4.980451127819549	8.360501498277522	NR1H2
positive regulation of MAPK cascade (GO:0043410)	0.18863483560585867	0.2162220048180607	0	0	2.582720588235294	4.3078287104217425	ARRB2;HMGB1
inorganic cation transmembrane transport (GO:0098662)	0.18863483560585867	0.2162220048180607	0	0	2.582720588235294	4.3078287104217425	SLC11A1;KCNJ2
negative regulation of epithelial cell proliferation (GO:0050680)	0.18899042502574082	0.2162220048180607	0	0	4.910056832221398	8.180444014676121	B2M
cell morphogenesis involved in differentiation (GO:0000904)	0.18899042502574082	0.2162220048180607	0	0	4.910056832221398	8.180444014676121	RB1
positive regulation of neurogenesis (GO:0050769)	0.18899042502574082	0.2162220048180607	0	0	4.910056832221398	8.180444014676121	IFNG
sterol homeostasis (GO:0055092)	0.18899042502574082	0.2162220048180607	0	0	4.910056832221398	8.180444014676121	NR1H2
positive regulation of protein secretion (GO:0050714)	0.18899042502574082	0.2162220048180607	0	0	4.910056832221398	8.180444014676121	IL1A
positive regulation of secretion by cell (GO:1903532)	0.18899042502574082	0.2162220048180607	0	0	4.910056832221398	8.180444014676121	IL1A
granulocyte chemotaxis (GO:0071621)	0.1913508469464668	0.21816958129923902	0	0	4.841617933723197	8.006325232895135	SYK
positive regulation of JNK cascade (GO:0046330)	0.1913508469464668	0.21816958129923902	0	0	4.841617933723197	8.006325232895135	HMGB1
insulin receptor signaling pathway (GO:0008286)	0.1913508469464668	0.21816958129923902	0	0	4.841617933723197	8.006325232895135	SOS1
ubiquitin-dependent ERAD pathway (GO:0030433)	0.1913508469464668	0.21816958129923902	0	0	4.841617933723197	8.006325232895135	HSPA5
DNA metabolic process (GO:0006259)	0.1917805744213877	0.21847168529446742	0	0	2.554155844155844	4.217941650407443	HMGB1;NBN
cellular response to amino acid starvation (GO:0034198)	0.19370451700308886	0.21990769652919162	0	0	4.775054073540014	7.837875891175932	MAPK1
NIK/NF-kappaB signaling (GO:0038061)	0.19370451700308886	0.21990769652919162	0	0	4.775054073540014	7.837875891175932	TLR3
DNA damage response, signal transduction by p53 class mediator (GO:0030330)	0.19370451700308886	0.21990769652919162	0	0	4.775054073540014	7.837875891175932	NBN
regulation of peptide hormone secretion (GO:0090276)	0.19370451700308886	0.21990769652919162	0	0	4.775054073540014	7.837875891175932	IFNG
fibroblast growth factor receptor signaling pathway (GO:0008543)	0.19605145421397846	0.2220019028930277	0	0	4.710289236605026	7.674842280837456	MAPK1
regulation of transcription from RNA polymerase II promoter in response to hypoxia (GO:0061418)	0.19605145421397846	0.2220019028930277	0	0	4.710289236605026	7.674842280837456	HIF1A
response to amino acid starvation (GO:1990928)	0.19605145421397846	0.2220019028930277	0	0	4.710289236605026	7.674842280837456	MAPK1
cell morphogenesis involved in neuron differentiation (GO:0048667)	0.19839167749134176	0.22369673839584966	0	0	4.647251461988304	7.516985160791354	RB1
cellular response to hormone stimulus (GO:0032870)	0.19839167749134176	0.22369673839584966	0	0	4.647251461988304	7.516985160791354	AR
establishment of protein localization to organelle (GO:0072594)	0.19839167749134176	0.22369673839584966	0	0	4.647251461988304	7.516985160791354	SYK
regulation of T cell proliferation (GO:0042129)	0.19839167749134176	0.22369673839584966	0	0	4.647251461988304	7.516985160791354	CD46
protein import into nucleus (GO:0006606)	0.19839167749134176	0.22369673839584966	0	0	4.647251461988304	7.516985160791354	SYK
cellular response to UV (GO:0034644)	0.20072520568189434	0.22575201249719412	0	0	4.585872576177286	7.3640787564824945	MMP9
import into nucleus (GO:0051170)	0.20072520568189434	0.22575201249719412	0	0	4.585872576177286	7.3640787564824945	SYK
inorganic cation import across plasma membrane (GO:0098659)	0.20072520568189434	0.22575201249719412	0	0	4.585872576177286	7.3640787564824945	KCNJ2
negative regulation of protein serine/threonine kinase activity (GO:0071901)	0.20305205765045423	0.22817544783432397	0	0	4.526087947140579	7.2159098390180505	RB1
recombinational repair (GO:0000725)	0.2053722521261395	0.23039222192830874	0	0	4.4678362573099415	7.072276883224095	NBN
negative regulation of NF-kappaB transcription factor activity (GO:0032088)	0.2053722521261395	0.23039222192830874	0	0	4.4678362573099415	7.072276883224095	ARRB2
negative regulation of cell cycle (GO:0045786)	0.20768580783442087	0.23200621835589053	0	0	4.41105929380413	6.932989285903756	RB1
regulation of NIK/NF-kappaB signaling (GO:1901222)	0.20768580783442087	0.23200621835589053	0	0	4.41105929380413	6.932989285903756	TLR3
regulation of organelle organization (GO:0033043)	0.20768580783442087	0.23200621835589053	0	0	4.41105929380413	6.932989285903756	MAPK1
positive regulation of cell adhesion (GO:0045785)	0.20768580783442087	0.23200621835589053	0	0	4.41105929380413	6.932989285903756	SYK
glycerophospholipid metabolic process (GO:0006650)	0.20768580783442087	0.23200621835589053	0	0	4.41105929380413	6.932989285903756	PLEK
negative regulation of protein modification process (GO:0031400)	0.20999274342358087	0.2341887113369792	0	0	4.355701754385965	6.7978666495175535	PTPA
positive regulation of cellular amide metabolic process (GO:0034250)	0.20999274342358087	0.2341887113369792	0	0	4.355701754385965	6.7978666495175535	IFNG
regulation of cyclin-dependent protein serine/threonine kinase activity (GO:0000079)	0.21229307751841459	0.23596028565751695	0	0	4.301711067792939	6.666738118380946	ADAM17
regulation of G protein-coupled receptor signaling pathway (GO:0008277)	0.21229307751841459	0.23596028565751695	0	0	4.301711067792939	6.666738118380946	PLEK
ephrin receptor signaling pathway (GO:0048013)	0.21229307751841459	0.23596028565751695	0	0	4.301711067792939	6.666738118380946	MMP9
positive regulation of cytoskeleton organization (GO:0051495)	0.21229307751841459	0.23596028565751695	0	0	4.301711067792939	6.666738118380946	PLEK
regulation of defense response (GO:0031347)	0.21458682868768944	0.2381105730877625	0	0	4.2490372272143775	6.539441767169585	CASP1
regulation of osteoblast differentiation (GO:0045667)	0.21458682868768944	0.2381105730877625	0	0	4.2490372272143775	6.539441767169585	IL6R
extracellular matrix organization (GO:0030198)	0.21611498518505984	0.2396057444443055	0	0	2.3542665388302972	3.606606085620694	PECAM1;MMP9
anaphase-promoting complex-dependent catabolic process (GO:0031145)	0.216874015426495	0.2402464030539118	0	0	4.197632635806383	6.415824035093333	RB1
[truncated: 129 more rows]

[truncated: 8 more sheets: Table 10, Table 11, Table 12, Table 13, Table 14, Table 15, Table 16, Table 17]
